# Supplementary material for: Hidden features of NAD-RNA epitranscriptome in Drosophila life cycle
Source: iScience. 2023 Dec 2;27(1):108618. doi: 10.1016/j.isci.2023.108618 (PMC10775904; doi:10.1016/j.isci.2023.108618)
Supplement: Table S1. Gene lists demonstrate noise canceling effect of yDcpS to reduce potential false signals from m7G-capped RNAs, related to Figure 1E — (A) The list of genes enriched by yDcpS+ group. (Fold Change ≥2, the adjusted p-value <0.05) (B) The list of genes enriched by yDcpS- group. (Fold Change ≥2, the adjusted p-value <0.05). [file mmc2.xlsx]

## Sheet: A
GeneID	SYMBOL	GENENAME	log2FoldChange	pvalue	padj
ENSMUSG00000033845	Mrpl15	mitochondrial ribosomal protein L15	2.39518	3.28858e-275	2.40116e-272
ENSMUSG00000062588	Gm6104	predicted gene 6104	2.04719	3.51525e-14	1.61273e-13
ENSMUSG00000043716	Rpl7	ribosomal protein L7	2.73115	7.01825e-150	1.02488e-147
ENSMUSG00000025920	Stau2	staufen double-stranded RNA binding protein 2	1.45725	3.81576e-09	1.2488e-08
ENSMUSG00000079658	Eloc	elongin C	2.1534	2.76005e-61	7.24911e-60
ENSMUSG00000025779	Ly96	lymphocyte antigen 96	1.80033	4.38388e-12	1.76212e-11
ENSMUSG00000025933	Tmem14a	transmembrane protein 14A	1.27209	4.90944e-11	1.84442e-10
ENSMUSG00000025936	Gm4956	predicted gene 4956	2.08226	2.93386e-45	4.71841e-44
ENSMUSG00000026155	Smap1	small ArfGAP 1	1.75562	4.05625e-20	2.59568e-19
ENSMUSG00000026154	Sdhaf4	succinate dehydrogenase complex assembly factor 4	3.3414	2.46128e-139	2.99517e-137
ENSMUSG00000086240	Gm7846	predicted gene 7846	1.69646	1.12722e-08	3.56758e-08
ENSMUSG00000100481	Gm7114	predicted gene 7114	1.1232	0.0259255	0.0409325
ENSMUSG00000042215	Bag2	BCL2-associated athanogene 2	1.58704	5.12208e-08	1.54413e-07
ENSMUSG00000103548	Gm37670	predicted gene, 37670	2.17889	1.84465e-13	8.06027e-13
ENSMUSG00000026088	Mitd1	MIT, microtubule interacting and transport, domain containing 1	2.44011	2.00467e-24	1.54972e-23
ENSMUSG00000058407	Txndc9	thioredoxin domain containing 9	1.30912	4.16828e-30	4.06338e-29
ENSMUSG00000060679	Mrps9	mitochondrial ribosomal protein S9	1.0529	1.14705e-18	6.82016e-18
ENSMUSG00000008136	Fhl2	four and a half LIM domains 2	1.41145	0.00255417	0.00478002
ENSMUSG00000094497	Gm8210	predicted pseudogene 8210	1.08179	0.00243567	0.00456821
ENSMUSG00000057363	Uxs1	UDP-glucuronate decarboxylase 1	1.70033	1.39707e-37	1.76942e-36
ENSMUSG00000100701	Gm19587	predicted gene, 19587	1.39286	0.00281175	0.00522858
ENSMUSG00000026049	Tex30	testis expressed 30	1.61413	8.17009e-11	3.03042e-10
ENSMUSG00000101567	Txn-ps1	thioredoxin, pseudogene 1	1.98014	8.05639e-08	2.39559e-07
ENSMUSG00000084817	Gm5526	predicted pseudogene 5526	1.66203	4.13788e-50	7.70732e-49
ENSMUSG00000109599	Gm31812	predicted gene, 31812	1.95586	2.36151e-06	6.21849e-06
ENSMUSG00000026096	Osgepl1	O-sialoglycoprotein endopeptidase-like 1	1.11714	1.06011e-12	4.413e-12
ENSMUSG00000073676	Hspe1	heat shock protein 1 (chaperonin 10)	3.41112	7.82389e-187	1.70526e-184
ENSMUSG00000025979	Mob4	MOB family member 4, phocein	1.74733	8.44084e-33	8.91262e-32
ENSMUSG00000048495	Tyw5	tRNA-yW synthesizing protein 5	1.50829	1.11197e-08	3.52085e-08
ENSMUSG00000051223	Bzw1	basic leucine zipper and W2 domains 1	1.17976	5.00051e-34	5.62144e-33
ENSMUSG00000026035	Ppil3	peptidylprolyl isomerase (cyclophilin)-like 3	1.19217	3.77785e-15	1.84632e-14
ENSMUSG00000059647	Cbx3-ps7	chromobox 3, pseudogene 7	1.94199	0.000931209	0.00184686
ENSMUSG00000102059	Gm20257	predicted gene, 20257	1.91737	5.62588e-06	1.42828e-05
ENSMUSG00000026021	Sumo1	small ubiquitin-like modifier 1	1.96222	1.30725e-63	3.64309e-62
ENSMUSG00000101188	Eif4a-ps4	eukaryotic translation initiation factor 4A, pseudogene 4	3.51223	2.41832e-260	1.41259e-257
ENSMUSG00000101834	Gm5829	predicted gene 5829	3.07674	0.00114296	0.00224366
ENSMUSG00000100319	Gm5256	predicted gene 5256	3.35299	5.15372e-06	1.31206e-05
ENSMUSG00000099707	Gm8883	predicted gene 8883	1.56755	4.47924e-48	7.87128e-47
ENSMUSG00000026162	Nhej1	non-homologous end joining factor 1	1.13583	2.73693e-07	7.78029e-07
ENSMUSG00000026202	Tuba4a	tubulin, alpha 4A	3.57737	0	0
ENSMUSG00000012187	Mogat1	monoacylglycerol O-acyltransferase 1	1.74374	3.9712e-28	3.61318e-27
ENSMUSG00000026249	Serpine2	serine (or cysteine) peptidase inhibitor, clade E, member 2	2.45935	2.06749e-08	6.40874e-08
ENSMUSG00000067106	Gm5529	predicted pseudogene 5529	3.47844	1.2197e-84	5.67237e-83
ENSMUSG00000100397	Gm28071	predicted gene 28071	2.27411	0.000299833	0.000633641
ENSMUSG00000087008	Gm5530	predicted gene 5530	1.2947	2.24381e-06	5.91986e-06
ENSMUSG00000097564	C430014B12Rik	RIKEN cDNA C430014B12 gene	1.74701	5.90817e-05	0.000135379
ENSMUSG00000073633	Fbxo36	F-box protein 36	2.36548	6.31778e-56	1.41501e-54
ENSMUSG00000079457	Gm7609	predicted pseudogene 7609	1.11553	4.09661e-05	9.53048e-05
ENSMUSG00000026238	Ptma	prothymosin alpha	1.18949	2.37445e-41	3.41954e-40
ENSMUSG00000084106	Gm6136	predicted pseudogene 6136	1.66322	2.5848e-78	1.03697e-76
ENSMUSG00000026254	Eif4e2	eukaryotic translation initiation factor 4E member 2	1.06081	8.10857e-29	7.52284e-28
ENSMUSG00000089960	Ugt1a1	UDP glucuronosyltransferase 1 family, polypeptide A1	1.35578	5.6699e-21	3.7567e-20
ENSMUSG00000026295	Spp2	secreted phosphoprotein 2	1.12912	6.86822e-55	1.48587e-53
ENSMUSG00000100018	Gm7776	predicted gene 7776	1.0781	1.29068e-05	3.16877e-05
ENSMUSG00000034353	Ramp1	receptor (calcitonin) activity modifying protein 1	1.01386	5.99595e-07	1.6602e-06
ENSMUSG00000034343	Ube2f	ubiquitin-conjugating enzyme E2F (putative)	1.77996	1.08711e-85	5.17101e-84
ENSMUSG00000026309	Ilkap	integrin-linked kinase-associated serine/threonine phosphatase 2C	1.56349	1.88916e-55	4.161e-54
ENSMUSG00000026280	Atg4b	autophagy related 4B, cysteine peptidase	1.7367	3.36251e-70	1.11344e-68
ENSMUSG00000026283	Ing5	inhibitor of growth family, member 5	1.13106	1.05733e-13	4.70307e-13
ENSMUSG00000044757	Gm6430	predicted gene 6430	1.86536	1.0225e-06	2.78056e-06
ENSMUSG00000026333	Gin1	gypsy retrotransposon integrase 1	1.64029	4.13379e-14	1.88525e-13
ENSMUSG00000089782	Btf3-ps1	basic transcription factor 3, pseudogene 1	1.25264	5.41865e-49	9.75691e-48
ENSMUSG00000097482	Gm17634	predicted gene, 17634	2.04118	1.03208e-07	3.04167e-07
ENSMUSG00000101330	Gm10193	predicted gene 10193	1.62183	0.000771316	0.00154528
ENSMUSG00000036975	Tmem177	transmembrane protein 177	1.69117	3.14433e-56	7.09686e-55
ENSMUSG00000026385	Dbi	diazepam binding inhibitor	2.0032	3.13887e-75	1.17833e-73
ENSMUSG00000026388	3110009E18Rik	RIKEN cDNA 3110009E18 gene	2.2051	3.53952e-08	1.07952e-07
ENSMUSG00000026342	Slc35f5	solute carrier family 35, member F5	1.09316	3.51238e-13	1.50857e-12
ENSMUSG00000026353	Ubxn4	UBX domain protein 4	1.49161	5.32638e-33	5.69408e-32
ENSMUSG00000089648	Gm15790	predicted pseudogene 15790	1.20249	0.00100795	0.00198961
ENSMUSG00000026427	Eif2d	eukaryotic translation initiation factor 2D	1.74977	5.8624e-96	3.50855e-94
ENSMUSG00000052688	Rab7b	RAB7B, member RAS oncogene family	1.18499	0.00363576	0.00664576
ENSMUSG00000090553	Snrpe	small nuclear ribonucleoprotein E	2.17361	2.43288e-38	3.18061e-37
ENSMUSG00000026429	Ube2t	ubiquitin-conjugating enzyme E2T	2.26983	3.88658e-05	9.06352e-05
ENSMUSG00000062580	Timm17a	translocase of inner mitochondrial membrane 17a	2.39967	4.30622e-126	4.2778e-124
ENSMUSG00000026414	Tnnt2	troponin T2, cardiac	1.32127	0.0163368	0.02676
ENSMUSG00000097113	Gm19705	predicted gene, 19705	1.62559	0.00150676	0.00290663
ENSMUSG00000079283	2310009B15Rik	RIKEN cDNA 2310009B15 gene	1.42655	7.59654e-13	3.18679e-12
ENSMUSG00000018196	Glrx2	glutaredoxin 2 (thioltransferase)	1.12179	7.07521e-21	4.6772e-20
ENSMUSG00000056220	Pla2g4a	phospholipase A2, group IVA (cytosolic, calcium-dependent)	1.63428	0.000740012	0.00148582
ENSMUSG00000099875	Rbm3-ps	RNA binding motif (RNP1, RRM) protein 3	3.82478	3.67397e-184	7.88984e-182
ENSMUSG00000006010	Odr4	odr4 GPCR localization factor homolog	1.00582	1.97723e-10	7.12926e-10
ENSMUSG00000100954	Gm10138	predicted gene 10138	1.157	4.80388e-06	1.22835e-05
ENSMUSG00000100594	2810414N06Rik	RIKEN cDNA 2810414N06 gene	1.28704	5.10128e-11	1.91354e-10
ENSMUSG00000099858	Gm6652	predicted gene 6652	1.02849	4.1185e-30	4.01753e-29
ENSMUSG00000026473	Glul	glutamate-ammonia ligase (glutamine synthetase)	1.38877	1.37123e-98	8.63108e-97
ENSMUSG00000033701	Acbd6	acyl-Coenzyme A binding domain containing 6	1.42115	2.89093e-31	2.92153e-30
ENSMUSG00000049881	2810025M15Rik	RIKEN cDNA 2810025M15 gene	1.66298	2.74448e-24	2.11157e-23
ENSMUSG00000058267	Mrps14	mitochondrial ribosomal protein S14	1.19346	4.11743e-36	4.96096e-35
ENSMUSG00000014226	Cacybp	calcyclin binding protein	1.50362	1.44391e-26	1.23668e-25
ENSMUSG00000000817	Fasl	Fas ligand (TNF superfamily, member 6)	5.77025	2.02461e-110	1.58954e-108
ENSMUSG00000026696	Vamp4	vesicle-associated membrane protein 4	1.42631	1.27653e-24	9.93664e-24
ENSMUSG00000026691	Fmo3	flavin containing monooxygenase 3	3.1104	0.000529751	0.00108499
ENSMUSG00000040843	Tiprl	TIP41, TOR signalling pathway regulator-like (S. cerevisiae)	1.28353	1.20263e-24	9.36643e-24
ENSMUSG00000026568	Mpc2	mitochondrial pyruvate carrier 2	3.40036	0	0
ENSMUSG00000026688	Mgst3	microsomal glutathione S-transferase 3	2.00975	3.58981e-80	1.50206e-78
ENSMUSG00000038530	Rgs4	regulator of G-protein signaling 4	1.194	0.019238	0.0311351
ENSMUSG00000097503	3110045C21Rik	RIKEN cDNA 3110045C21 gene	1.13322	0.00181917	0.00346354
ENSMUSG00000026670	Uap1	UDP-N-acetylglucosamine pyrophosphorylase 1	1.00876	1.3199e-16	6.98606e-16
ENSMUSG00000026659	Dusp12	dual specificity phosphatase 12	1.04586	1.25471e-14	5.93729e-14
ENSMUSG00000089838	Gm2962	predicted pseudogene 2962	1.73747	1.69874e-30	1.67613e-29
ENSMUSG00000026649	Cfap126	cilia and flagella associated protein 126	1.10551	2.68832e-05	6.38854e-05
ENSMUSG00000038370	Pcp4l1	Purkinje cell protein 4-like 1	2.68835	6.06757e-70	1.99112e-68
ENSMUSG00000005681	Apoa2	apolipoprotein A-II	2.25499	2.01512e-119	1.87432e-117
ENSMUSG00000058715	Fcer1g	Fc receptor, IgE, high affinity I, gamma polypeptide	2.50162	9.24819e-21	6.08339e-20
ENSMUSG00000062963	Ufc1	ubiquitin-fold modifier conjugating enzyme 1	1.04717	1.62198e-41	2.35212e-40
ENSMUSG00000103983	Gm20045	predicted gene, 20045	2.80209	0.000124125	0.000274097
ENSMUSG00000006412	Pfdn2	prefoldin 2	1.30935	1.46126e-29	1.39469e-28
ENSMUSG00000103711	Tstd1	thiosulfate sulfurtransferase (rhodanese)-like domain containing 1	1.00439	1.17816e-20	7.72547e-20
ENSMUSG00000060244	Alyref2	Aly/REF export factor 2	1.02579	0.000754957	0.00151416
ENSMUSG00000015355	Cd48	CD48 antigen	2.08347	4.41487e-12	1.77409e-11
ENSMUSG00000059058	Tma7-ps	translational machinery associated 7 homolog (S. cerevisiae), pseudogene	1.44405	3.45685e-36	4.17538e-35
ENSMUSG00000089803	Gm10171	predicted gene 10171	1.75048	5.94482e-16	3.02271e-15
ENSMUSG00000090272	Mndal	myeloid nuclear differentiation antigen like	2.28286	1.78293e-17	9.91854e-17
ENSMUSG00000102432	Gm29856	predicted gene, 29856	1.94391	7.34592e-05	0.000166598
ENSMUSG00000026495	Efcab2	EF-hand calcium binding domain 2	1.22985	5.84455e-07	1.62149e-06
ENSMUSG00000104520	Gm37336	predicted gene, 37336	1.1559	0.000162205	0.000353218
ENSMUSG00000038793	Lefty1	left right determination factor 1	1.12878	0.0254511	0.0402668
ENSMUSG00000062169	Cnih4	cornichon family AMPA receptor auxiliary protein 4	1.29366	8.54063e-16	4.30362e-15
ENSMUSG00000081214	Rpl35a-ps2	ribosomal protein L35A, pseudogene 2	1.90164	2.67714e-06	7.0162e-06
ENSMUSG00000038633	Degs1	delta(4)-desaturase, sphingolipid 1	1.21481	9.95065e-57	2.28115e-55
ENSMUSG00000072258	Taf1a	TATA-box binding protein associated factor, RNA polymerase I, A	1.69196	1.20646e-11	4.71322e-11
ENSMUSG00000073481	Mtarc2	mitochondrial amidoxime reducing component 2	2.58627	2.87139e-232	1.23326e-229
ENSMUSG00000039349	C130074G19Rik	RIKEN cDNA C130074G19 gene	2.37835	8.46291e-191	1.931e-188
ENSMUSG00000039246	Lyplal1	lysophospholipase-like 1	1.88473	2.73817e-68	8.59904e-67
ENSMUSG00000102824	Pdcd5-ps	programmed cell death 5, pseudogene	1.45743	5.62965e-32	5.7935e-31
ENSMUSG00000026603	Smyd2	SET and MYND domain containing 2	1.01932	2.2459e-17	1.23996e-16
ENSMUSG00000099404	Gm28172	predicted gene 28172	2.33973	0.000109802	0.000244092
ENSMUSG00000026630	Batf3	basic leucine zipper transcription factor, ATF-like 3	1.08278	0.0224825	0.0359754
ENSMUSG00000073478	D730003I15Rik	RIKEN cDNA D730003I15 gene	2.59222	2.13352e-23	1.58635e-22
ENSMUSG00000037499	Nenf	neuron derived neurotrophic factor	1.76253	3.74799e-27	3.27932e-26
ENSMUSG00000049353	Rd3	retinal degeneration 3	1.01961	0.000452679	0.000935531
ENSMUSG00000097416	Gm26670	predicted gene, 26670	2.01315	0.0138348	0.0229085
ENSMUSG00000026637	Traf5	TNF receptor-associated factor 5	1.77022	2.72543e-16	1.41383e-15
ENSMUSG00000103653	Gstp-ps	glutathione S-transferase, pi, pseudogene	2.48611	1.98963e-194	4.84243e-192
ENSMUSG00000009633	G0s2	G0/G1 switch gene 2	1.14683	0.00176031	0.00336068
ENSMUSG00000096929	A330023F24Rik	RIKEN cDNA A330023F24 gene	1.91383	0.000459896	0.000949613
ENSMUSG00000026643	Nmt2	N-myristoyltransferase 2	1.20169	8.71203e-17	4.65162e-16
ENSMUSG00000069188	Gm13192	predicted gene 13192	2.82245	5.71941e-43	8.54868e-42
ENSMUSG00000039128	Cdc123	cell division cycle 123	2.10525	1.7884e-145	2.41815e-143
ENSMUSG00000025817	Nudt5	nudix (nucleoside diphosphate linked moiety X)-type motif 5	1.42889	1.81386e-35	2.12446e-34
ENSMUSG00000025816	Sec61a2	Sec61, alpha subunit 2 (S. cerevisiae)	1.22839	0.000407651	0.000848117
ENSMUSG00000043241	Upf2	UPF2 regulator of nonsense transcripts homolog (yeast)	2.14094	4.36235e-13	1.86213e-12
ENSMUSG00000045319	Proser2	proline and serine rich 2	1.53784	2.07868e-48	3.68833e-47
ENSMUSG00000025781	Atp5c1	ATP synthase, H+ transporting, mitochondrial F1 complex, gamma polypeptide 1	1.56869	2.43622e-103	1.68607e-101
ENSMUSG00000037262	Kin	Kin17 DNA and RNA binding protein	1.12144	1.05261e-06	2.85817e-06
ENSMUSG00000082424	Gm13292	predicted gene 13292	2.19572	0.00169897	0.00325038
ENSMUSG00000037197	Rbm17	RNA binding motif protein 17	1.34058	3.32795e-34	3.75855e-33
ENSMUSG00000026723	Trdmt1	tRNA aspartic acid methyltransferase 1	1.01323	0.000328321	0.000690447
ENSMUSG00000063275	Hacd1	3-hydroxyacyl-CoA dehydratase 1	1.62845	2.26263e-14	1.04992e-13
ENSMUSG00000086657	Stamos	signal transducing adaptor molecule (SH3 domain and ITAM motif) 1, opposite strand	2.4137	9.15805e-11	3.38398e-10
ENSMUSG00000026737	Pip4k2a	phosphatidylinositol-5-phosphate 4-kinase, type II, alpha	1.22902	2.09299e-07	6.00706e-07
ENSMUSG00000081128	Gm13328	predicted gene 13328	2.35755	8.29565e-64	2.32517e-62
ENSMUSG00000075514	Gm13375	predicted gene 13375	1.33702	2.1319e-06	5.63681e-06
ENSMUSG00000082516	Gm13342	predicted gene 13342	1.447	0.000147375	0.000322367
ENSMUSG00000082884	Gm13339	predicted gene 13339	4.7104	1.93371e-10	6.98094e-10
ENSMUSG00000083373	Gm13392	predicted gene 13392	1.58972	0.000908651	0.00180359
ENSMUSG00000036833	Pnpla7	patatin-like phospholipase domain containing 7	1.86312	5.06478e-63	1.38245e-61
ENSMUSG00000078201	Tmem203	transmembrane protein 203	1.06926	2.64317e-14	1.22069e-13
ENSMUSG00000015092	Edf1	endothelial differentiation-related factor 1	2.17762	1.25321e-141	1.57764e-139
ENSMUSG00000036504	Phpt1	phosphohistidine phosphatase 1	1.81313	0.00597016	0.0105077
ENSMUSG00000026939	Tmem141	transmembrane protein 141	1.16708	1.05827e-16	5.62369e-16
ENSMUSG00000062061	Obp2a	odorant binding protein 2A	2.22966	0.000470277	0.000970253
ENSMUSG00000049086	Bmyc	brain expressed myelocytomatosis oncogene	1.19427	7.35224e-06	1.84666e-05
ENSMUSG00000052406	Rexo4	REX4, 3'-5' exonuclease	1.0269	8.74563e-17	4.66785e-16
ENSMUSG00000109946	Brd3os	bromodomain containing 3, opposite strand	1.36166	0.00259586	0.00485308
ENSMUSG00000026918	Brd3	bromodomain containing 3	1.63539	1.62607e-53	3.36816e-52
ENSMUSG00000026831	Pierce1	piercer of microtubule wall 1	2.40166	0.0132518	0.0220005
ENSMUSG00000026798	Coq4	coenzyme Q4	1.11262	3.18266e-15	1.55909e-14
ENSMUSG00000015335	Zdhhc12	zinc finger, DHHC domain containing 12	1.0559	3.5857e-13	1.53915e-12
ENSMUSG00000085401	Slc39a1-ps	solute carrier family 39 (zinc transporter), member 1, pseudogene	1.37282	2.13802e-07	6.1315e-07
ENSMUSG00000026860	Sh3glb2	SH3-domain GRB2-like endophilin B2	1.01676	5.12701e-30	4.98467e-29
ENSMUSG00000026856	Dolpp1	dolichyl pyrophosphate phosphatase 1	1.45557	3.56196e-54	7.56036e-53
ENSMUSG00000026857	Ntmt1	N-terminal Xaa-Pro-Lys N-methyltransferase 1	1.12762	9.32613e-16	4.69457e-15
ENSMUSG00000026851	BC005624	cDNA sequence BC005624	1.79862	2.35735e-67	7.27789e-66
ENSMUSG00000087269	D330023K18Rik	RIKEN cDNA D330023K18 gene	1.64304	7.44364e-12	2.94898e-11
ENSMUSG00000076441	Ass1	argininosuccinate synthetase 1	1.23694	1.85708e-40	2.59016e-39
ENSMUSG00000039356	Exosc2	exosome component 2	1.08526	3.16208e-23	2.32156e-22
ENSMUSG00000051373	Plpp7	phospholipid phosphatase 7 (inactive)	1.04818	0.00143657	0.0027793
ENSMUSG00000044627	Swi5	SWI5 recombination repair homolog (yeast)	1.23053	2.58084e-50	4.85045e-49
ENSMUSG00000026822	Lcn2	lipocalin 2	1.73165	3.19882e-07	9.06331e-07
ENSMUSG00000026817	Ak1	adenylate kinase 1	1.39663	0.0175037	0.0285466
ENSMUSG00000009566	Fpgs	folylpolyglutamyl synthetase	1.69947	5.47681e-176	1.06637e-173
ENSMUSG00000035949	Fbxw2	F-box and WD-40 domain protein 2	1.37513	3.40631e-61	8.9144e-60
ENSMUSG00000026870	Cutal	cutA divalent cation tolerance homolog-like	1.5087	2.27796e-74	8.37911e-73
ENSMUSG00000026880	Stom	stomatin	1.16095	6.78924e-23	4.91538e-22
ENSMUSG00000075391	Glo1-ps	glyoxalase 1, pseudogene	1.12326	3.39433e-33	3.66081e-32
ENSMUSG00000083716	Gm13436	predicted gene 13436	1.37953	8.27998e-42	1.20913e-40
ENSMUSG00000026750	Psmb7	proteasome (prosome, macropain) subunit, beta type 7	1.74636	1.09165e-110	8.66381e-109
ENSMUSG00000026755	Arpc5l	actin related protein 2/3 complex, subunit 5-like	1.21298	2.92453e-36	3.54414e-35
ENSMUSG00000083240	Gm13453	predicted gene 13453	1.08914	3.90409e-10	1.37476e-09
ENSMUSG00000026766	Mmadhc	methylmalonic aciduria (cobalamin deficiency) cblD type, with homocystinuria	1.57764	1.26607e-89	6.67453e-88
ENSMUSG00000087701	Gm13493	predicted gene 13493	1.75934	0.0106659	0.0180293
ENSMUSG00000026946	Nmi	N-myc (and STAT) interactor	1.52673	2.89466e-25	2.34186e-24
ENSMUSG00000085315	A430018G15Rik	RIKEN cDNA A430018G15 gene	2.01119	0.00024672	0.000526271
ENSMUSG00000026987	Baz2b	bromodomain adjacent to zinc finger domain, 2B	1.02176	2.82411e-08	8.68771e-08
ENSMUSG00000060703	Cd302	CD302 antigen	2.92718	2.1354e-275	1.64123e-272
ENSMUSG00000026914	Psmd14	proteasome (prosome, macropain) 26S subunit, non-ATPase, 14	1.66458	9.07958e-73	3.21818e-71
ENSMUSG00000026893	Gca	grancalcin	1.79048	5.6133e-13	2.38011e-12
ENSMUSG00000082127	Gm13577	predicted gene 13577	1.53826	1.34408e-13	5.93694e-13
ENSMUSG00000084104	Gm13578	predicted gene 13578	1.10604	7.0783e-14	3.17653e-13
ENSMUSG00000026888	Grb14	growth factor receptor bound protein 14	1.05913	1.98007e-17	1.09734e-16
ENSMUSG00000034848	Ttc21b	tetratricopeptide repeat domain 21B	1.14203	8.60597e-05	0.000193403
ENSMUSG00000042133	Ppig	peptidyl-prolyl isomerase G (cyclophilin G)	1.06043	5.11171e-06	1.30182e-05
ENSMUSG00000068882	Ssb	Sjogren syndrome antigen B	1.2372	3.75814e-10	1.32561e-09
ENSMUSG00000051730	Mettl5	methyltransferase like 5	1.0469	2.10224e-12	8.60158e-12
ENSMUSG00000041975	Mettl8	methyltransferase like 8	1.22634	1.90519e-17	1.05826e-16
ENSMUSG00000027012	Dync1i2	dynein cytoplasmic 1 intermediate chain 2	1.79472	2.62433e-26	2.21649e-25
ENSMUSG00000027010	Slc25a12	solute carrier family 25 (mitochondrial carrier, Aralar), member 12	1.09979	5.33665e-15	2.57965e-14
ENSMUSG00000027018	Hat1	histone aminotransferase 1	1.55695	6.61382e-16	3.35353e-15
ENSMUSG00000063714	Sp3os	trans-acting transcription factor 3, opposite strand	2.04966	1.94297e-08	6.04327e-08
ENSMUSG00000041777	Cir1	corepressor interacting with RBPJ, 1	1.2367	2.86733e-06	7.48911e-06
ENSMUSG00000087176	D230022J07Rik	RIKEN cDNA D230022J07 gene	2.45634	0.00144875	0.00280102
ENSMUSG00000086382	Chrna1os	cholinergic receptor, nicotinic, alpha polypeptide 1 (muscle), opposite strand	1.17113	0.000114458	0.000253825
ENSMUSG00000018770	Atp5g3	ATP synthase, H+ transporting, mitochondrial F0 complex, subunit C3 (subunit 9)	2.80358	2.72246e-246	1.3252e-243
ENSMUSG00000075279	Mrpl23-ps1	mitichondrial ribosomal protein L23, pseudogene 1	2.11812	7.56518e-76	2.87694e-74
ENSMUSG00000086813	Gm13657	predicted gene 13657	1.25804	1.40694e-07	4.10171e-07
ENSMUSG00000002732	Fkbp7	FK506 binding protein 7	1.29772	1.07193e-08	3.40071e-08
ENSMUSG00000075256	Cerkl	ceramide kinase-like	1.35994	0.0145248	0.0239804
ENSMUSG00000027001	Dusp19	dual specificity phosphatase 19	1.95528	1.54683e-22	1.09812e-21
ENSMUSG00000064193	Gm4735	predicted gene 4735	1.69715	1.53184e-45	2.48827e-44
ENSMUSG00000027082	Tfpi	tissue factor pathway inhibitor	2.43113	6.09595e-34	6.81096e-33
ENSMUSG00000027080	Med19	mediator complex subunit 19	1.79046	1.5836e-50	3.00329e-49
ENSMUSG00000027078	Ube2l6	ubiquitin-conjugating enzyme E2L 6	1.671	4.49037e-47	7.64252e-46
ENSMUSG00000027076	Timm10	translocase of inner mitochondrial membrane 10	2.62482	2.36887e-112	1.99957e-110
ENSMUSG00000082028	Gm1826	predicted gene 1826	1.97368	0.000186807	0.000403721
ENSMUSG00000027282	Mtch2	mitochondrial carrier 2	1.88228	1.0762e-244	4.91118e-242
ENSMUSG00000040794	C1qtnf4	C1q and tumor necrosis factor related protein 4	1.76619	0.000140172	0.000307485
ENSMUSG00000040687	Madd	MAP-kinase activating death domain	1.04551	3.81791e-12	1.54344e-11
ENSMUSG00000002108	Nr1h3	nuclear receptor subfamily 1, group H, member 3	1.44878	5.7278e-108	4.24584e-106
ENSMUSG00000045464	2810002D19Rik	RIKEN cDNA 2810002D19 gene	1.19134	4.93072e-05	0.000113893
ENSMUSG00000082820	Gm13803	predicted gene 13803	1.56213	7.79542e-06	1.95394e-05
ENSMUSG00000010911	Apip	APAF1 interacting protein	1.56182	2.87766e-50	5.39441e-49
ENSMUSG00000081010	Gm13880	predicted gene 13880	1.51519	7.67679e-07	2.10881e-06
ENSMUSG00000055312	Them7	thioesterase superfamily member 7	1.35475	2.29903e-45	3.7097e-44
ENSMUSG00000027166	Dnajc24	DnaJ heat shock protein family (Hsp40) member C24	1.26548	4.71764e-15	2.28572e-14
ENSMUSG00000057234	Mettl15	methyltransferase like 15	1.14111	1.82094e-07	5.24687e-07
ENSMUSG00000027160	Ccdc34	coiled-coil domain containing 34	1.82783	0.00028926	0.000612449
ENSMUSG00000027133	Nop10	NOP10 ribonucleoprotein	2.85356	1.07854e-192	2.58194e-190
ENSMUSG00000055943	Emc7	ER membrane protein complex subunit 7	3.01654	0	0
ENSMUSG00000046814	Gchfr	GTP cyclohydrolase I feedback regulator	1.51466	8.96115e-71	3.00827e-69
ENSMUSG00000027296	Itpka	inositol 1,4,5-trisphosphate 3-kinase A	1.50635	0.000139948	0.000307041
ENSMUSG00000027286	Lrrc57	leucine rich repeat containing 57	1.72158	6.46404e-46	1.0642e-44
ENSMUSG00000033486	Catsper2	cation channel, sperm associated 2	1.14342	5.07094e-05	0.000117003
ENSMUSG00000027248	Pdia3	protein disulfide isomerase associated 3	1.04172	1.03118e-16	5.48173e-16
ENSMUSG00000081967	Gm14017	predicted gene 14017	2.32576	6.86331e-17	3.6861e-16
ENSMUSG00000027227	Sord	sorbitol dehydrogenase	1.01234	1.29762e-44	2.03974e-43
ENSMUSG00000027203	Dut	deoxyuridine triphosphatase	2.32448	4.48877e-69	1.43749e-67
ENSMUSG00000023330	Dtwd1	DTW domain containing 1	1.23895	1.6669e-15	8.29281e-15
ENSMUSG00000098024	Gm27003	predicted gene, 27003	2.25995	2.70113e-05	6.41688e-05
ENSMUSG00000027364	Usp50	ubiquitin specific peptidase 50	1.86355	0.000260577	0.000554614
ENSMUSG00000027366	Sppl2a	signal peptide peptidase like 2A	1.00711	1.58268e-25	1.29045e-24
ENSMUSG00000001999	Blvra	biliverdin reductase A	1.19232	4.18415e-28	3.80219e-27
ENSMUSG00000044145	1810024B03Rik	RIKEN cDNA 1810024B03 gene	1.30467	0.00075408	0.00151261
ENSMUSG00000027374	Mrps5	mitochondrial ribosomal protein S5	2.00551	1.42088e-114	1.24246e-112
ENSMUSG00000027378	Nphp1	nephronophthisis 1 (juvenile) homolog (human)	1.69298	4.34025e-11	1.63732e-10
ENSMUSG00000027387	Zc3h8	zinc finger CCCH type containing 8	1.36508	0.000945437	0.00187406
ENSMUSG00000042851	Zc3h6	zinc finger CCCH type containing 6	1.68926	0.00291143	0.00540017
ENSMUSG00000037938	Chchd5	coiled-coil-helix-coiled-coil-helix domain containing 5	1.32697	7.60033e-24	5.73579e-23
ENSMUSG00000103009	Gm56350	predicted gene, 56350	1.10601	0.0229552	0.0366609
ENSMUSG00000037740	Mrps26	mitochondrial ribosomal protein S26	1.56175	4.98989e-58	1.18677e-56
ENSMUSG00000074797	Itpa	inosine triphosphatase (nucleoside triphosphate pyrophosphatase)	1.18311	3.06312e-18	1.78494e-17
ENSMUSG00000089662	Gm14057	predicted gene 14057	1.38588	0.00465626	0.00835221
ENSMUSG00000068267	Cenpb	centromere protein B	1.01619	6.55433e-73	2.33446e-71
ENSMUSG00000082044	Snrpert	small nuclear ribonucleoprotein E, pseudogene	1.99804	8.38965e-41	1.18486e-39
ENSMUSG00000027341	Tmem230	transmembrane protein 230	1.61529	5.40669e-45	8.62884e-44
ENSMUSG00000045624	Esf1	ESF1 nucleolar pre-rRNA processing protein homolog	1.1506	5.81827e-07	1.61467e-06
ENSMUSG00000068205	Macrod2	mono-ADP ribosylhydrolase 2	1.84637	3.00526e-22	2.11091e-21
ENSMUSG00000008333	Snrpb2	U2 small nuclear ribonucleoprotein B	1.35511	9.88318e-20	6.17825e-19
ENSMUSG00000015932	Dstn	destrin	1.1376	1.21768e-78	4.91211e-77
ENSMUSG00000074754	Smim26	small integral membrane protein 26	1.63289	8.7739e-25	6.88106e-24
ENSMUSG00000027430	Dtd1	D-tyrosyl-tRNA deacylase 1	1.33029	2.27543e-27	2.00169e-26
ENSMUSG00000086141	9030622O22Rik	RIKEN cDNA 9030622O22 gene	2.8238	1.07059e-35	1.26693e-34
ENSMUSG00000083325	Gm14121	predicted gene 14121	1.03156	8.35015e-05	0.000188059
ENSMUSG00000027455	Nsfl1c	NSFL1 (p97) cofactor (p47)	1.15381	7.08966e-41	1.0071e-39
ENSMUSG00000032966	Fkbp1a	FK506 binding protein 1a	1.02994	1.21014e-36	1.49254e-35
ENSMUSG00000019188	H13	histocompatibility 13	1.06863	4.2616e-55	9.26073e-54
ENSMUSG00000042814	Mcts2	malignant T cell amplified sequence 2	1.94628	2.03386e-21	1.37185e-20
ENSMUSG00000038467	Chmp4b	charged multivesicular body protein 4B	1.39253	3.06372e-82	1.34353e-80
ENSMUSG00000074656	Eif2s2	eukaryotic translation initiation factor 2, subunit 2 (beta)	1.95307	1.39638e-08	4.38712e-08
ENSMUSG00000047459	Dynlrb1	dynein light chain roadblock-type 1	2.30038	8.94124e-88	4.51796e-86
ENSMUSG00000027602	Map1lc3a	microtubule-associated protein 1 light chain 3 alpha	1.63711	2.30706e-47	3.96353e-46
ENSMUSG00000005881	Ergic3	ERGIC and golgi 3	1.13714	1.09603e-87	5.50011e-86
ENSMUSG00000038180	Spag4	sperm associated antigen 4	2.01811	2.02396e-20	1.3136e-19
ENSMUSG00000067847	Romo1	reactive oxygen species modulator 1	2.02135	9.29337e-52	1.83146e-50
ENSMUSG00000067818	Myl9	myosin, light polypeptide 9, regulatory	1.74858	9.57373e-13	3.99215e-12
ENSMUSG00000085741	5430405H02Rik	RIKEN cDNA 5430405H02 gene	1.08433	0.0150352	0.0247697
ENSMUSG00000027637	Rab5if	RAB5 interacting factor	1.24935	8.01705e-19	4.80595e-18
ENSMUSG00000027635	Dsn1	DSN1 homolog, MIS12 kinetochore complex component	2.05582	0.0193701	0.031335
ENSMUSG00000084113	Gm14277	predicted gene 14277	2.75929	2.57429e-35	2.99779e-34
ENSMUSG00000063019	Manbal	mannosidase, beta A, lysosomal-like	1.35094	3.84795e-33	4.14087e-32
ENSMUSG00000062846	Gm14176	predicted gene 14176	1.08249	2.87655e-17	1.57504e-16
ENSMUSG00000074623	Gm826	predicted gene 826	1.35165	2.09457e-05	5.02084e-05
ENSMUSG00000078956	Gm14221	predicted gene 14221	1.53342	0.00822828	0.0141495
ENSMUSG00000083567	Gm11451	predicted gene 11451	1.72355	7.28309e-17	3.90437e-16
ENSMUSG00000046840	Hnf4aos	hepatic nuclear factor 4 alpha, opposite strand	1.09809	7.79628e-05	0.000176319
ENSMUSG00000035268	Pkig	protein kinase inhibitor, gamma	2.23301	2.29731e-99	1.45859e-97
ENSMUSG00000017002	Slpi	secretory leukocyte peptidase inhibitor	1.82431	1.79243e-13	7.84148e-13
ENSMUSG00000017723	Wfdc2	WAP four-disulfide core domain 2	1.15543	1.41114e-09	4.7823e-09
ENSMUSG00000017754	Pltp	phospholipid transfer protein	1.20185	2.23322e-34	2.53591e-33
ENSMUSG00000085436	Zfp335os	zinc finger protein 335, opposite strand	2.04605	5.02802e-06	1.28229e-05
ENSMUSG00000042854	Trp53rkb	transformation related protein 53 regulating kinase B	1.31568	2.16964e-08	6.71825e-08
ENSMUSG00000082665	Gm11470	predicted gene 11470	1.58355	0.0132339	0.021976
ENSMUSG00000017999	Ddx27	DEAD box helicase 27	1.02209	7.43714e-15	3.56782e-14
ENSMUSG00000084067	Gm14269	predicted gene 14269	2.53049	2.6959e-44	4.17922e-43
ENSMUSG00000027502	Rtf2	replication termination factor 2	1.4959	1.81525e-109	1.40255e-107
ENSMUSG00000081344	Gm14303	predicted gene 14303	1.96199	3.8193e-46	6.33068e-45
ENSMUSG00000087382	Ctcflos	CCCTC-binding factor (zinc finger protein)-like, opposite strand	1.27726	9.89265e-17	5.27042e-16
ENSMUSG00000055897	Ppp4r1l-ps	protein phosphatase 4, regulatory subunit 1-like, pseudogene	1.50922	1.36285e-10	4.97668e-10
ENSMUSG00000081700	Atp5k-ps2	ATP synthase, H+ transporting, mitochondrial F1F0 complex, subunit E, pseudogene 2	1.36624	0.000348289	0.000730756
ENSMUSG00000016252	Atp5e	ATP synthase, H+ transporting, mitochondrial F1 complex, epsilon subunit	1.41524	5.94181e-27	5.17402e-26
ENSMUSG00000016257	Prelid3b	PRELI domain containing 3B	2.11765	4.79741e-91	2.6337e-89
ENSMUSG00000078878	Gm14305	predicted gene 14305	1.65149	0.00117674	0.00230657
ENSMUSG00000078877	Gm14295	predicted gene 14295	2.119	3.53965e-05	8.29037e-05
ENSMUSG00000078870	Gm14410	predicted gene 14410	1.31934	0.00363122	0.00663829
ENSMUSG00000078867	Gm14418	predicted gene 14418	1.30591	0.0095788	0.0163029
ENSMUSG00000078864	Gm14322	predicted gene 14322	1.93373	0.0100738	0.0170877
ENSMUSG00000078862	Gm14326	predicted gene 14326	1.55238	0.000127914	0.000281951
ENSMUSG00000078861	Zfp931	zinc finger protein 931	1.24117	3.38987e-07	9.58974e-07
ENSMUSG00000061897	Gm14292	predicted gene 14292	1.82871	5.55386e-13	2.35628e-12
ENSMUSG00000085704	4921531C22Rik	RIKEN cDNA 4921531C22 gene	1.88283	5.24869e-17	2.83561e-16
ENSMUSG00000027566	Psma7	proteasome subunit alpha 7	1.41125	5.02895e-54	1.05818e-52
ENSMUSG00000039069	Mtg2	mitochondrial ribosome associated GTPase 2	2.79523	6.03991e-230	2.3838e-227
ENSMUSG00000039041	Adrm1	adhesion regulating molecule 1	1.23132	2.51469e-46	4.19201e-45
ENSMUSG00000027573	Gid8	GID complex subunit 8	1.64465	1.30468e-81	5.63677e-80
ENSMUSG00000016344	Ppdpf	pancreatic progenitor cell differentiation and proliferation factor	1.1103	2.43145e-24	1.87271e-23
ENSMUSG00000027533	Fabp5	fatty acid binding protein 5, epidermal	3.50569	1.51269e-66	4.56402e-65
ENSMUSG00000062515	Fabp4	fatty acid binding protein 4, adipocyte	2.50664	1.73256e-10	6.27496e-10
ENSMUSG00000078784	Rbis	ribosomal biogenesis factor	1.24142	7.99222e-05	0.000180387
ENSMUSG00000027555	Car13	carbonic anhydrase 13	2.33435	0.00212406	0.00401627
ENSMUSG00000097790	Gm16399	predicted pseudogene 16399	3.77789	7.25852e-18	4.14209e-17
ENSMUSG00000027559	Car3	carbonic anhydrase 3	1.04977	1.8356e-56	4.17528e-55
ENSMUSG00000082896	Gm5844	predicted gene 5844	1.1781	5.67419e-07	1.57619e-06
ENSMUSG00000070522	Gm6505	predicted pseudogene 6505	1.1201	0.00458301	0.00823599
ENSMUSG00000039221	Rpl22l1	ribosomal protein L22 like 1	1.03773	1.21698e-07	3.56287e-07
ENSMUSG00000027706	Sec62	SEC62 homolog (S. cerevisiae)	2.04143	1.64825e-16	8.63632e-16
ENSMUSG00000027673	Ndufb5	NADH:ubiquinone oxidoreductase subunit B5	2.17469	6.07106e-108	4.47756e-106
ENSMUSG00000085655	Gm15952	predicted gene 15952	1.51251	7.74364e-05	0.000175237
ENSMUSG00000037325	Bbs7	Bardet-Biedl syndrome 7 (human)	1.12958	0.00439888	0.00793145
ENSMUSG00000027722	Spata5	spermatogenesis associated 5	1.08957	0.000549639	0.00112374
ENSMUSG00000097583	6430590A07Rik	RIKEN cDNA 6430590A07 gene	2.03277	0.000293112	0.000620156
ENSMUSG00000063273	Naa15	N(alpha)-acetyltransferase 15, NatA auxiliary subunit	2.44417	1.10448e-19	6.8985e-19
ENSMUSG00000070490	Gm10293	predicted pseudogene 10293	2.53106	0.000140239	0.000307586
ENSMUSG00000027752	Exosc8	exosome component 8	1.95669	1.16794e-42	1.73328e-41
ENSMUSG00000036632	Alg5	asparagine-linked glycosylation 5 (dolichyl-phosphate beta-glucosyltransferase)	1.09627	1.92423e-35	2.24796e-34
ENSMUSG00000036513	Commd2	COMM domain containing 2	1.10949	9.26049e-23	6.64853e-22
ENSMUSG00000104623	Gm6394	predicted gene 6394	1.73178	1.19693e-07	3.50909e-07
ENSMUSG00000027761	Aadac	arylacetamide deacetylase	1.02455	1.25285e-36	1.54391e-35
ENSMUSG00000027762	Sucnr1	succinate receptor 1	4.21876	0	0
ENSMUSG00000048581	E130311K13Rik	RIKEN cDNA E130311K13 gene	1.24929	2.97137e-15	1.45852e-14
ENSMUSG00000102914	Gm35106	predicted gene, 35106	1.66887	0.0137317	0.0227455
ENSMUSG00000034544	Rsrc1	arginine/serine-rich coiled-coil 1	1.99358	1.47613e-21	1.00354e-20
ENSMUSG00000049404	Rarres1	retinoic acid receptor responder (tazarotene induced) 1	1.88785	2.02499e-49	3.67798e-48
ENSMUSG00000103206	Gm8515	predicted gene 8515	1.72325	2.42146e-11	9.28587e-11
ENSMUSG00000034349	Smc4	structural maintenance of chromosomes 4	1.16358	0.00564825	0.00998444
ENSMUSG00000027835	Pdcd10	programmed cell death 10	1.4109	5.14117e-15	2.4868e-14
ENSMUSG00000027809	Etfdh	electron transferring flavoprotein, dehydrogenase	1.12154	9.42754e-28	8.40992e-27
ENSMUSG00000028008	Asic5	acid-sensing (proton-gated) ion channel family member 5	1.61422	1.71069e-11	6.62631e-11
ENSMUSG00000028001	Fga	fibrinogen alpha chain	1.66203	1.52621e-91	8.44214e-90
ENSMUSG00000027998	Plrg1	pleiotropic regulator 1	1.22348	1.37883e-22	9.81238e-22
ENSMUSG00000033752	Mnd1	meiotic nuclear divisions 1	1.67988	3.19195e-10	1.13081e-09
ENSMUSG00000085527	Gm15535	predicted gene 15535	3.08755	1.87291e-07	5.39024e-07
ENSMUSG00000044330	Gm9790	predicted gene 9790	2.79738	1.70439e-57	3.9759e-56
ENSMUSG00000028081	Rps3a1	ribosomal protein S3A1	2.55572	8.92388e-113	7.57648e-111
ENSMUSG00000057777	Mab21l2	mab-21-like 2	1.13125	0.0113499	0.0190939
ENSMUSG00000028069	Gpatch4	G patch domain containing 4	1.37426	4.08495e-11	1.5454e-10
ENSMUSG00000028070	Naxe	NAD(P)HX epimerase	2.37898	0	0
ENSMUSG00000010538	Tsacc	TSSK6 activating co-chaperone	3.38832	3.35121e-30	3.27562e-29
ENSMUSG00000074479	Rtraf-ps	RNA transcription, translation and transport factor, pseudogene	1.7576	6.78464e-20	4.27974e-19
ENSMUSG00000028057	Rit1	Ras-like without CAAX 1	1.6888	8.94934e-28	7.98822e-27
ENSMUSG00000028048	Gba	glucosidase, beta, acid	1.45777	1.53816e-50	2.92091e-49
ENSMUSG00000042747	Krtcap2	keratinocyte associated protein 2	1.20434	4.39314e-24	3.34305e-23
ENSMUSG00000027953	Slc50a1	solute carrier family 50 (sugar transporter), member 1	1.5563	1.32227e-34	1.51089e-33
ENSMUSG00000028039	Efna3	ephrin A3	2.05704	0.00014493	0.000317207
ENSMUSG00000074466	Gm15417	predicted gene 15417	1.34782	1.23509e-21	8.42413e-21
ENSMUSG00000027942	4933434E20Rik	RIKEN cDNA 4933434E20 gene	2.55771	4.1984e-68	1.31565e-66
ENSMUSG00000027937	Jtb	jumping translocation breakpoint	1.2986	9.32821e-54	1.94878e-52
ENSMUSG00000001016	Ilf2	interleukin enhancer binding factor 2	2.02431	3.23927e-60	8.1981e-59
ENSMUSG00000044080	S100a1	S100 calcium binding protein A1	2.07329	4.6658e-109	3.56726e-107
ENSMUSG00000042312	S100a13	S100 calcium binding protein A13	2.07642	9.9511e-59	2.4179e-57
ENSMUSG00000074457	S100a16	S100 calcium binding protein A16	2.26919	1.63682e-226	6.12885e-224
ENSMUSG00000056071	S100a9	S100 calcium binding protein A9 (calgranulin B)	1.52697	2.76859e-05	6.56966e-05
ENSMUSG00000042165	Gm9774	predicted pseudogene 9774	1.10412	3.43764e-39	4.58028e-38
ENSMUSG00000052415	Tchh	trichohyalin	1.82135	0.000869288	0.00172875
ENSMUSG00000027907	S100a11	S100 calcium binding protein A11	1.41605	4.52456e-08	1.37136e-07
ENSMUSG00000028145	Them4	thioesterase superfamily member 4	1.55711	1.81553e-21	1.22855e-20
ENSMUSG00000041912	Tdrkh	tudor and KH domain containing protein	1.27771	0.00027398	0.000581953
ENSMUSG00000005968	Tuft1	tuftelin 1	1.96829	6.14277e-20	3.88661e-19
ENSMUSG00000005625	Psmd4	proteasome (prosome, macropain) 26S subunit, non-ATPase, 4	1.26804	2.47152e-53	5.1049e-52
ENSMUSG00000008958	Vps72	vacuolar protein sorting 72	1.88909	1.08376e-43	1.652e-42
ENSMUSG00000053192	Mllt11	myeloid/lymphoid or mixed-lineage leukemia; translocated to, 11	1.28207	0.00112202	0.00220523
ENSMUSG00000060438	Rps10-ps1	ribosomal protein S10, pseudogene 1	1.07452	4.50708e-23	3.28427e-22
ENSMUSG00000054312	Mrps21	mitochondrial ribosomal protein S21	3.43839	1.92014e-196	4.91926e-194
ENSMUSG00000080727	C920021L13Rik	RIKEN cDNA C920021L13 gene	1.76733	0.000209427	0.000450275
ENSMUSG00000038543	BC028528	cDNA sequence BC028528	2.02292	0.000671491	0.00135795
ENSMUSG00000097204	Gm17690	predicted gene, 17690	2.42317	7.56926e-10	2.61309e-09
ENSMUSG00000081058	H3c15	H3 clustered histone 15	1.03808	0.00381692	0.00695862
ENSMUSG00000045327	6330549D23Rik	RIKEN cDNA 6330549D23 gene	1.14417	0.0176207	0.0287214
ENSMUSG00000028099	Polr3c	polymerase (RNA) III (DNA directed) polypeptide C	1.62206	6.87582e-49	1.23351e-47
ENSMUSG00000104795	Gm42783	predicted gene 42783	2.43879	0.000179518	0.000389062
ENSMUSG00000028096	Gpr89	G protein-coupled receptor 89	1.88005	4.16978e-108	3.12263e-106
ENSMUSG00000028088	Fmo5	flavin containing monooxygenase 5	1.42198	5.49738e-94	3.21113e-92
ENSMUSG00000062410	Hsd3b3	hydroxy-delta-5-steroid dehydrogenase, 3 beta- and steroid delta-isomerase 3	1.67734	1.82271e-29	1.72838e-28
ENSMUSG00000027870	Hao2	hydroxyacid oxidase 2	1.88915	0.000323963	0.000681971
ENSMUSG00000033233	Trim45	tripartite motif-containing 45	1.08141	0.00060505	0.00123006
ENSMUSG00000027863	Cd2	CD2 antigen	1.25075	0.000372328	0.000778478
ENSMUSG00000044313	Mab21l3	mab-21-like 3	1.18741	3.42183e-05	8.02714e-05
ENSMUSG00000033147	Slc22a15	solute carrier family 22 (organic anion/cation transporter), member 15	1.02876	2.93389e-25	2.37229e-24
ENSMUSG00000027859	Ngf	nerve growth factor	2.70172	5.67846e-38	7.28669e-37
ENSMUSG00000005687	Bcas2	BCAS2 pre-mRNA processing factor	2.21599	6.08041e-129	6.25298e-127
ENSMUSG00000002233	Rhoc	ras homolog family member C	2.37691	5.42373e-61	1.41181e-59
ENSMUSG00000045576	St7l	suppression of tumorigenicity 7-like	1.78735	1.27387e-61	3.36389e-60
ENSMUSG00000068798	Rap1a	RAS-related protein 1a	2.10739	1.03153e-107	7.49425e-106
ENSMUSG00000000563	Atp5pb	ATP synthase peripheral stalk-membrane subunit b	1.73035	3.32714e-86	1.6035e-84
ENSMUSG00000092072	Gm4540	predicted gene 4540	1.84613	1.46613e-18	8.6715e-18
ENSMUSG00000027900	Dram2	DNA-damage regulated autophagy modulator 2	1.17241	1.81415e-35	2.12446e-34
ENSMUSG00000056260	Lrif1	ligand dependent nuclear receptor interacting factor 1	1.63856	3.4534e-12	1.39967e-11
ENSMUSG00000068762	Gstm6	glutathione S-transferase, mu 6	3.40151	0	0
ENSMUSG00000004038	Gstm3	glutathione S-transferase, mu 3	1.67794	3.69556e-33	3.97981e-32
ENSMUSG00000040562	Gstm2	glutathione S-transferase, mu 2	1.0578	6.64922e-34	7.41776e-33
ENSMUSG00000027890	Gstm4	glutathione S-transferase, mu 4	1.64056	2.24094e-157	3.48133e-155
ENSMUSG00000088185	Scarna2	small Cajal body-specific RNA 2	2.62806	7.15389e-19	4.30264e-18
ENSMUSG00000048100	Taf13	TATA-box binding protein associated factor 13	2.17586	1.28972e-49	2.36309e-48
ENSMUSG00000027884	Clcc1	chloride channel CLIC-like 1	1.50501	1.64178e-39	2.20764e-38
ENSMUSG00000027981	Rnpc3	RNA-binding region (RNP1, RRM) containing 3	1.05421	2.9284e-05	6.92863e-05
ENSMUSG00000052769	Gm9889	predicted gene 9889	1.61198	0.0312541	0.048533
ENSMUSG00000054426	A930005H10Rik	RIKEN cDNA A930005H10 gene	2.97278	5.51565e-39	7.31562e-38
ENSMUSG00000027962	Vcam1	vascular cell adhesion molecule 1	1.21104	9.72919e-11	3.58958e-10
ENSMUSG00000034437	Gm9761	predicted gene 9761	1.19095	1.50039e-18	8.86696e-18
ENSMUSG00000027961	Lrrc39	leucine rich repeat containing 39	1.09612	0.00078823	0.00157725
ENSMUSG00000033386	Frrs1	ferric-chelate reductase 1	1.67133	1.97013e-45	3.1825e-44
ENSMUSG00000028007	Snx7	sorting nexin 7	2.62613	3.69169e-113	3.15262e-111
ENSMUSG00000039887	Alg14	asparagine-linked glycosylation 14	1.86231	5.04132e-63	1.37862e-61
ENSMUSG00000039865	Slc44a3	solute carrier family 44, member 3	1.0464	5.89852e-11	2.2041e-10
ENSMUSG00000023057	Fabp2	fatty acid binding protein 2, intestinal	1.58201	5.53385e-47	9.39661e-46
ENSMUSG00000054091	1810037I17Rik	RIKEN cDNA 1810037I17 gene	1.61953	4.9904e-36	5.99793e-35
ENSMUSG00000096544	Gm4617	predicted pseudogene 4617	1.39889	2.90037e-36	3.51778e-35
ENSMUSG00000086679	Gm15551	predicted gene 15551	3.04988	0.000583345	0.00118776
ENSMUSG00000027968	Larp7	La ribonucleoprotein domain family, member 7	1.87922	2.1589e-15	1.06616e-14
ENSMUSG00000074236	Gm9387	predicted pseudogene 9387	2.59463	6.32442e-07	1.74783e-06
ENSMUSG00000028010	Gar1	GAR1 ribonucleoprotein	1.37197	2.1167e-14	9.85341e-14
ENSMUSG00000027999	Pla2g12a	phospholipase A2, group XIIA	1.03402	1.5509e-12	6.38507e-12
ENSMUSG00000027997	Casp6	caspase 6	1.47088	5.57674e-22	3.87612e-21
ENSMUSG00000041084	Ostc	oligosaccharyltransferase complex subunit (non-catalytic)	2.51637	6.25382e-145	8.37839e-143
ENSMUSG00000027984	Hadh	hydroxyacyl-Coenzyme A dehydrogenase	1.15947	4.68493e-57	1.08422e-55
ENSMUSG00000028029	Aimp1	aminoacyl tRNA synthetase complex-interacting multifunctional protein 1	1.08696	4.19644e-23	3.0671e-22
ENSMUSG00000028165	Cisd2	CDGSH iron sulfur domain 2	1.28176	2.375e-40	3.28119e-39
ENSMUSG00000037072	Selenof	selenoprotein F	2.79747	5.08781e-229	1.95519e-226
ENSMUSG00000028191	Bcl10	B cell leukemia/lymphoma 10	2.81237	7.7344e-105	5.48279e-103
ENSMUSG00000068523	Gng5	guanine nucleotide binding protein (G protein), gamma 5	2.33294	1.12642e-145	1.5373e-143
ENSMUSG00000028186	Uox	urate oxidase	1.86192	9.74387e-41	1.37478e-39
ENSMUSG00000028185	Dnase2b	deoxyribonuclease II beta	1.01428	3.10003e-17	1.69359e-16
ENSMUSG00000070343	Gm10288	predicted gene 10288	1.10718	1.0844e-30	1.07505e-29
ENSMUSG00000104786	Gm43573	predicted gene 43573	1.65452	0.000502937	0.0010334
ENSMUSG00000038975	Rabggtb	Rab geranylgeranyl transferase, b subunit	2.71083	1.01017e-102	6.89325e-101
ENSMUSG00000028199	Cryz	crystallin, zeta	1.7423	1.66125e-79	6.83361e-78
ENSMUSG00000028180	Zranb2	zinc finger, RAN-binding domain containing 2	1.15243	9.64938e-16	4.84893e-15
ENSMUSG00000055436	Srsf11	serine and arginine-rich splicing factor 11	1.29944	6.4093e-26	5.30284e-25
ENSMUSG00000105201	Gm43362	predicted gene 43362	1.6395	0.00250149	0.00468684
ENSMUSG00000050323	Ndufaf6	NADH:ubiquinone oxidoreductase complex assembly factor 6	2.21705	3.55938e-84	1.64486e-82
ENSMUSG00000081239	Gm11836	predicted gene 11836	1.60572	3.69607e-12	1.49636e-11
ENSMUSG00000086587	Gm11837	predicted gene 11837	2.94013	3.81693e-26	3.19602e-25
ENSMUSG00000085112	A530072M11Rik	RIKEN cDNA gene A530072M11	2.06535	1.36107e-05	3.33261e-05
ENSMUSG00000050550	Gm11868	predicted gene 11868	1.0467	4.1474e-08	1.25992e-07
ENSMUSG00000028229	Rmdn1	regulator of microtubule dynamics 1	1.0146	1.37453e-17	7.70823e-17
ENSMUSG00000086332	4930480G23Rik	RIKEN cDNA 4930480G23 gene	1.44818	1.02578e-06	2.78842e-06
ENSMUSG00000073987	Ggh	gamma-glutamyl hydrolase	2.04149	6.89652e-48	1.20755e-46
ENSMUSG00000028261	Ndufaf4	NADH:ubiquinone oxidoreductase complex assembly factor 4	2.98044	1.69038e-131	1.78874e-129
ENSMUSG00000082674	Gm11914	predicted gene 11914	1.96299	0.00052773	0.00108115
ENSMUSG00000045854	Lyrm2	LYR motif containing 2	3.31576	1.3143e-101	8.76381e-100
ENSMUSG00000062554	Gm12751	predicted gene 12751	1.49759	1.39143e-32	1.45552e-31
ENSMUSG00000028293	Slc35a1	solute carrier family 35 (CMP-sialic acid transporter), member 1	1.64904	1.11578e-47	1.93742e-46
ENSMUSG00000028295	Smim8	small integral membrane protein 8	2.74405	5.75145e-80	2.38604e-78
ENSMUSG00000071014	Ndufb6	NADH:ubiquinone oxidoreductase subunit B6	1.10602	7.6388e-22	5.2568e-21
ENSMUSG00000028409	Smu1	smu-1 suppressor of mec-8 and unc-52 homolog (C. elegans)	1.47803	6.95928e-89	3.6166e-87
ENSMUSG00000028443	Nudt2	nudix (nucleoside diphosphate linked moiety X)-type motif 2	1.4371	3.74469e-25	3.0079e-24
ENSMUSG00000073889	Il11ra1	interleukin 11 receptor, alpha chain 1	3.52626	0	0
ENSMUSG00000036114	Rpp25l	ribonuclease P/MRP 25 subunit-like	1.54907	2.58997e-49	4.69831e-48
ENSMUSG00000028455	Stoml2	stomatin (Epb7.2)-like 2	1.70047	1.88741e-71	6.40972e-70
ENSMUSG00000028461	Ccdc107	coiled-coil domain containing 107	1.14838	1.56761e-47	2.70805e-46
ENSMUSG00000087142	Gm12454	predicted gene 12454	3.05234	1.40945e-08	4.42722e-08
ENSMUSG00000028464	Tpm2	tropomyosin 2, beta	2.06345	1.33973e-26	1.1488e-25
ENSMUSG00000028466	Creb3	cAMP responsive element binding protein 3	1.16684	2.2275e-37	2.79933e-36
ENSMUSG00000028470	Hint2	histidine triad nucleotide binding protein 2	1.2091	2.31894e-28	2.12177e-27
ENSMUSG00000028480	Glipr2	GLI pathogenesis-related 2	1.75697	1.11144e-14	5.2799e-14
ENSMUSG00000028478	Clta	clathrin, light polypeptide (Lca)	1.42625	1.0994e-83	5.0014e-82
ENSMUSG00000078713	Tomm5	translocase of outer mitochondrial membrane 5	2.04785	5.84086e-63	1.58834e-61
ENSMUSG00000035601	Trmt10b	tRNA methyltransferase 10B	1.54695	7.00612e-13	2.94843e-12
ENSMUSG00000081559	Gm12411	predicted gene 12411	1.23647	0.00181091	0.00344961
ENSMUSG00000028333	Anp32b	acidic (leucine-rich) nuclear phosphoprotein 32 family, member B	1.19712	4.99649e-28	4.53014e-27
ENSMUSG00000039611	Pgap4	post-GPI attachment to proteins GalNAc transferase 4	1.75968	0.00453057	0.00814577
ENSMUSG00000015247	Nipsnap3b	nipsnap homolog 3B	1.17079	2.17968e-56	4.94252e-55
ENSMUSG00000028420	Tmem38b	transmembrane protein 38B	1.51368	1.71198e-59	4.2373e-58
ENSMUSG00000028367	Txn1	thioredoxin 1	2.25795	3.60705e-87	1.78555e-85
ENSMUSG00000070972	Dnajc25	DnaJ heat shock protein family (Hsp40) member C25	1.85704	5.60126e-70	1.84223e-68
ENSMUSG00000078675	Mup16	major urinary protein 16	1.14902	0.000156579	0.000341577
ENSMUSG00000082644	Mup-ps19	major urinary protein, pseudogene 19	2.23486	1.85877e-06	4.94329e-06
ENSMUSG00000078672	Mup20	major urinary protein 20	2.02032	6.01489e-11	2.24586e-10
ENSMUSG00000085404	Gm12909	predicted gene 12909	1.31954	1.3699e-06	3.67936e-06
ENSMUSG00000066152	Slc31a2	solute carrier family 31, member 2	2.03723	3.72612e-41	5.32413e-40
ENSMUSG00000028393	Alad	aminolevulinate, delta-, dehydratase	1.7992	7.92736e-105	5.59243e-103
ENSMUSG00000039196	Orm1	orosomucoid 1	1.64702	5.89081e-91	3.22185e-89
ENSMUSG00000039105	Atp6v1g1	ATPase, H+ transporting, lysosomal V1 subunit G1	1.13892	5.77981e-33	6.15179e-32
ENSMUSG00000082998	Gm11221	predicted gene 11221	1.38274	9.25126e-15	4.41058e-14
ENSMUSG00000085627	Gm11222	predicted gene 11222	1.03618	0.00849945	0.0145763
ENSMUSG00000084910	C630043F03Rik	RIKEN cDNA C630043F03 gene	2.62362	1.6616e-17	9.25769e-17
ENSMUSG00000083044	Gm12416	predicted gene 12416	1.80872	0.00349783	0.00640728
ENSMUSG00000078480	Mrpl48-ps	mitochondrial ribosomal protein L48 pseudogene	1.38969	2.10618e-27	1.85392e-26
ENSMUSG00000062937	Mtap	methylthioadenosine phosphorylase	1.09085	5.86042e-20	3.71279e-19
ENSMUSG00000073802	Cdkn2b	cyclin dependent kinase inhibitor 2B	1.41439	0.0130662	0.0217278
ENSMUSG00000054000	Tusc1	tumor suppressor candidate 1	1.21111	2.1055e-07	6.04177e-07
ENSMUSG00000083179	Gm12693	predicted gene 12693	2.4934	4.8054e-32	4.95574e-31
ENSMUSG00000087366	Junos	jun proto-oncogene, opposite strand	2.7208	0.00578216	0.0101977
ENSMUSG00000044125	9530080O11Rik	RIKEN cDNA 9530080O11 gene	1.94501	0.0168197	0.0274986
ENSMUSG00000028563	Tm2d1	TM2 domain containing 1	1.58462	3.08294e-50	5.74969e-49
ENSMUSG00000073792	Alg6	asparagine-linked glycosylation 6 (alpha-1,3,-glucosyltransferase)	1.18072	6.89983e-07	1.90195e-06
ENSMUSG00000028549	Itgb3bp	integrin beta 3 binding protein (beta3-endonexin)	1.43644	7.18825e-05	0.000163276
ENSMUSG00000025791	Pgm1	phosphoglucomutase 1	1.11263	6.53788e-67	1.98488e-65
ENSMUSG00000069733	Ube2u	ubiquitin-conjugating enzyme E2U (putative)	1.71179	9.92982e-06	2.46733e-05
ENSMUSG00000081553	Ccdc50-ps	Ccdc50 retrotransposed pseudogene	1.19384	0.012579	0.0209692
ENSMUSG00000087361	0610043K17Rik	RIKEN cDNA 0610043K17 gene	2.05105	1.68863e-07	4.8859e-07
ENSMUSG00000086136	Gm12718	predicted gene 12718	1.27084	3.85121e-06	9.95208e-06
ENSMUSG00000078612	Fyb2	FYN binding protein 2	1.35695	1.37584e-08	4.32351e-08
ENSMUSG00000028622	Mrpl37	mitochondrial ribosomal protein L37	1.26408	7.77314e-49	1.39107e-47
ENSMUSG00000028618	Tmem59	transmembrane protein 59	1.11679	8.63361e-45	1.36447e-43
ENSMUSG00000063172	Hspb11	heat shock protein family B (small), member 11	2.68257	3.67954e-35	4.26448e-34
ENSMUSG00000034785	Dio1	deiodinase, iodothyronine, type I	2.5105	2.89616e-182	6.04181e-180
ENSMUSG00000057375	Yipf1	Yip1 domain family, member 1	1.11729	3.60541e-32	3.73403e-31
ENSMUSG00000063800	Prpf38a	PRP38 pre-mRNA processing factor 38 (yeast) domain containing A	1.68391	1.36135e-27	1.20776e-26
ENSMUSG00000059027	9630013D21Rik	RIKEN cDNA 9630013D21 gene	1.63522	3.82995e-09	1.25289e-08
ENSMUSG00000028716	Pdzk1ip1	PDZK1 interacting protein 1	1.9377	1.10623e-13	4.91308e-13
ENSMUSG00000063882	Uqcrh	ubiquinol-cytochrome c reductase hinge protein	1.2339	2.77138e-33	2.99559e-32
ENSMUSG00000078238	Gm12854	predicted gene 12854	1.23826	2.03512e-06	5.39264e-06
ENSMUSG00000028691	Prdx1	peroxiredoxin 1	1.55088	3.45248e-55	7.52486e-54
ENSMUSG00000028687	Mutyh	mutY DNA glycosylase	1.97978	0.000497416	0.00102263
ENSMUSG00000028683	Eif2b3	eukaryotic translation initiation factor 2B, subunit 3	2.37134	3.35974e-60	8.48828e-59
ENSMUSG00000048772	Tmem53	transmembrane protein 53	1.49594	5.2601e-45	8.40407e-44
ENSMUSG00000028677	Rnf220	ring finger protein 220	1.07482	1.29063e-25	1.05645e-24
ENSMUSG00000084260	Gm12844	predicted gene 12844	1.19871	4.83642e-09	1.57227e-08
ENSMUSG00000033379	Atp6v0b	ATPase, H+ transporting, lysosomal V0 subunit B	1.53694	2.1212e-84	9.83359e-83
ENSMUSG00000006395	Hyi	hydroxypyruvate isomerase (putative)	1.66296	1.34487e-100	8.8068e-99
ENSMUSG00000006392	Med8	mediator complex subunit 8	1.58676	8.42914e-70	2.75371e-68
ENSMUSG00000028729	Ebna1bp2	EBNA1 binding protein 2	1.3012	4.35722e-31	4.36709e-30
ENSMUSG00000028643	Svbp	small vasohibin binding protein	1.28969	6.55714e-22	4.5231e-21
ENSMUSG00000060288	Ppih	peptidyl prolyl isomerase H	1.59952	4.27671e-06	1.10068e-05
ENSMUSG00000064141	Zfp69	zinc finger protein 69	1.38165	0.0137736	0.0228098
ENSMUSG00000011257	Pabpc4	poly(A) binding protein, cytoplasmic 4	1.33563	2.84654e-15	1.39913e-14
ENSMUSG00000028648	Ndufs5	NADH:ubiquinone oxidoreductase core subunit S5	2.35608	1.05391e-138	1.25124e-136
ENSMUSG00000028647	Mycbp	MYC binding protein	1.47659	6.03492e-33	6.41864e-32
ENSMUSG00000028907	Utp11	UTP11 small subunit processome component	1.64789	1.27816e-36	1.57245e-35
ENSMUSG00000028861	Mrps15	mitochondrial ribosomal protein S15	1.7329	1.71944e-58	4.12976e-57
ENSMUSG00000050188	Lsm10	U7 snRNP-specific Sm-like protein LSM10	1.79426	2.20953e-59	5.45031e-58
ENSMUSG00000028847	Trappc3	trafficking protein particle complex 3	2.25671	3.98327e-189	8.94887e-187
ENSMUSG00000073755	5730409E04Rik	RIKEN cDNA 5730409E04Rik gene	1.27826	3.91294e-16	2.01554e-15
ENSMUSG00000028837	Psmb2	proteasome (prosome, macropain) subunit, beta type 2	3.62109	0	0
ENSMUSG00000070737	Tmem35b	transmembrane protein 35B	1.02506	2.36277e-11	9.06793e-11
ENSMUSG00000042380	Smim12	small integral membrane protein 12	1.47687	1.54285e-46	2.59565e-45
ENSMUSG00000057236	Rbbp4	retinoblastoma binding protein 4, chromatin remodeling factor	1.24647	4.34621e-42	6.35949e-41
ENSMUSG00000028795	Ccdc28b	coiled coil domain containing 28B	2.82221	6.3871e-38	8.18165e-37
ENSMUSG00000074088	Snrnp40	small nuclear ribonucleoprotein 40 (U5)	1.18807	2.16807e-19	1.33363e-18
ENSMUSG00000028910	Mecr	mitochondrial trans-2-enoyl-CoA reductase	2.25583	3.05969e-111	2.46854e-109
ENSMUSG00000028899	Taf12	TATA-box binding protein associated factor 12	2.03082	5.86507e-89	3.05884e-87
ENSMUSG00000066042	Med18	mediator complex subunit 18	1.39646	2.01843e-08	6.26199e-08
ENSMUSG00000054428	Atpif1	ATPase inhibitory factor 1	2.85942	3.70218e-69	1.19081e-67
ENSMUSG00000054405	Dnajc8	DnaJ heat shock protein family (Hsp40) member C8	1.82471	6.66585e-40	9.08883e-39
ENSMUSG00000028884	Rpa2	replication protein A2	1.11219	1.58133e-18	9.33393e-18
ENSMUSG00000028882	Ppp1r8	protein phosphatase 1, regulatory subunit 8	2.20032	2.5451e-62	6.832e-61
ENSMUSG00000028879	Stx12	syntaxin 12	2.18667	2.10547e-87	1.04579e-85
ENSMUSG00000037600	Kdf1	keratinocyte differentiation factor 1	1.09428	8.01962e-08	2.38514e-07
ENSMUSG00000003038	Hmgn2	high mobility group nucleosomal binding domain 2	1.23233	2.5728e-28	2.34963e-27
ENSMUSG00000000682	Cd52	CD52 antigen	1.31293	1.0234e-10	3.76842e-10
ENSMUSG00000081772	Gm13131	predicted gene 13131	1.42774	2.01695e-08	6.2587e-08
ENSMUSG00000037348	Paqr7	progestin and adipoQ receptor family member VII	1.41343	4.98294e-53	1.02199e-51
ENSMUSG00000028822	Tmem50a	transmembrane protein 50A	1.53981	3.77729e-67	1.15397e-65
ENSMUSG00000037266	Rsrp1	arginine/serine rich protein 1	1.67984	3.1757e-11	1.20894e-10
ENSMUSG00000028669	Pithd1	PITH (C-terminal proteasome-interacting domain of thioredoxin-like) domain containing 1	1.51611	1.1599e-57	2.73194e-56
ENSMUSG00000059291	Rpl11	ribosomal protein L11	1.07424	1.29638e-12	5.36593e-12
ENSMUSG00000001604	Tcea3	transcription elongation factor A (SII), 3	1.78541	5.72311e-72	1.98044e-70
ENSMUSG00000006699	Cdc42	cell division cycle 42	1.76769	1.15171e-76	4.44932e-75
ENSMUSG00000028757	Ddost	dolichyl-di-phosphooligosaccharide-protein glycotransferase	1.12219	1.5439e-76	5.9487e-75
ENSMUSG00000083326	Rpl38-ps1	ribosomal protein L38, pseudogene 1	2.78451	0.00116031	0.00227559
ENSMUSG00000046447	Camk2n1	calcium/calmodulin-dependent protein kinase II inhibitor 1	1.2828	2.66553e-21	1.78796e-20
ENSMUSG00000050608	Micos10	mitochondrial contact site and cristae organizing system subunit 10	1.11663	1.17844e-22	8.43569e-22
ENSMUSG00000028741	Mrto4	mRNA turnover 4, ribosome maturation factor	1.07297	5.44615e-25	4.32229e-24
ENSMUSG00000009863	Sdhb	succinate dehydrogenase complex, subunit B, iron sulfur (Ip)	1.15959	2.35575e-48	4.15974e-47
ENSMUSG00000028923	Necap2	NECAP endocytosis associated 2	1.33273	3.75563e-16	1.93861e-15
ENSMUSG00000085395	Gm13056	predicted gene 13056	1.35698	0.00383101	0.00698343
ENSMUSG00000028914	Casp9	caspase 9	1.07155	1.14368e-28	1.05704e-27
ENSMUSG00000051435	Fhad1	forkhead-associated (FHA) phosphopeptide binding domain 1	3.55223	2.03103e-30	1.9986e-29
ENSMUSG00000081792	Anp32b-ps1	Bacidic (leucine-rich) nuclear phosphoprotein 32 family, member B, pseudogene 1	1.93991	3.44365e-07	9.72868e-07
ENSMUSG00000066026	Dhrs3	dehydrogenase/reductase (SDR family) member 3	1.27195	1.85003e-44	2.88941e-43
ENSMUSG00000082334	Gm13244	predicted gene 13244	1.22275	0.0175878	0.0286773
ENSMUSG00000084127	Gm13169	predicted gene 13169	1.18276	0.00910767	0.0155482
ENSMUSG00000078496	Zfp982	zinc finger protein 982	2.15524	3.662e-10	1.29201e-09
ENSMUSG00000055401	Fbxo6	F-box protein 6	1.59326	8.39062e-89	4.32962e-87
ENSMUSG00000041556	Fbxo2	F-box protein 2	1.94443	0.00997265	0.0169299
ENSMUSG00000070572	Trmt112-ps2	tRNA methyltransferase 11-2, pseudogene 2	2.16735	9.46003e-60	2.35742e-58
ENSMUSG00000028982	Slc25a33	solute carrier family 25, member 33	1.58004	3.732e-26	3.1285e-25
ENSMUSG00000063524	Eno1	enolase 1, alpha non-neuron	1.72214	5.07388e-50	9.41472e-49
ENSMUSG00000085787	Gm13092	predicted gene 13092	1.43493	2.50061e-08	7.71202e-08
ENSMUSG00000028964	Park7	Parkinson disease (autosomal recessive, early onset) 7	1.48878	1.97627e-99	1.26024e-97
ENSMUSG00000014592	Camta1	calmodulin binding transcription activator 1	1.29466	1.1577e-07	3.39679e-07
ENSMUSG00000078350	Smim1	small integral membrane protein 1	1.28138	4.99552e-09	1.62254e-08
ENSMUSG00000029030	Tprgl	transformation related protein 63 regulated like	1.46531	1.09388e-71	3.74096e-70
ENSMUSG00000029059	Prxl2b	peroxiredoxin like 2B	1.59375	1.3534e-32	1.41675e-31
ENSMUSG00000029062	Cdk11b	cyclin-dependent kinase 11B	1.15569	6.46653e-22	4.46481e-21
ENSMUSG00000029061	Mmp23	matrix metallopeptidase 23	1.07728	4.16352e-05	9.67996e-05
ENSMUSG00000054514	Atad3aos	ATPase family, AAA domain containing 3A, opposite strand	1.31515	0.0132341	0.021976
ENSMUSG00000029066	Mrpl20	mitochondrial ribosomal protein L20	2.38318	1.64949e-247	8.60266e-245
ENSMUSG00000051557	Pusl1	pseudouridylate synthase-like 1	1.34231	1.81243e-15	8.99014e-15
ENSMUSG00000040302	Rbm48	RNA binding motif protein 48	1.02747	0.000146583	0.000320731
ENSMUSG00000040429	Mterf1a	mitochondrial transcription termination factor 1a	1.94045	2.40547e-06	6.32693e-06
ENSMUSG00000053178	Mterf1b	mitochondrial transcription termination factor 1b	2.35477	0.00175114	0.00334492
ENSMUSG00000003161	Sri	sorcin	1.82256	2.03761e-66	6.0849e-65
ENSMUSG00000114430	Gm40264	predicted gene, 40264	2.71066	2.54713e-11	9.76011e-11
ENSMUSG00000079659	Tmem243	transmembrane protein 243, mitochondrial	2.8309	5.83978e-165	9.47536e-163
ENSMUSG00000080875	Gm7332	predicted gene 7332	1.73391	4.27611e-43	6.4309e-42
ENSMUSG00000045435	Tmem60	transmembrane protein 60	1.41326	9.04588e-19	5.40717e-18
ENSMUSG00000106294	Gm8539	predicted gene 8539	1.7299	1.54304e-38	2.02636e-37
ENSMUSG00000029014	Dnajc2	DnaJ heat shock protein family (Hsp40) member C2	1.56175	2.96222e-11	1.13062e-10
ENSMUSG00000105081	Gm43110	predicted gene 43110	1.69873	2.07672e-15	1.02697e-14
ENSMUSG00000029012	Orc5	origin recognition complex, subunit 5	1.02213	1.78563e-14	8.34684e-14
ENSMUSG00000084235	Gm15421	predicted gene 15421	1.35177	4.09623e-13	1.75058e-12
ENSMUSG00000097207	6030443J06Rik	RIKEN cDNA 6030443J06 gene	1.99668	0.000641747	0.00130032
ENSMUSG00000028998	Tomm7	translocase of outer mitochondrial membrane 7	2.22678	2.48421e-66	7.37336e-65
ENSMUSG00000106133	Gm3724	predicted gene 3724	1.75115	1.19185e-61	3.15299e-60
ENSMUSG00000067719	Gm10221	predicted gene 10221	2.46503	7.78305e-95	4.60145e-93
ENSMUSG00000028949	Smarcd3	SWI/SNF related, matrix associated, actin dependent regulator of chromatin, subfamily d, member 3	1.20355	0.00181774	0.00346217
ENSMUSG00000028945	Rheb	Ras homolog enriched in brain	1.24619	8.7874e-42	1.28066e-40
ENSMUSG00000092344	Hspe1-ps3	heat shock protein 1 (chaperonin 10), pseudogene 3	3.50201	3.10401e-07	8.80153e-07
ENSMUSG00000106030	Gm43611	predicted gene 43611	2.10876	5.17389e-18	2.97927e-17
ENSMUSG00000029130	Rnf32	ring finger protein 32	2.10725	0.000979357	0.00193552
ENSMUSG00000025747	Tyms	thymidylate synthase	1.09887	1.12563e-13	4.99773e-13
ENSMUSG00000025745	Hadha	hydroxyacyl-CoA dehydrogenase trifunctional multienzyme complex subunit alpha	1.64894	8.92509e-82	3.87896e-80
ENSMUSG00000029175	Slc35f6	solute carrier family 35, member F6	1.81347	5.62482e-134	6.1298e-132
ENSMUSG00000038803	Ost4	oligosaccharyltransferase complex subunit 4 (non-catalytic)	1.24997	5.41776e-39	7.19887e-38
ENSMUSG00000029161	Cgref1	cell growth regulator with EF hand domain 1	1.40714	1.53382e-07	4.45828e-07
ENSMUSG00000038552	Fndc4	fibronectin type III domain containing 4	1.61395	5.00824e-89	2.62134e-87
ENSMUSG00000106918	Mrpl33	mitochondrial ribosomal protein L33	1.10764	1.98015e-13	8.62911e-13
ENSMUSG00000052139	Babam2	BRISC and BRCA1 A complex member 2	1.8809	3.04532e-80	1.28158e-78
ENSMUSG00000107211	Gm5864	predicted gene 5864	1.72214	5.70689e-14	2.58011e-13
ENSMUSG00000018965	Ywhah	tyrosine 3-monooxygenase/tryptophan 5-monooxygenase activation protein, eta polypeptide	1.58733	9.8019e-66	2.85134e-64
ENSMUSG00000037339	Fam53a	family with sequence similarity 53, member A	1.08353	6.23147e-19	3.7556e-18
ENSMUSG00000079555	Haus3	HAUS augmin-like complex, subunit 3	1.3173	0.00265243	0.00495185
ENSMUSG00000052783	Grk4	G protein-coupled receptor kinase 4	1.43631	0.0107928	0.0182332
ENSMUSG00000029198	Grpel1	GrpE-like 1, mitochondrial	1.04561	1.78168e-68	5.61942e-67
ENSMUSG00000060708	Bloc1s4	biogenesis of lysosomal organelles complex-1, subunit 4, cappuccino	1.96617	9.49106e-56	2.11923e-54
ENSMUSG00000029126	Nsg1	neuron specific gene family member 1	1.37387	0.00121993	0.00238609
ENSMUSG00000067367	Lyar	Ly1 antibody reactive clone	2.45101	1.32072e-41	1.91714e-40
ENSMUSG00000067365	Tmem128	transmembrane protein 128	2.34754	8.09234e-116	7.16197e-114
ENSMUSG00000082938	Gm2810	predicted pseudogene 2810	1.55666	0.000436938	0.000905436
ENSMUSG00000029128	Rab28	RAB28, member RAS oncogene family	1.81582	3.04937e-34	3.45461e-33
ENSMUSG00000085720	Gm7854	predicted gene 7854	2.60423	0.000173461	0.000376549
ENSMUSG00000033036	Gm7879	predicted pseudogene 7879	1.48162	0.000165408	0.000360031
ENSMUSG00000104923	Gm5865	predicted gene 5865	1.25759	6.70414e-11	2.49746e-10
ENSMUSG00000039682	Lap3	leucine aminopeptidase 3	1.21183	4.05295e-61	1.05877e-59
ENSMUSG00000083477	Gm5555	predicted pseudogene 5555	1.09792	6.4587e-18	3.70595e-17
ENSMUSG00000097145	9230114K14Rik	RIKEN cDNA 9230114K14 gene	1.75558	1.33922e-05	3.28296e-05
ENSMUSG00000106352	5033403H07Rik	RIKEN cDNA 5033403H07 gene	1.06537	1.48476e-13	6.54056e-13
ENSMUSG00000061461	Smim20	small integral membrane protein 20	2.0396	2.4322e-100	1.57855e-98
ENSMUSG00000105143	Gm8069	predicted pseudogene 8069	2.36161	8.5593e-08	2.53687e-07
ENSMUSG00000060512	0610040J01Rik	RIKEN cDNA 0610040J01 gene	1.86049	5.83961e-83	2.59987e-81
ENSMUSG00000029185	Fam114a1	family with sequence similarity 114, member A1	1.59955	3.84182e-35	4.44902e-34
ENSMUSG00000029201	Ugdh	UDP-glucose dehydrogenase	1.37687	2.04243e-48	3.62842e-47
ENSMUSG00000037822	Smim14	small integral membrane protein 14	1.81381	2.17128e-77	8.54642e-76
ENSMUSG00000029213	Commd8	COMM domain containing 8	1.29731	2.64188e-23	1.94944e-22
ENSMUSG00000029153	Ociad2	OCIA domain containing 2	1.56356	1.42897e-98	8.95588e-97
ENSMUSG00000106943	Dancr	differentiation antagonizing non-protein coding RNA	1.21305	0.00434484	0.00784176
ENSMUSG00000107020	Gm6051	predicted gene 6051	1.82473	0.003348	0.00615443
ENSMUSG00000106831	Ube2n-ps1	ubiquitin-conjugating enzyme E2N, pseudogene 1	2.86073	5.27466e-154	7.85978e-152
ENSMUSG00000059325	Hopx	HOP homeobox	2.10349	3.25988e-43	4.91269e-42
ENSMUSG00000083829	Gm2199	predicted gene 2199	1.91037	4.48087e-15	2.17317e-14
ENSMUSG00000106926	Rpl7-ps7	ribosomal protein L7, pseudogene 7	2.59121	9.38529e-77	3.63537e-75
ENSMUSG00000029254	Stap1	signal transducing adaptor family member 1	1.24408	2.3521e-05	5.61422e-05
ENSMUSG00000070704	Ugt2b36	UDP glucuronosyltransferase 2 family, polypeptide B36	1.57537	8.77483e-57	2.01476e-55
ENSMUSG00000029272	Sult1e1	sulfotransferase family 1E, member 1	2.04892	9.18192e-05	0.000205744
ENSMUSG00000067149	Jchain	immunoglobulin joining chain	2.2088	5.74654e-11	2.15061e-10
ENSMUSG00000070697	Utp3	UTP3 small subunit processome component	1.62616	1.5511e-60	3.96684e-59
ENSMUSG00000035540	Gc	vitamin D binding protein	1.07175	1.13543e-83	5.1493e-82
ENSMUSG00000054945	Gm9958	predicted gene 9958	1.00964	0.00912903	0.015581
ENSMUSG00000029369	Afm	afamin	1.83506	7.3847e-88	3.7444e-86
ENSMUSG00000106917	Gm7832	predicted gene 7832	1.44119	6.24151e-17	3.3608e-16
ENSMUSG00000057068	Fam47e	family with sequence similarity 47, member E	1.8475	1.45566e-13	6.41818e-13
ENSMUSG00000096617	Gm5559	predicted gene 5559	1.73007	2.08892e-05	5.00976e-05
ENSMUSG00000107092	Gm7993	predicted gene 7993	1.19768	1.24591e-11	4.86343e-11
ENSMUSG00000067161	Gm5560	predicted pseudogene 5560	3.65734	1.46376e-207	4.11064e-205
ENSMUSG00000035297	Cops4	COP9 signalosome subunit 4	1.05287	7.46107e-29	6.93533e-28
ENSMUSG00000016833	Mrps18c	mitochondrial ribosomal protein S18C	1.11867	2.5414e-15	1.25125e-14
ENSMUSG00000087611	4930458D05Rik	RIKEN cDNA 4930458D05 gene	1.35374	0.0270494	0.0425328
ENSMUSG00000106164	9430085M18Rik	RIKEN cDNA 9430085M18 gene	2.61316	1.85896e-09	6.23483e-09
ENSMUSG00000034528	Hsd17b13	hydroxysteroid (17-beta) dehydrogenase 13	1.58001	7.41022e-27	6.40684e-26
ENSMUSG00000029310	Nudt9	nudix (nucleoside diphosphate linked moiety X)-type motif 9	1.55758	5.02239e-83	2.24975e-81
ENSMUSG00000079065	None	None	1.15497	0.00124901	0.00243939
ENSMUSG00000029299	Abcg3	ATP binding cassette subfamily G member 3	1.68968	9.17028e-06	2.286e-05
ENSMUSG00000094708	Gm10359	predicted gene 10359	1.58578	0.0273507	0.0429418
ENSMUSG00000029290	Zfp326	zinc finger protein 326	1.18356	6.18273e-08	1.85507e-07
ENSMUSG00000089628	Gm9727	predicted gene 9727	1.06961	6.62269e-05	0.000151206
ENSMUSG00000029276	Glmn	glomulin, FKBP associated protein	1.33075	0.000570942	0.00116526
ENSMUSG00000033773	Rpap2	RNA polymerase II associated protein 2	1.54892	5.09746e-20	3.24363e-19
ENSMUSG00000029270	Dipk1a	divergent protein kinase domain 1A	1.2145	4.59645e-09	1.49692e-08
ENSMUSG00000063406	Tmed5	transmembrane p24 trafficking protein 5	1.22948	8.53771e-12	3.36963e-11
ENSMUSG00000050856	Atp5k	ATP synthase, H+ transporting, mitochondrial F1F0 complex, subunit E	1.20513	1.03028e-15	5.17194e-15
ENSMUSG00000029504	Ddx51	DEAD box helicase 51	1.45567	1.59787e-16	8.38739e-16
ENSMUSG00000043510	Hscb	HscB iron-sulfur cluster co-chaperone	1.92319	1.21083e-22	8.66327e-22
ENSMUSG00000029344	Tpst2	protein-tyrosine sulfotransferase 2	1.1254	5.95527e-35	6.86926e-34
ENSMUSG00000025825	Iscu	iron-sulfur cluster assembly enzyme	1.55601	5.26788e-60	1.3195e-58
ENSMUSG00000054675	Tmem119	transmembrane protein 119	1.23075	0.000330885	0.000695439
ENSMUSG00000011884	Gltp	glycolipid transfer protein	1.07675	4.68228e-06	1.19894e-05
ENSMUSG00000029559	2210016L21Rik	RIKEN cDNA 2210016L21 gene	1.03204	3.10819e-14	1.42929e-13
ENSMUSG00000029538	Srsf9	serine and arginine-rich splicing factor 9	1.1719	6.64207e-38	8.49335e-37
ENSMUSG00000029524	Sirt4	sirtuin 4	1.66732	7.51253e-29	6.97872e-28
ENSMUSG00000107121	1110006O24Rik	RIKEN cDNA 1110006O24 gene	1.48719	0.000635035	0.00128815
ENSMUSG00000106825	2510016D11Rik	RIKEN cDNA 2510016D11 gene	1.47329	0.000131851	0.000290192
ENSMUSG00000052776	Oas1a	2'-5' oligoadenylate synthetase 1A	1.31686	3.97134e-10	1.3971e-09
ENSMUSG00000029614	Rpl6	ribosomal protein L6	1.58748	9.27057e-78	3.69886e-76
ENSMUSG00000106209	Gm42918	predicted gene 42918	2.31039	0.00426981	0.00771589
ENSMUSG00000029462	Vps29	VPS29 retromer complex component	2.04422	4.00064e-87	1.9737e-85
ENSMUSG00000029464	Gpn3	GPN-loop GTPase 3	1.4266	1.59745e-20	1.04188e-19
ENSMUSG00000029465	Arpc3	actin related protein 2/3 complex, subunit 3	1.3393	6.54982e-57	1.50863e-55
ENSMUSG00000029469	Ift81	intraflagellar transport 81	1.71391	0.000248183	0.000529237
ENSMUSG00000029470	P2rx4	purinergic receptor P2X, ligand-gated ion channel 4	1.19273	6.39742e-36	7.63247e-35
ENSMUSG00000080836	Gm6444	predicted gene 6444	1.08436	0.000316618	0.000667472
ENSMUSG00000087336	Gm15860	predicted gene 15860	1.62019	0.0225678	0.0361001
ENSMUSG00000029433	Diablo	diablo, IAP-binding mitochondrial protein	2.19755	1.2506e-19	7.77787e-19
ENSMUSG00000029422	Rsrc2	arginine/serine-rich coiled-coil 2	1.16528	4.06813e-12	1.64107e-11
ENSMUSG00000023106	Denr	density-regulated protein	1.45017	2.39702e-43	3.62733e-42
ENSMUSG00000061882	Ccdc62	coiled-coil domain containing 62	1.68309	0.000140844	0.000308728
ENSMUSG00000029404	Arl6ip4	ADP-ribosylation factor-like 6 interacting protein 4	1.10459	1.06984e-36	1.32138e-35
ENSMUSG00000029387	Gtf2h3	general transcription factor IIH, polypeptide 3	1.37633	1.71167e-31	1.74185e-30
ENSMUSG00000037905	Bri3bp	Bri3 binding protein	1.1741	6.01804e-21	3.98556e-20
ENSMUSG00000034211	Mrps17	mitochondrial ribosomal protein S17	1.40767	1.52088e-45	2.47321e-44
ENSMUSG00000029432	Nipsnap2	nipsnap homolog 2	1.36658	3.59796e-21	2.40132e-20
ENSMUSG00000025538	Sumf2	sulfatase modifying factor 2	1.14844	4.25399e-21	2.82754e-20
ENSMUSG00000025532	Crcp	calcitonin gene-related peptide-receptor component protein	2.00837	2.2288e-79	9.14248e-78
ENSMUSG00000015942	Gtf2ird2	GTF2I repeat domain containing 2	1.41141	1.11774e-09	3.81186e-09
ENSMUSG00000015950	Ncf1	neutrophil cytosolic factor 1	1.18255	0.00829065	0.0142517
ENSMUSG00000005378	Bud23	BUD23, rRNA methyltransferase and ribosome maturation factor	1.80478	6.4081e-71	2.15616e-69
ENSMUSG00000029681	Bcl7b	B cell CLL/lymphoma 7B	1.5165	6.87765e-66	2.01271e-64
ENSMUSG00000019178	Styxl1	serine/threonine/tyrosine interacting-like 1	2.41861	0.000418388	0.00086897
ENSMUSG00000019054	Fis1	fission, mitochondrial 1	1.5033	1.16326e-78	4.70556e-77
ENSMUSG00000004849	Ap1s1	adaptor protein complex AP-1, sigma 1	1.35621	3.44084e-57	7.97565e-56
ENSMUSG00000029715	Pop7	processing of precursor 7, ribonuclease P family, (S. cerevisiae)	1.11971	5.65278e-12	2.25353e-11
ENSMUSG00000105851	9130604C24Rik	RIKEN cDNA 9130604C24 gene	1.49432	0.000659352	0.00133433
ENSMUSG00000081228	Gm16089	predicted gene 16089	1.37383	9.07111e-22	6.22781e-21
ENSMUSG00000037108	Zcwpw1	zinc finger, CW type with PWWP domain 1	1.13304	0.00702512	0.0122187
ENSMUSG00000050552	Lamtor4	late endosomal/lysosomal adaptor, MAPK and MTOR activator 4	1.13919	5.68898e-39	7.53867e-38
ENSMUSG00000025858	Get4	golgi to ER traffic protein 4	1.20411	5.85852e-31	5.84371e-30
ENSMUSG00000045438	Cox19	cytochrome c oxidase assembly protein 19	1.38766	1.45101e-63	4.02834e-62
ENSMUSG00000029557	Mrm2	mitochondrial rRNA methyltransferase 2	1.29366	4.5062e-23	3.28427e-22
ENSMUSG00000029570	Lfng	LFNG O-fucosylpeptide 3-beta-N-acetylglucosaminyltransferase	1.58113	4.12615e-11	1.55857e-10
ENSMUSG00000001844	Zdhhc4	zinc finger, DHHC domain containing 4	1.08743	3.52743e-23	2.5846e-22
ENSMUSG00000047843	Bri3	brain protein I3	1.85959	1.22785e-51	2.40676e-50
ENSMUSG00000029623	Pdap1	PDGFA associated protein 1	1.27519	7.43767e-25	5.85511e-24
ENSMUSG00000029625	Cpsf4	cleavage and polyadenylation specific factor 4	1.18292	1.71436e-32	1.78693e-31
ENSMUSG00000029630	Cyp3a25	cytochrome P450, family 3, subfamily a, polypeptide 25	4.05757	0	0
ENSMUSG00000061292	Cyp3a59	cytochrome P450, family 3, subfamily a, polypeptide 59	3.79098	2.93432e-293	2.38055e-293
ENSMUSG00000094090	Gm8494	predicted gene 8494	1.09737	1.5703e-06	4.20211e-06
ENSMUSG00000105907	Gm34333	predicted gene, 34333	2.12606	7.82022e-07	2.14578e-06
ENSMUSG00000041453	Rpl21	ribosomal protein L21	1.27932	1.38385e-25	1.13149e-24
ENSMUSG00000029642	Polr1d	polymerase (RNA) I polypeptide D	1.53911	1.3934e-56	3.18432e-55
ENSMUSG00000075543	Urad	ureidoimidazoline (2-oxo-4-hydroxy-4-carboxy-5) decarboxylase	1.31801	1.19602e-16	6.34644e-16
ENSMUSG00000029649	Pomp	proteasome maturation protein	1.55116	1.59898e-46	2.68391e-45
ENSMUSG00000066554	Gm10167	predicted pseudogene 10167	2.88867	4.79627e-82	2.09075e-80
ENSMUSG00000001687	Ubl3	ubiquitin-like 3	1.0599	7.436e-38	9.49195e-37
ENSMUSG00000086494	2210417A02Rik	RIKEN cDNA 2210417A02 gene	1.42408	9.44376e-05	0.000211449
ENSMUSG00000085971	Gm15411	predicted gene 15411	2.03516	2.85681e-10	1.01578e-09
ENSMUSG00000066551	Hmgb1	high mobility group box 1	1.11874	1.41528e-36	1.7353e-35
ENSMUSG00000080002	Gm5566	predicted pseudogene 5566	1.41016	1.64567e-19	1.01614e-18
ENSMUSG00000041132	N4bp2l1	NEDD4 binding protein 2-like 1	2.09583	3.92765e-45	6.3028e-44
ENSMUSG00000033970	Rfc3	replication factor C (activator 1) 3	1.60593	1.71732e-26	1.46484e-25
ENSMUSG00000106734	Gm20559	predicted gene, 20559	1.23979	2.77528e-08	8.54107e-08
ENSMUSG00000029663	Gngt1	guanine nucleotide binding protein (G protein), gamma transducing activity polypeptide 1	1.85348	1.65766e-11	6.42602e-11
ENSMUSG00000032766	Gng11	guanine nucleotide binding protein (G protein), gamma 11	1.07857	1.27929e-09	4.34856e-09
ENSMUSG00000002588	Pon1	paraoxonase 1	2.32799	1.18085e-197	3.13527e-195
ENSMUSG00000032667	Pon2	paraoxonase 2	1.40218	3.97756e-54	8.41801e-53
ENSMUSG00000042541	Sem1	SEM1, 26S proteasome complex subunit	1.29509	1.48802e-26	1.27296e-25
ENSMUSG00000042505	Sdhaf3	succinate dehydrogenase complex assembly factor 3	1.73402	6.56662e-16	3.33075e-15
ENSMUSG00000062995	Ica1	islet cell autoantigen 1	1.37139	0.000276737	0.000587127
ENSMUSG00000029632	Ndufa4	Ndufa4, mitochondrial complex associated	3.3259	2.11162e-147	2.965e-145
ENSMUSG00000029629	Phf14	PHD finger protein 14	2.39293	3.16404e-36	3.82805e-35
ENSMUSG00000097616	1110019D14Rik	RIKEN cDNA 1110019D14 gene	2.22386	2.124e-11	8.17738e-11
ENSMUSG00000015733	Capza2	capping protein (actin filament) muscle Z-line, alpha 2	1.15439	4.8217e-20	3.07205e-19
ENSMUSG00000044155	Lsm8	LSM8 homolog, U6 small nuclear RNA associated	3.50222	5.87286e-139	7.02962e-137
ENSMUSG00000023089	Ndufa5	NADH:ubiquinone oxidoreductase subunit A5	3.16076	1.67935e-111	1.37773e-109
ENSMUSG00000024211	Grm8	glutamate receptor, metabotropic 8	1.19883	0.0277856	0.0435544
ENSMUSG00000020440	Arf5	ADP-ribosylation factor 5	1.174	2.32992e-46	3.89288e-45
ENSMUSG00000043421	Hilpda	hypoxia inducible lipid droplet associated	2.32661	6.31634e-39	8.36242e-38
ENSMUSG00000086922	Gm13835	predicted gene 13835	1.44433	4.02002e-38	5.17219e-37
ENSMUSG00000087380	2210408F21Rik	RIKEN cDNA 2210408F21 gene	1.06537	1.48415e-09	5.0146e-09
ENSMUSG00000086212	Mkln1os	muskelin 1, intracellular mediator containing kelch motifs, opposite strand	2.42265	1.10382e-07	3.24327e-07
ENSMUSG00000086763	Plxna4os1	plexin A4, opposite strand 1	2.84726	1.81405e-06	4.82875e-06
ENSMUSG00000029761	Cald1	caldesmon 1	1.12696	1.46012e-16	7.69751e-16
ENSMUSG00000057137	Tmem140	transmembrane protein 140	1.37931	7.63086e-12	3.01906e-11
ENSMUSG00000073155	1810058I24Rik	RIKEN cDNA 1810058I24 gene	1.91519	3.69933e-114	3.17772e-112
ENSMUSG00000038641	Akr1d1	aldo-keto reductase family 1, member D1	2.29838	7.21656e-220	2.50913e-217
ENSMUSG00000080242	Atp6v0c-ps2	ATPase, H+ transporting, lysosomal V0 subunit C, pseudogene 2	1.35401	1.26807e-47	2.19664e-46
ENSMUSG00000029918	Mrps33	mitochondrial ribosomal protein S33	1.5589	1.07751e-24	8.40988e-24
ENSMUSG00000029911	Ssbp1	single-stranded DNA binding protein 1	3.01249	1.88246e-100	1.22721e-98
ENSMUSG00000025823	Pdia4	protein disulfide isomerase associated 4	1.10871	7.66114e-47	1.29486e-45
ENSMUSG00000044211	Gm7887	predicted gene 7887	2.4283	3.14334e-67	9.64332e-66
ENSMUSG00000009281	Rarres2	retinoic acid receptor responder (tazarotene induced) 2	1.61959	6.73651e-111	5.40513e-109
ENSMUSG00000051124	Gimap9	GTPase, IMAP family member 9	2.1053	1.65848e-70	5.54206e-69
ENSMUSG00000039264	Gimap3	GTPase, IMAP family member 3	1.29267	0.000471372	0.000972376
ENSMUSG00000038388	Pals2	protein associated with LIN7 2, MAGUK family member	1.04412	1.97316e-20	1.28176e-19
ENSMUSG00000085776	5430402O13Rik	RIKEN cDNA 5430402O13 gene	1.50813	1.56884e-05	3.82404e-05
ENSMUSG00000059182	Skap2	src family associated phosphoprotein 2	1.09415	2.78587e-21	1.86529e-20
ENSMUSG00000002797	Ggct	gamma-glutamyl cyclotransferase	1.04258	3.20288e-11	1.21892e-10
ENSMUSG00000091625	Lsm5	LSM5 homolog, U6 small nuclear RNA and mRNA degradation associated	1.6115	4.47267e-06	1.14828e-05
ENSMUSG00000029802	Abcg2	ATP binding cassette subfamily G member 2 (Junior blood group)	1.8414	1.73958e-67	5.39342e-66
ENSMUSG00000025889	Snca	synuclein, alpha	3.80886	8.8479e-15	4.22656e-14
ENSMUSG00000107968	Gm44419	predicted gene, 44419	1.93103	4.79192e-05	0.000110862
ENSMUSG00000108231	Gm4045	predicted gene 4045	2.44315	6.39475e-20	4.04254e-19
ENSMUSG00000036390	Gadd45a	growth arrest and DNA-damage-inducible 45 alpha	1.35646	1.6089e-16	8.44223e-16
ENSMUSG00000076508	Igkv17-127	immunoglobulin kappa variable 17-127	1.74531	9.00658e-05	0.000202001
ENSMUSG00000094335	Igkv1-117	immunoglobulin kappa variable 1-117	1.62152	0.00164353	0.00315339
ENSMUSG00000076564	Igkv12-46	immunoglobulin kappa variable 12-46	2.11287	0.00149256	0.00288039
ENSMUSG00000096422	Igkv12-44	immunoglobulin kappa variable 12-44	2.28288	0.000100926	0.000225218
ENSMUSG00000076577	Igkv8-30	immunoglobulin kappa chain variable 8-30	2.05261	0.00034865	0.000731409
ENSMUSG00000054474	Thnsl2	threonine synthase-like 2 (bacterial)	1.23452	4.1179e-82	1.80041e-80
ENSMUSG00000053119	Chmp3	charged multivesicular body protein 3	1.64803	6.27535e-74	2.27958e-72
ENSMUSG00000052962	Mrpl35	mitochondrial ribosomal protein L35	3.14906	1.63051e-167	2.70572e-165
ENSMUSG00000073002	Vamp5	vesicle-associated membrane protein 5	1.5067	1.60356e-19	9.90558e-19
ENSMUSG00000053907	Mat2a	methionine adenosyltransferase II, alpha	1.04051	1.5585e-28	1.43679e-27
ENSMUSG00000104501	Gm37736	predicted gene, 37736	2.19135	0.000578299	0.0011783
ENSMUSG00000107639	Gm4374	predicted gene 4374	2.25203	0.000367582	0.000769246
ENSMUSG00000080824	Gm9001	predicted gene 9001	1.78245	3.17349e-10	1.12454e-09
ENSMUSG00000107770	Gm44126	predicted gene, 44126	1.51066	6.61372e-09	2.13013e-08
ENSMUSG00000108045	Gm5576	predicted pseudogene 5576	1.35338	3.44594e-08	1.0523e-07
ENSMUSG00000108288	Gm44202	predicted gene, 44202	1.32479	0.00716342	0.0124385
ENSMUSG00000068328	Aup1	ancient ubiquitous protein 1	2.16889	1.91333e-172	3.53676e-170
ENSMUSG00000069678	Pcgf1	polycomb group ring finger 1	1.06504	2.52449e-08	7.78401e-08
ENSMUSG00000045160	Bola3	bolA-like 3 (E. coli)	1.51982	1.05148e-59	2.61579e-58
ENSMUSG00000014554	Dguok	deoxyguanosine kinase	1.49931	1.47388e-35	1.73854e-34
ENSMUSG00000034783	Cd207	CD207 antigen	1.32907	0.0226745	0.0362629
ENSMUSG00000030004	Nat8	N-acetyltransferase 8 (GCN5-related)	1.17756	2.60781e-33	2.82297e-32
ENSMUSG00000057103	Nat8f1	N-acetyltransferase 8 (GCN5-related) family member 1	2.24563	4.70947e-60	1.18166e-58
ENSMUSG00000072940	Gm10443	predicted pseudogene 10443	2.98365	5.2266e-124	5.08827e-122
ENSMUSG00000057497	Fam136a	family with sequence similarity 136, member A	1.04853	1.47875e-31	1.50903e-30
ENSMUSG00000057278	Snrpg	small nuclear ribonucleoprotein polypeptide G	3.52553	1.51058e-30	1.49249e-29
ENSMUSG00000046679	C87436	expressed sequence C87436	1.29814	1.63267e-16	8.5608e-16
ENSMUSG00000101655	2310040G24Rik	RIKEN cDNA 2310040G24 gene	2.09856	3.38484e-16	1.74969e-15
ENSMUSG00000001158	Snrnp27	small nuclear ribonucleoprotein 27 (U4/U6.U5)	1.68752	9.46749e-28	8.4404e-27
ENSMUSG00000100164	2610306M01Rik	RIKEN cDNA 2610306M01 gene	1.53434	8.556e-11	3.16954e-10
ENSMUSG00000030054	Gp9	glycoprotein 9 (platelet)	3.33269	1.80201e-06	4.79846e-06
ENSMUSG00000030057	Cnbp	cellular nucleic acid binding protein	1.50792	7.4519e-84	3.41129e-82
ENSMUSG00000033216	Eefsec	eukaryotic elongation factor, selenocysteine-tRNA-specific	1.3424	5.90035e-66	1.73366e-64
ENSMUSG00000107561	Gm44264	predicted gene, 44264	2.04998	0.00795144	0.013709
ENSMUSG00000030079	Ruvbl1	RuvB-like protein 1	1.15277	6.15025e-18	3.53452e-17
ENSMUSG00000030086	Chchd6	coiled-coil-helix-coiled-coil-helix domain containing 6	1.09814	2.7413e-13	1.18436e-12
ENSMUSG00000100680	1810044D09Rik	RIKEN cDNA 1810044D09 gene	1.38637	1.67899e-06	4.48252e-06
ENSMUSG00000034203	Chchd4	coiled-coil-helix-coiled-coil-helix domain containing 4	1.32534	4.384e-42	6.40836e-41
ENSMUSG00000034192	Lsm3	LSM3 homolog, U6 small nuclear RNA and mRNA degradation associated	2.51261	1.03853e-60	2.67471e-59
ENSMUSG00000014551	Mrps25	mitochondrial ribosomal protein S25	1.84607	6.19161e-53	1.26456e-51
ENSMUSG00000107747	Gm5881	predicted gene 5881	1.51669	0.00650644	0.0113802
ENSMUSG00000035199	Arl6ip5	ADP-ribosylation factor-like 6 interacting protein 5	2.62515	4.44825e-191	1.03108e-188
ENSMUSG00000079224	Gm6565	predicted gene 6565	1.98304	0.00278838	0.00518841
ENSMUSG00000034639	Setmar	SET domain without mariner transposase fusion	1.43097	2.35842e-09	7.84689e-09
ENSMUSG00000057604	Lmcd1	LIM and cysteine-rich domains 1	1.16604	0.00412783	0.00748144
ENSMUSG00000030264	Thumpd3	THUMP domain containing 3	2.04436	2.58154e-44	4.00619e-43
ENSMUSG00000086429	Gt(ROSA)26Sor	gene trap ROSA 26, Philippe Soriano	2.76637	2.26533e-48	4.00977e-47
ENSMUSG00000030272	Camk1	calcium/calmodulin-dependent protein kinase I	1.4244	1.532e-29	1.4603e-28
ENSMUSG00000030278	Cidec	cell death-inducing DFFA-like effector c	1.05607	1.53352e-08	4.79735e-08
ENSMUSG00000033940	Brk1	BRICK1, SCAR/WAVE actin-nucleating complex subunit	3.10214	3.89322e-247	1.96044e-244
ENSMUSG00000030316	Tamm41	TAM41 mitochondrial translocator assembly and maintenance homolog	1.44051	3.08394e-11	1.17554e-10
ENSMUSG00000107994	D830050J10Rik	RIKEN cDNA D830050J10 gene	1.01864	5.87453e-05	0.000134629
ENSMUSG00000042213	Zfand4	zinc finger, AN1-type domain 4	1.24759	9.38089e-18	5.31378e-17
ENSMUSG00000107906	Eif4a3l2	eukaryotic translation initiation factor 4A3 like 2	1.4703	5.79664e-09	1.87358e-08
ENSMUSG00000059878	Zfp422	zinc finger protein 422	1.05682	5.15512e-12	2.06304e-11
ENSMUSG00000048489	Depp1	DEPP1 autophagy regulator	2.68864	1.60145e-09	5.39717e-09
ENSMUSG00000042079	Hnrnpf	heterogeneous nuclear ribonucleoprotein F	1.22504	9.66558e-40	1.31177e-38
ENSMUSG00000030137	Tuba8	tubulin, alpha 8	1.50275	3.81797e-05	8.90921e-05
ENSMUSG00000030107	Usp18	ubiquitin specific peptidase 18	1.52005	2.51631e-17	1.38298e-16
ENSMUSG00000030117	Gdf3	growth differentiation factor 3	1.61877	0.0290323	0.0453626
ENSMUSG00000094145	Vmn2r20	vomeronasal 2, receptor 20	1.88258	0.000194678	0.000419924
ENSMUSG00000038527	C1rl	complement component 1, r subcomponent-like	1.22993	1.79404e-77	7.11913e-76
ENSMUSG00000004264	Phb2	prohibitin 2	1.13169	3.33806e-69	1.07607e-67
ENSMUSG00000072772	Grcc10	gene rich cluster, C10 gene	1.00741	1.12233e-14	5.32987e-14
ENSMUSG00000030122	Ptms	parathymosin	3.19682	2.20769e-131	2.31935e-129
ENSMUSG00000055818	A230083G16Rik	RIKEN cDNA A230083G16 gene	1.388	0.000568741	0.00116093
ENSMUSG00000030127	Cops7a	COP9 signalosome subunit 7A	1.16301	9.62279e-56	2.14537e-54
ENSMUSG00000030335	Mrpl51	mitochondrial ribosomal protein L51	2.21664	1.48362e-110	1.17109e-108
ENSMUSG00000030342	Cd9	CD9 antigen	2.50193	7.42581e-51	1.42308e-49
ENSMUSG00000049107	Ntf3	neurotrophin 3	1.07719	0.022893	0.0365762
ENSMUSG00000030346	Rad51ap1	RAD51 associated protein 1	3.18631	1.17078e-06	3.16609e-06
ENSMUSG00000081113	Gm7308	predicted pseudogene 7308	1.80232	5.42387e-10	1.89259e-09
ENSMUSG00000053173	Rpl18-ps2	ribosomal protein L18, pseudogene 2	1.26931	4.23814e-29	3.98003e-28
ENSMUSG00000047228	A2ml1	alpha-2-macroglobulin like 1	1.74293	2.97836e-25	2.40691e-24
ENSMUSG00000097354	2310001H17Rik	RIKEN cDNA 2310001H17 gene	2.55944	2.65917e-38	3.47023e-37
ENSMUSG00000033082	Clec1a	C-type lectin domain family 1, member a	1.54277	0.00196468	0.00372455
ENSMUSG00000030188	Magohb	mago homolog B, exon junction complex core component	2.69595	8.68149e-28	7.77289e-27
ENSMUSG00000072704	Smim10l1	small integral membrane protein 10 like 1	1.30754	3.17933e-38	4.11229e-37
ENSMUSG00000100876	2810454H06Rik	RIKEN cDNA 2810454H06 gene	1.72619	0.00810962	0.0139635
ENSMUSG00000042770	Hebp1	heme binding protein 1	1.08455	1.39557e-42	2.06899e-41
ENSMUSG00000082691	Dynlt1-ps1	dynein light chain Tctex-type 1, pseuodogene 1	2.23131	6.02542e-56	1.3516e-54
ENSMUSG00000071141	Rpl36a-ps3	ribosomal protein L36A, pseudogene 3	1.02195	1.49508e-15	7.46161e-15
ENSMUSG00000030214	Plbd1	phospholipase B domain containing 1	1.28568	6.52511e-51	1.25377e-49
ENSMUSG00000060032	H2aj	H2J.A histone	1.46571	2.89712e-38	3.75725e-37
ENSMUSG00000030220	Arhgdib	Rho, GDP dissociation inhibitor (GDI) beta	1.49297	3.94114e-14	1.79965e-13
ENSMUSG00000030245	Golt1b	golgi transport 1B	1.76753	8.26097e-29	7.65936e-28
ENSMUSG00000030246	Ldhb	lactate dehydrogenase B	1.97441	3.0399e-09	1.00207e-08
ENSMUSG00000030247	Kcnj8	potassium inwardly-rectifying channel, subfamily J, member 8	1.2879	9.99241e-07	2.71933e-06
ENSMUSG00000086282	Sox5os4	SRY (sex determining region Y)-box 5, opposite strand 4	1.8095	0.032041	0.0496229
ENSMUSG00000040370	Etfrf1	electron transfer flavoprotein regulatory factor 1	2.11543	1.73854e-77	6.91769e-76
ENSMUSG00000086013	Gm15706	predicted gene 15706	1.8352	3.35563e-05	7.87691e-05
ENSMUSG00000039958	Etfbkmt	electron transfer flavoprotein beta subunit lysine methyltransferase	1.2737	4.72936e-14	2.14748e-13
ENSMUSG00000068250	Amn1	antagonist of mitotic exit network 1	2.06276	1.10265e-26	9.49969e-26
ENSMUSG00000082072	Gm15785	predicted gene 15785	1.80266	0.0139922	0.0231454
ENSMUSG00000107470	Gm3375	predicted gene 3375	2.52355	6.71383e-117	6.08957e-115
ENSMUSG00000035674	Ndufa3	NADH:ubiquinone oxidoreductase subunit A3	1.51066	4.28554e-29	4.01938e-28
ENSMUSG00000063838	Cdc42ep5	CDC42 effector protein (Rho GTPase binding) 5	1.17717	4.18873e-08	1.27194e-07
ENSMUSG00000070873	Lilra5	leukocyte immunoglobulin-like receptor, subfamily A (with TM domain), member 5	2.13101	5.39219e-14	2.44162e-13
ENSMUSG00000064179	Tnnt1	troponin T1, skeletal, slow	1.65746	0.00164518	0.00315531
ENSMUSG00000030431	Tmem238	transmembrane protein 238	1.32407	1.54392e-23	1.15324e-22
ENSMUSG00000051184	Zfp524	zinc finger protein 524	1.21026	2.83334e-10	1.00817e-09
ENSMUSG00000086604	Gm15510	predicted gene 15510	2.55677	1.73549e-05	4.20426e-05
ENSMUSG00000055633	Zfp580	zinc finger protein 580	1.87434	7.38206e-05	0.000167392
ENSMUSG00000083649	Rasl2-9	RAS-like, family 2, locus 9	2.4096	1.82729e-09	6.13565e-09
ENSMUSG00000046792	Zfp787	zinc finger protein 787	1.47732	4.85788e-71	1.64212e-69
ENSMUSG00000109108	Gm36371	predicted gene, 36371	1.66985	0.0016609	0.0031817
ENSMUSG00000093826	Gm6900	predicted gene 6900	2.07466	1.10517e-57	2.60723e-56
ENSMUSG00000005575	Ube2m	ubiquitin-conjugating enzyme E2M	1.4773	6.07853e-36	7.26389e-35
ENSMUSG00000094156	Sult2a7	sulfotransferase family 2A, dehydroepiandrosterone (DHEA)-preferring, member 7	2.06645	8.52984e-11	3.16145e-10
ENSMUSG00000019158	Tmem160	transmembrane protein 160	1.08281	5.99702e-10	2.08164e-09
ENSMUSG00000019370	Calm3	calmodulin 3	1.21907	2.89162e-51	5.60774e-50
ENSMUSG00000048481	Mypop	Myb-related transcription factor, partner of profilin	1.00834	0.0012261	0.00239657
ENSMUSG00000040811	Eml2	echinoderm microtubule associated protein like 2	1.35769	2.21571e-16	1.15392e-15
ENSMUSG00000047649	Cd3eap	CD3E antigen, epsilon polypeptide associated protein	1.2816	8.34469e-17	4.46201e-16
ENSMUSG00000074336	Apoc4	apolipoprotein C-IV	1.46861	6.60625e-32	6.78419e-31
ENSMUSG00000040564	Apoc1	apolipoprotein C-I	4.02116	1.34766e-266	8.94541e-264
ENSMUSG00000002980	Bcam	basal cell adhesion molecule	1.06073	5.65075e-09	1.82764e-08
ENSMUSG00000040525	Cblc	Casitas B-lineage lymphoma c	1.03686	3.91256e-17	2.12556e-16
ENSMUSG00000087593	Gm16174	predicted gene 16174	1.94779	1.09611e-08	3.47289e-08
ENSMUSG00000030486	Zfp108	zinc finger protein 108	1.18537	0.0314071	0.0487395
ENSMUSG00000046223	Plaur	plasminogen activator, urokinase receptor	1.30152	9.45125e-05	0.000211552
ENSMUSG00000064264	Zfp428	zinc finger protein 428	1.39854	0.000194452	0.000419498
ENSMUSG00000051768	Xrcc1	X-ray repair complementing defective repair in Chinese hamster cells 1	1.00334	4.22224e-16	2.17103e-15
ENSMUSG00000040952	Rps19	ribosomal protein S19	1.17888	4.21121e-41	6.0055e-40
ENSMUSG00000061286	Exosc5	exosome component 5	1.67378	5.52295e-83	2.46641e-81
ENSMUSG00000091867	Cyp2a22	cytochrome P450, family 2, subfamily a, polypeptide 22	3.62871	6.09719e-28	5.50441e-27
ENSMUSG00000040466	Blvrb	biliverdin reductase B (flavin reductase (NADPH))	1.45758	5.26831e-54	1.10695e-52
ENSMUSG00000055200	Sertad3	SERTA domain containing 3	1.74427	6.8696e-19	4.13507e-18
ENSMUSG00000008384	Sertad1	SERTA domain containing 1	1.9726	4.2844e-38	5.50749e-37
ENSMUSG00000040390	Map3k10	mitogen-activated protein kinase kinase kinase 10	1.50633	3.5416e-54	7.52809e-53
ENSMUSG00000030603	Psmc4	proteasome (prosome, macropain) 26S subunit, ATPase, 4	2.05622	2.55792e-139	3.08705e-137
ENSMUSG00000109262	Gm44744	predicted gene 44744	2.8145	1.19041e-19	7.41617e-19
ENSMUSG00000046865	Fbl	fibrillarin	1.71284	2.05145e-40	2.84225e-39
ENSMUSG00000003444	Med29	mediator complex subunit 29	1.33065	6.99326e-25	5.51716e-24
ENSMUSG00000045948	Mrps12	mitochondrial ribosomal protein S12	1.40317	1.10164e-47	1.91742e-46
ENSMUSG00000030595	Nfkbib	nuclear factor of kappa light polypeptide gene enhancer in B cells inhibitor, beta	1.00301	2.41865e-20	1.56489e-19
ENSMUSG00000051735	Rinl	Ras and Rab interactor-like	1.03416	0.00412668	0.00748038
ENSMUSG00000074227	Spint2	serine protease inhibitor, Kunitz type 2	1.28746	1.48327e-19	9.17806e-19
ENSMUSG00000063623	C230062I16Rik	RIKEN cDNA C230062I16 gene	1.59853	0.0268507	0.0422523
ENSMUSG00000001794	Capns1	calpain, small subunit 1	1.15323	6.33318e-90	3.37531e-88
ENSMUSG00000019738	Polr2i	polymerase (RNA) II (DNA directed) polypeptide I	2.94266	6.05476e-112	5.02373e-110
ENSMUSG00000019737	Syne4	spectrin repeat containing, nuclear envelope family member 4	1.41198	0.000893378	0.001774
ENSMUSG00000064109	Hcst	hematopoietic cell signal transducer	1.40557	0.00358054	0.00655056
ENSMUSG00000036845	Lin37	lin-37 DREAM MuvB core complex component	1.06771	1.05501e-14	5.01509e-14
ENSMUSG00000036751	Cox6b1	cytochrome c oxidase, subunit 6B1	1.76907	7.437e-56	1.66313e-54
ENSMUSG00000005553	Atp4a	ATPase, H+/K+ exchanging, gastric, alpha polypeptide	1.17423	0.000317678	0.000669608
ENSMUSG00000006315	Tmem147	transmembrane protein 147	1.17711	2.45011e-41	3.52503e-40
ENSMUSG00000061099	Gapdhs	glyceraldehyde-3-phosphate dehydrogenase, spermatogenic	1.07865	0.0106002	0.0179285
ENSMUSG00000056978	Hamp2	hepcidin antimicrobial peptide 2	1.87413	9.2318e-09	2.94478e-08
ENSMUSG00000050440	Hamp	hepcidin antimicrobial peptide	3.7597	5.03175e-61	1.31212e-59
ENSMUSG00000097750	Gm4673	predicted gene 4673	1.0105	3.43015e-05	8.04537e-05
ENSMUSG00000046826	Fam187b	family with sequence similarity 187, member B	1.00205	2.47486e-06	6.5024e-06
ENSMUSG00000009687	Fxyd5	FXYD domain-containing ion transport regulator 5	1.72894	1.63032e-17	9.09379e-17
ENSMUSG00000002635	Pdcd2l	programmed cell death 2-like	1.76915	4.23853e-40	5.81722e-39
ENSMUSG00000030417	Pdcd5	programmed cell death 5	1.41928	1.0661e-11	4.17827e-11
ENSMUSG00000002068	Ccne1	cyclin E1	1.59212	0.00162906	0.00312768
ENSMUSG00000030423	Pop4	processing of precursor 4, ribonuclease P/MRP family, (S. cerevisiae)	1.94038	1.48747e-60	3.81749e-59
ENSMUSG00000030424	Zfp939	zinc finger protein 939	1.74485	0.0246374	0.0391236
ENSMUSG00000056836	Pin4-ps	peptidylprolyl cis/trans isomerase, NIMA-interacting 4, pseudogene	3.62137	1.63175e-106	1.17381e-104
ENSMUSG00000074166	AW146154	expressed sequence AW146154	1.20614	0.000438882	0.000908948
ENSMUSG00000074165	Zfp788	zinc finger protein 788	1.32555	0.0104533	0.0176943
ENSMUSG00000108491	Gm44523	predicted gene 44523	1.42284	0.00809278	0.0139378
ENSMUSG00000004612	Nkg7	natural killer cell group 7 sequence	2.50114	1.40472e-10	5.12189e-10
ENSMUSG00000066513	Klk1b4	kallikrein 1-related pepidase b4	1.46914	3.2952e-24	2.522e-23
ENSMUSG00000051113	Garin5a	golgi associated RAB2 interactor 5A	1.34456	4.3089e-06	1.10819e-05
ENSMUSG00000002204	Napsa	napsin A aspartic peptidase	1.67986	3.69769e-05	8.64649e-05
ENSMUSG00000070574	2310016G11Rik	RIKEN cDNA 2310016G11 gene	1.359	0.00476622	0.00853583
ENSMUSG00000003429	Rps11	ribosomal protein S11	1.12276	3.61185e-31	3.6275e-30
ENSMUSG00000110206	Flt3l	FMS-like tyrosine kinase 3 ligand	2.13169	4.84267e-11	1.82027e-10
ENSMUSG00000003423	Pih1d1	PIH1 domain containing 1	1.25306	3.98737e-54	8.42656e-53
ENSMUSG00000059070	Rpl18	ribosomal protein L18	1.37078	2.77508e-59	6.83381e-58
ENSMUSG00000040212	Emp3	epithelial membrane protein 3	1.51905	3.01463e-09	9.94414e-09
ENSMUSG00000030839	Sergef	secretion regulating guanine nucleotide exchange factor	1.2845	1.76361e-12	7.24239e-12
ENSMUSG00000087298	Gm9392	predicted pseudogene 9392	2.49291	3.07565e-60	7.79752e-59
ENSMUSG00000039745	Htatip2	HIV-1 Tat interactive protein 2	1.81971	6.83107e-103	4.68329e-101
ENSMUSG00000074093	Svip	small VCP/p97-interacting protein	1.07573	1.78862e-11	6.91532e-11
ENSMUSG00000074092	Gm6181	predicted pseudogene 6181	3.02964	6.86533e-13	2.89168e-12
ENSMUSG00000099647	Gm5776	predicted gene 5776	1.51719	1.01687e-18	6.06345e-18
ENSMUSG00000109222	Gm10297	predicted pseudogene 10297	1.59787	1.30989e-08	4.12336e-08
ENSMUSG00000030521	Mphosph10	M-phase phosphoprotein 10 (U3 small nucleolar ribonucleoprotein)	1.29217	0.000847889	0.00168941
ENSMUSG00000033429	Mcee	methylmalonyl CoA epimerase	1.07009	1.03523e-24	8.09723e-24
ENSMUSG00000078681	Tm2d3	TM2 domain containing 3	1.89438	4.00808e-89	2.1054e-87
ENSMUSG00000075701	Selenos	selenoprotein S	1.52428	4.73811e-54	9.98421e-53
ENSMUSG00000030556	Lrrc28	leucine rich repeat containing 28	1.73445	2.10884e-33	2.29474e-32
ENSMUSG00000070509	Rgma	repulsive guidance molecule family member A	1.13148	0.0295775	0.0461404
ENSMUSG00000039236	Isg20	interferon-stimulated protein	1.29807	1.97433e-11	7.61722e-11
ENSMUSG00000030545	Pex11a	peroxisomal biogenesis factor 11 alpha	2.01305	2.98021e-173	5.57948e-171
ENSMUSG00000030541	Idh2	isocitrate dehydrogenase 2 (NADP+), mitochondrial	1.02319	2.1245e-15	1.04953e-14
ENSMUSG00000038930	Rccd1	RCC1 domain containing 1	1.46555	6.72459e-05	0.000153293
ENSMUSG00000030532	Hddc3	HD domain containing 3	1.49713	2.47436e-05	5.8935e-05
ENSMUSG00000030528	Blm	Bloom syndrome, RecQ like helicase	1.05175	0.00357205	0.00653585
ENSMUSG00000025724	Sec11a	SEC11 homolog A, signal peptidase complex subunit	1.01312	9.7555e-17	5.19925e-16
ENSMUSG00000083820	Ndufs6b	NADH:ubiquinone oxidoreductase subunit S6B	1.46758	5.64998e-14	2.55676e-13
ENSMUSG00000083774	Gm7180	predicted pseudogene 7180	3.26178	3.37957e-12	1.37165e-11
ENSMUSG00000038646	Ramac	RNA guanine-7 methyltransferase activating subunit	1.38126	3.36452e-31	3.39076e-30
ENSMUSG00000063902	Gm7964	predicted gene 7964	1.69077	6.24052e-77	2.42368e-75
ENSMUSG00000030629	Zfand6	zinc finger, AN1-type domain 6	1.38698	5.03238e-43	7.54496e-42
ENSMUSG00000030560	Ctsc	cathepsin C	1.53924	1.23833e-18	7.34794e-18
ENSMUSG00000030559	Rab38	RAB38, member RAS oncogene family	1.01057	0.0125224	0.0208845
ENSMUSG00000097162	2310010J17Rik	RIKEN cDNA 2310010J17 gene	1.75407	5.79614e-22	4.01904e-21
ENSMUSG00000030615	Tmem126a	transmembrane protein 126A	1.28693	1.60845e-39	2.16681e-38
ENSMUSG00000030614	Tmem126b	transmembrane protein 126B	1.30066	2.81328e-19	1.72181e-18
ENSMUSG00000030613	Ccdc90b	coiled-coil domain containing 90B	1.20444	1.1609e-06	3.13997e-06
ENSMUSG00000074024	4632427E13Rik	RIKEN cDNA 4632427E13 gene	1.15854	0.000530071	0.00108549
ENSMUSG00000108528	Gm8319	predicted gene 8319	1.81218	0.0067522	0.0117762
ENSMUSG00000035642	Aamdc	adipogenesis associated Mth938 domain containing	2.7484	2.98272e-79	1.22008e-77
ENSMUSG00000042797	Aqp11	aquaporin 11	1.35507	2.73077e-49	4.94757e-48
ENSMUSG00000049580	Tsku	tsukushi, small leucine rich proteoglycan	1.57687	3.39143e-07	9.59231e-07
ENSMUSG00000097974	Gm10605	predicted gene 10605	1.11698	0.0277534	0.0435087
ENSMUSG00000109559	Gm34280	predicted gene, 34280	1.69246	0.000398263	0.000829766
ENSMUSG00000044881	Coa4	cytochrome c oxidase assembly factor 4	1.99718	2.06671e-35	2.41248e-34
ENSMUSG00000030706	Mrpl48	mitochondrial ribosomal protein L48	1.03849	5.93424e-27	5.17051e-26
ENSMUSG00000110239	Gm45620	predicted gene 45620	2.13068	0.0039744	0.00722227
ENSMUSG00000067121	Gm7027	predicted gene 7027	1.69213	2.75671e-23	2.03007e-22
ENSMUSG00000001829	Clpb	ClpB caseinolytic peptidase B	1.97147	2.68931e-136	3.06812e-134
ENSMUSG00000030842	Lamtor1	late endosomal/lysosomal adaptor, MAPK and MTOR activator 1	1.68756	6.6306e-174	1.25749e-171
ENSMUSG00000073940	Hbb-bt	hemoglobin, beta adult t chain	1.37588	0.00627668	0.0110113
ENSMUSG00000089847	Timm10b	translocase of inner mitochondrial membrane 10B	1.7454	3.32073e-19	2.02728e-18
ENSMUSG00000081911	Mrps36-ps2	mitochondrial ribosomal protein S36, pseudogene 2	2.48416	5.07477e-14	2.30217e-13
ENSMUSG00000043866	Taf10	TATA-box binding protein associated factor 10	1.47788	1.53469e-14	7.20381e-14
ENSMUSG00000066245	Gm10156	predicted gene 10156	3.53381	5.24514e-90	2.80567e-88
ENSMUSG00000030664	Sox6os	SRY (sex determining region Y)-box 6, opposite strand	1.40764	2.79519e-06	7.30854e-06
ENSMUSG00000108461	AV356131	expressed sequence AV356131	1.20069	0.00259454	0.00485123
ENSMUSG00000030980	Knop1	lysine rich nucleolar protein 1	1.14041	4.16654e-25	3.33209e-24
ENSMUSG00000100153	Ppp1ccb	protein phosphatase 1 catalytic subunit gamma B	1.05782	3.03888e-13	1.31176e-12
ENSMUSG00000030924	Rexo5	RNA exonuclease 5	1.15681	9.70301e-05	0.000216955
ENSMUSG00000030922	Lyrm1	LYR motif containing 1	2.30325	1.52713e-23	1.14129e-22
ENSMUSG00000108911	Gm45113	predicted gene 45113	1.89713	3.75967e-06	9.72585e-06
ENSMUSG00000097343	9030407P20Rik	RIKEN cDNA 9030407P20 gene	2.86666	2.85102e-10	1.01397e-09
ENSMUSG00000084230	Gm14388	predicted gene 14388	1.77187	3.27312e-33	3.5353e-32
ENSMUSG00000052707	Tnrc6a	trinucleotide repeat containing 6a	1.11467	6.5549e-07	1.80948e-06
ENSMUSG00000066175	2510046G10Rik	RIKEN cDNA 2510046G10 gene	2.72672	1.63483e-14	7.65174e-14
ENSMUSG00000059772	Slx1b	SLX1 structure-specific endonuclease subunit homolog B (S. cerevisiae)	1.72342	5.96711e-35	6.87748e-34
ENSMUSG00000030695	Aldoa	aldolase A, fructose-bisphosphate	1.34862	7.11189e-30	6.88236e-29
ENSMUSG00000000486	Septin1	septin 1	1.40679	1.94246e-05	4.67234e-05
ENSMUSG00000054716	Zfp771	zinc finger protein 771	1.59912	3.53533e-41	5.05645e-40
ENSMUSG00000042462	Dctpp1	dCTP pyrophosphatase 1	2.66696	3.03953e-180	6.25159e-178
ENSMUSG00000101225	1700008J07Rik	RIKEN cDNA 1700008J07 gene	1.40876	1.58108e-06	4.22788e-06
ENSMUSG00000030814	Bcl7c	B cell CLL/lymphoma 7C	1.15159	1.30617e-14	6.1688e-14
ENSMUSG00000108808	Gm45204	predicted gene 45204	2.16477	0.000438586	0.000908465
ENSMUSG00000070371	Prss36	protease, serine 36	1.29794	4.15093e-23	3.03536e-22
ENSMUSG00000030795	Fus	fused in sarcoma	2.72492	3.31963e-143	4.32826e-141
ENSMUSG00000030793	Pycard	PYD and CARD domain containing	1.85454	1.85224e-08	5.76968e-08
ENSMUSG00000042828	Trim72	tripartite motif-containing 72	1.44495	0.000160543	0.000349808
ENSMUSG00000108608	Gm6916	predicted pseudogene 6916	1.29102	0.000276652	0.000587032
ENSMUSG00000030844	Rgs10	regulator of G-protein signalling 10	1.29506	2.7186e-05	6.4563e-05
ENSMUSG00000040331	Nsmce4a	NSE4 homolog A, SMC5-SMC6 complex component	1.41614	1.63621e-39	2.20218e-38
ENSMUSG00000030960	Eef1akmt2	EEF1A lysine methyltransferase 2	1.1688	2.04595e-06	5.4184e-06
ENSMUSG00000108702	Gm9333	predicted gene 9333	1.75949	0.000110422	0.000245395
ENSMUSG00000109894	Gm5904	predicted gene 5904	2.16076	1.20128e-19	7.48073e-19
ENSMUSG00000054612	Mgmt	O-6-methylguanine-DNA methyltransferase	1.08775	2.15414e-31	2.18451e-30
ENSMUSG00000025470	Zfp511	zinc finger protein 511	1.04465	6.90033e-07	1.90195e-06
ENSMUSG00000025488	Cox8b	cytochrome c oxidase subunit 8B	2.50787	0.00080852	0.00161516
ENSMUSG00000060591	Ifitm2	interferon induced transmembrane protein 2	2.78135	1.72674e-260	1.05065e-257
ENSMUSG00000025491	Ifitm1	interferon induced transmembrane protein 1	2.5684	2.86868e-45	4.61866e-44
ENSMUSG00000025492	Ifitm3	interferon induced transmembrane protein 3	2.59597	1.40758e-67	4.3734e-66
ENSMUSG00000025495	Ptdss2	phosphatidylserine synthase 2	1.23205	8.21554e-19	4.92292e-18
ENSMUSG00000025499	Hras	Harvey rat sarcoma virus oncogene	2.02861	1.38175e-144	1.83433e-142
ENSMUSG00000038637	Lrrc56	leucine rich repeat containing 56	1.31358	1.49048e-10	5.42509e-10
ENSMUSG00000019082	Slc25a22	solute carrier family 25 (mitochondrial carrier, glutamate), member 22	1.32377	7.16982e-54	1.50216e-52
ENSMUSG00000038489	Polr2l	polymerase (RNA) II (DNA directed) polypeptide L	1.69905	2.16748e-35	2.52607e-34
ENSMUSG00000025147	Mob2	MOB kinase activator 2	1.08475	9.02044e-24	6.79347e-23
ENSMUSG00000045362	Tnfrsf26	tumor necrosis factor receptor superfamily, member 26	1.18183	0.0216288	0.034716
ENSMUSG00000070348	Ccnd1	cyclin D1	1.31888	2.46296e-18	1.44155e-17
ENSMUSG00000065952	Rps23rg1	ribosomal protein S23, retrogene 1	1.46414	1.04512e-13	4.65017e-13
ENSMUSG00000089665	Fcor	Foxo1 corepressor	2.00609	8.42248e-15	4.02861e-14
ENSMUSG00000005540	Fcer2a	Fc receptor, IgE, low affinity II, alpha polypeptide	2.20119	1.67136e-07	4.83975e-07
ENSMUSG00000048644	Ctxn1	cortexin 1	2.0078	0.00733362	0.0127234
ENSMUSG00000023235	Ccl25	chemokine (C-C motif) ligand 25	1.75013	1.01119e-08	3.21289e-08
ENSMUSG00000109448	Gm45224	predicted gene 45224	1.79751	1.01862e-06	2.77051e-06
ENSMUSG00000109933	Gm7600	predicted gene 7600	2.66641	4.30305e-46	7.10831e-45
ENSMUSG00000031443	F7	coagulation factor VII	1.5128	2.84618e-108	2.15351e-106
ENSMUSG00000038482	Tfdp1	transcription factor Dp 1	1.1553	1.03204e-23	7.74855e-23
ENSMUSG00000038398	Upf3a	UPF3 regulator of nonsense transcripts homolog A (yeast)	1.32744	1.40108e-17	7.83905e-17
ENSMUSG00000031458	Coprs	coordinator of PRMT5, differentiation stimulator	1.88255	2.0766e-19	1.2779e-18
ENSMUSG00000068631	Gm7676	predicted gene 7676	1.94507	0.000969879	0.00191809
ENSMUSG00000051978	Erich1	glutamate rich 1	1.0754	0.000238717	0.000510169
ENSMUSG00000074461	Gm10699	predicted gene 10699	1.81939	0.0114372	0.0192262
ENSMUSG00000110649	Gm40466	predicted gene, 40466	1.30659	0.00914856	0.0156121
ENSMUSG00000031479	Vps36	vacuolar protein sorting 36	1.51089	1.12544e-40	1.58027e-39
ENSMUSG00000031534	Smim19	small integral membrane protein 19	1.41575	4.62231e-54	9.75427e-53
ENSMUSG00000097042	Gm17491	predicted gene, 17491	1.68323	5.43077e-10	1.89381e-09
ENSMUSG00000110256	Gm45412	predicted gene 45412	1.45675	0.0289788	0.0452935
ENSMUSG00000109141	Gm30692	predicted gene, 30692	1.95113	4.60438e-07	1.28833e-06
ENSMUSG00000056313	Tcim	transcriptional and immune response regulator	1.07705	9.11371e-10	3.12779e-09
ENSMUSG00000037296	Lsm1	LSM1 homolog, mRNA degradation associated	1.71072	1.50732e-55	3.33001e-54
ENSMUSG00000015994	Fnta	farnesyltransferase, CAAX box, alpha	1.84267	5.58717e-74	2.03465e-72
ENSMUSG00000088252	Snord13	small nucleolar RNA, C/D box 13	2.41011	0.000141503	0.000309987
ENSMUSG00000031578	Mak16	MAK16 homolog	1.02632	9.27683e-05	0.000207807
ENSMUSG00000052906	Ubxn8	UBX domain protein 8	1.19873	2.79061e-30	2.73132e-29
ENSMUSG00000031585	Gtf2e2	general transcription factor II E, polypeptide 2 (beta subunit)	2.14287	1.10914e-28	1.02576e-27
ENSMUSG00000031586	Rbpms	RNA binding protein gene with multiple splicing	1.23656	1.0681e-21	7.3022e-21
ENSMUSG00000110663	Gm39157	predicted gene, 39157	1.63493	0.000117883	0.000260982
ENSMUSG00000031516	Dctn6	dynactin 6	1.65518	1.04901e-49	1.93419e-48
ENSMUSG00000063412	Gm10131	predicted pseudogene 10131	1.91147	3.59669e-59	8.8273e-58
ENSMUSG00000039530	None	None	1.3515	6.25955e-18	3.59592e-17
ENSMUSG00000031601	Cnot7	CCR4-NOT transcription complex, subunit 7	1.20007	3.91461e-18	2.26575e-17
ENSMUSG00000039431	Mtmr7	myotubularin related protein 7	1.90113	5.72103e-09	1.84996e-08
ENSMUSG00000085445	Gm16348	predicted gene 16348	2.12333	0.0164998	0.0270029
ENSMUSG00000094568	Smarce1-ps1	SWI/SNF related, matrix associated, actin dependent regulator of chromatin, subfamily e, member 1, pseodogene 1	1.11073	1.30259e-05	3.19746e-05
ENSMUSG00000079057	Cyp4v3	cytochrome P450, family 4, subfamily v, polypeptide 3	1.5388	6.88334e-93	3.92646e-91
ENSMUSG00000031636	Pdlim3	PDZ and LIM domain 3	1.01409	0.0221807	0.0355197
ENSMUSG00000031633	Slc25a4	solute carrier family 25 (mitochondrial carrier, adenine nucleotide translocator), member 4	1.78559	3.18292e-06	8.2764e-06
ENSMUSG00000052825	Gm9892	predicted gene 9892	1.59949	3.06483e-14	1.41007e-13
ENSMUSG00000031521	Aga	aspartylglucosaminidase	2.1109	3.42924e-134	3.82269e-132
ENSMUSG00000031613	Hpgd	hydroxyprostaglandin dehydrogenase 15 (NAD)	1.38207	2.64307e-76	1.01038e-74
ENSMUSG00000096917	2500002B13Rik	RIKEN cDNA 2500002B13 gene	1.6196	7.72369e-05	0.00017484
ENSMUSG00000054717	Hmgb2	high mobility group box 2	2.27758	4.43801e-26	3.70121e-25
ENSMUSG00000057228	Aadat	aminoadipate aminotransferase	1.02912	1.53829e-45	2.49595e-44
ENSMUSG00000038005	Hpf1	histone PARylation factor 1	1.14888	1.53036e-10	5.56611e-10
ENSMUSG00000045746	B230317F23Rik	RIKEN cDNA B230317F23 gene	2.62914	1.7489e-05	4.23395e-05
ENSMUSG00000025521	Tmem192	transmembrane protein 192	1.38032	5.23629e-34	5.88197e-33
ENSMUSG00000036469	Marchf1	membrane associated ring-CH-type finger 1	3.35294	9.22758e-20	5.77831e-19
ENSMUSG00000025588	Nat1	N-acetyl transferase 1	1.02558	0.000103821	0.000231536
ENSMUSG00000031860	Pbx4	pre B cell leukemia homeobox 4	1.73545	2.10844e-08	6.53429e-08
ENSMUSG00000036199	Ndufa13	NADH:ubiquinone oxidoreductase subunit A13	1.12573	2.04289e-30	2.00891e-29
ENSMUSG00000110545	Gm7730	predicted gene 7730	1.34398	5.10351e-32	5.25946e-31
ENSMUSG00000055553	Kxd1	KxDL motif containing 1	1.89318	3.41924e-132	3.64461e-130
ENSMUSG00000031840	Rab3a	RAB3A, member RAS oncogene family	1.51398	1.97763e-17	1.09641e-16
ENSMUSG00000035559	Mpv17l2	MPV17 mitochondrial membrane protein-like 2	1.06526	2.4091e-12	9.81588e-12
ENSMUSG00000007721	Ccdc124	coiled-coil domain containing 124	1.84902	3.02797e-112	2.54124e-110
ENSMUSG00000034911	Ushbp1	USH1 protein network component harmonin binding protein 1	1.97518	3.56768e-33	3.84493e-32
ENSMUSG00000034880	Mrpl34	mitochondrial ribosomal protein L34	1.05048	1.21031e-26	1.04027e-25
ENSMUSG00000046718	Bst2	bone marrow stromal cell antigen 2	1.21083	1.79294e-19	1.10521e-18
ENSMUSG00000031807	Pgls	6-phosphogluconolactonase	1.38872	2.11406e-77	8.3437e-76
ENSMUSG00000110569	Gm18860	predicted gene, 18860	1.07447	0.00166999	0.00319786
ENSMUSG00000031799	Tpm4	tropomyosin 4	1.01422	3.27255e-17	1.78517e-16
ENSMUSG00000074240	Cib3	calcium and integrin binding family member 3	1.2229	0.00610929	0.0107422
ENSMUSG00000003039	Fam32a	family with sequence similarity 32, member A	1.30094	2.01004e-60	5.13157e-59
ENSMUSG00000070713	Hmgn2-ps	high mobility group nucleosomal binding domain 2, pseudogene	1.36276	3.75574e-25	3.01512e-24
ENSMUSG00000044600	Smim7	small integral membrane protein 7	2.13111	4.63514e-134	5.08925e-132
ENSMUSG00000034518	Hmgxb4	HMG box domain containing 4	1.15449	1.22112e-07	3.57356e-07
ENSMUSG00000005413	Hmox1	heme oxygenase 1	1.57295	5.10692e-08	1.54052e-07
ENSMUSG00000074235	Gm10649	predicted gene 10649	2.27447	0.00290229	0.00538529
ENSMUSG00000031683	Lsm6	LSM6 homolog, U6 small nuclear RNA and mRNA degradation associated	1.33756	8.05777e-26	6.64413e-25
ENSMUSG00000037022	Mmaa	methylmalonic aciduria (cobalamin deficiency) type A	1.77299	1.64086e-66	4.93036e-65
ENSMUSG00000097174	Gm4890	predicted gene 4890	2.22365	1.82486e-10	6.59778e-10
ENSMUSG00000094594	Tpd52-ps	tumor protein D52, pseudogene	1.24176	0.000391071	0.000815597
ENSMUSG00000036977	Anapc10	anaphase promoting complex subunit 10	1.62732	1.07101e-16	5.68931e-16
ENSMUSG00000082491	Gm5909	predicted gene 5909	1.05452	0.0298816	0.0465849
ENSMUSG00000033938	Ndufb7	NADH:ubiquinone oxidoreductase subunit B7	1.70721	4.05245e-67	1.23545e-65
ENSMUSG00000031708	Tecr	trans-2,3-enoyl-CoA reductase	1.23152	2.02009e-66	6.04496e-65
ENSMUSG00000005483	Dnajb1	DnaJ heat shock protein family (Hsp40) member B1	1.40594	7.9226e-68	2.46682e-66
ENSMUSG00000005481	Ddx39a	DEAD box helicase 39a	1.04235	2.45601e-17	1.35221e-16
ENSMUSG00000046408	1700067K01Rik	RIKEN cDNA 1700067K01 gene	1.57133	6.64359e-05	0.000151612
ENSMUSG00000003813	Rad23a	RAD23 homolog A, nucleotide excision repair protein	1.27964	3.14883e-46	5.23716e-45
ENSMUSG00000036934	4921524J17Rik	RIKEN cDNA 4921524J17 gene	1.81561	1.00359e-23	7.53878e-23
ENSMUSG00000031667	Aktip	AKT interacting protein	2.43361	6.20734e-72	2.14292e-70
ENSMUSG00000057400	Ces1c	carboxylesterase 1C	2.44276	2.05101e-230	8.31971e-228
ENSMUSG00000056973	Ces1d	carboxylesterase 1D	2.28089	9.74274e-65	2.77877e-63
ENSMUSG00000031765	Mt1	metallothionein 1	1.44164	2.40528e-06	6.32693e-06
ENSMUSG00000089712	Gm15889	predicted gene 15889	1.61324	4.77347e-07	1.33308e-06
ENSMUSG00000094257	Ap3s1-ps2	adaptor-related protein complex 3, sigma 1 subunit, pseudogene 2	2.46782	6.98648e-26	5.77056e-25
ENSMUSG00000031671	Setd6	SET domain containing 6	1.2155	4.7505e-25	3.77841e-24
ENSMUSG00000061104	Sap18b	Sin3-associated polypeptide 18B	2.01056	3.06101e-97	1.88607e-95
ENSMUSG00000071041	Impdh2-ps	inosine monophosphate dehydrogenase 2, pseudogene	1.5291	7.82585e-57	1.7997e-55
ENSMUSG00000054400	Cklf	chemokine-like factor	1.13111	0.00205245	0.00388691
ENSMUSG00000031878	Nae1	NEDD8 activating enzyme E1 subunit 1	1.50105	1.34441e-22	9.57212e-22
ENSMUSG00000031879	Ciao2b	cytosolic iron-sulfur assembly component 2B	1.38239	5.81698e-37	7.23555e-36
ENSMUSG00000062181	Ces3b	carboxylesterase 3B	2.90623	1.00807e-71	3.45558e-70
ENSMUSG00000014846	Tppp3	tubulin polymerization-promoting protein family member 3	1.27572	0.0186757	0.0303056
ENSMUSG00000080021	Gm5915	predicted pseudogene 5915	1.523	1.05801e-08	3.358e-08
ENSMUSG00000008450	Nutf2	nuclear transport factor 2	1.05887	0.000439056	0.00090918
ENSMUSG00000060098	Prmt7	protein arginine N-methyltransferase 7	1.29055	2.76611e-28	2.52459e-27
ENSMUSG00000003849	Nqo1	NAD(P)H dehydrogenase, quinone 1	2.78929	3.54513e-75	1.32742e-73
ENSMUSG00000110528	Gm1943	predicted gene 1943	2.38414	4.15029e-26	3.46324e-25
ENSMUSG00000055835	Zfp1	zinc finger protein 1	1.10791	1.4457e-08	4.5372e-08
ENSMUSG00000031950	Gabarapl2	gamma-aminobutyric acid (GABA) A receptor-associated protein-like 2	1.73919	1.20417e-63	3.36225e-62
ENSMUSG00000014633	Cmc2	COX assembly mitochondrial protein 2	2.4542	9.88257e-87	4.82659e-85
ENSMUSG00000031847	1700030J22Rik	RIKEN cDNA 1700030J22 gene	2.37853	0.000157791	0.000344067
ENSMUSG00000034424	Gcsh	glycine cleavage system protein H (aminomethyl carrier)	1.56386	1.23864e-87	6.19448e-86
ENSMUSG00000110459	Gm31717	predicted gene, 31717	1.69737	0.00990191	0.0168156
ENSMUSG00000031843	Mphosph6	M phase phosphoprotein 6	1.58068	3.60357e-12	1.45932e-11
ENSMUSG00000031839	Hsbp1	heat shock factor binding protein 1	1.1613	4.61678e-45	7.40052e-44
ENSMUSG00000074063	Osgin1	oxidative stress induced growth inhibitor 1	1.25439	1.7733e-13	7.76047e-13
ENSMUSG00000031818	Cox4i1	cytochrome c oxidase subunit 4I1	1.45613	2.63325e-66	7.79988e-65
ENSMUSG00000025316	Banp	BTG3 associated nuclear protein	1.42413	1.18408e-11	4.62822e-11
ENSMUSG00000091952	Gm17709	predicted gene, 17709	1.03079	2.1504e-05	5.14708e-05
ENSMUSG00000006519	Cyba	cytochrome b-245, alpha polypeptide	2.55798	2.41331e-36	2.93679e-35
ENSMUSG00000006589	Aprt	adenine phosphoribosyl transferase	1.33488	2.44486e-32	2.5429e-31
ENSMUSG00000015013	Trappc2l	trafficking protein particle complex 2-like	1.70347	1.29338e-36	1.58983e-35
ENSMUSG00000095762	Gm16378	predicted gene 16378	1.57194	1.02131e-40	1.43821e-39
ENSMUSG00000035569	Ankrd11	ankyrin repeat domain 11	1.12596	1.04448e-18	6.22302e-18
ENSMUSG00000000743	Chmp1a	charged multivesicular body protein 1A	1.67487	1.99483e-93	1.14237e-91
ENSMUSG00000097203	4732419C18Rik	RIKEN cDNA 4732419C18 gene	1.00084	1.36945e-06	3.67882e-06
ENSMUSG00000019478	Rab4a	RAB4A, member RAS oncogene family	1.54077	2.96521e-96	1.78194e-94
ENSMUSG00000031984	2810004N23Rik	RIKEN cDNA 2810004N23 gene	1.24447	1.4058e-37	1.77893e-36
ENSMUSG00000031851	Ntpcr	nucleoside-triphosphatase, cancer-related	1.93584	2.53954e-51	4.9315e-50
ENSMUSG00000094530	Gm21399	predicted gene, 21399	1.51978	1.80634e-30	1.77989e-29
ENSMUSG00000025898	Cwf19l2	CWF19-like 2, cell cycle control (S. pombe)	1.5796	2.74502e-09	9.08762e-09
ENSMUSG00000025893	Kbtbd3	kelch repeat and BTB (POZ) domain containing 3	1.37674	2.19195e-06	5.78824e-06
ENSMUSG00000041124	Msantd4	Myb/SANT-like DNA-binding domain containing 4 with coiled-coils	1.20009	1.29498e-19	8.04025e-19
ENSMUSG00000110644	Gm7390	predicted gene 7390	1.19975	1.91392e-06	5.08439e-06
ENSMUSG00000046111	Cep295	centrosomal protein 295	1.10189	0.0314467	0.0487956
ENSMUSG00000058173	Smco4	single-pass membrane protein with coiled-coil domains 4	1.94363	9.17725e-61	2.36776e-59
ENSMUSG00000045519	Zfp560	zinc finger protein 560	4.31767	3.6224e-103	2.49519e-101
ENSMUSG00000032171	Pin1	peptidyl-prolyl cis/trans isomerase, NIMA-interacting 1	1.41884	3.13995e-48	5.52442e-47
ENSMUSG00000032172	Olfm2	olfactomedin 2	1.03138	0.0057753	0.0101872
ENSMUSG00000038742	Angptl6	angiopoietin-like 6	1.4116	4.63012e-37	5.76908e-36
ENSMUSG00000070319	Eif3g	eukaryotic translation initiation factor 3, subunit G	1.02092	3.35347e-49	6.06825e-48
ENSMUSG00000003299	Mrpl4	mitochondrial ribosomal protein L4	1.61589	1.26324e-64	3.58892e-63
ENSMUSG00000045087	S1pr5	sphingosine-1-phosphate receptor 5	1.36927	2.51035e-21	1.68623e-20
ENSMUSG00000096472	Cdkn2d	cyclin dependent kinase inhibitor 2D	1.63754	2.33465e-17	1.2875e-16
ENSMUSG00000032239	Rp9	retinitis pigmentosa 9 (human)	3.10921	1.32242e-212	4.1981e-210
ENSMUSG00000111365	Gm47772	predicted gene, 47772	2.83118	1.61025e-08	5.03305e-08
ENSMUSG00000035443	Thyn1	thymocyte nuclear protein 1	2.16227	8.36412e-70	2.73859e-68
ENSMUSG00000111771	Gm47465	predicted gene, 47465	1.94296	1.49343e-08	4.67896e-08
ENSMUSG00000079884	Tmed2b	transmembrane p24 trafficking protein 2B	1.30856	1.58175e-39	2.1328e-38
ENSMUSG00000050471	Fam118b	family with sequence similarity 118, member B	3.49966	1.33604e-138	1.56082e-136
ENSMUSG00000032044	Rpusd4	RNA pseudouridylate synthase domain containing 4	1.24105	1.26768e-16	6.71208e-16
ENSMUSG00000050555	Hyls1	HYLS1, centriolar and ciliogenesis associated	2.24115	3.95061e-07	1.1105e-06
ENSMUSG00000062762	Ei24	etoposide induced 2.4 mRNA	1.68275	1.21042e-96	7.30401e-95
ENSMUSG00000090136	Gm10177	predicted gene 10177	1.50962	3.33765e-23	2.448e-22
ENSMUSG00000032018	Sc5d	sterol-C5-desaturase	1.19463	2.08782e-31	2.11872e-30
ENSMUSG00000060467	Gm10080	predicted gene 10080	1.55748	1.00621e-91	5.58694e-90
ENSMUSG00000111088	9430081H08Rik	RIKEN cDNA 9430081H08 gene	2.06365	0.000705359	0.00142133
ENSMUSG00000094437	Gm9830	predicted gene 9830	1.73332	3.26046e-17	1.77924e-16
ENSMUSG00000111326	Gm3953	predicted gene 3953	1.76804	0.00736989	0.0127807
ENSMUSG00000002031	Ift46	intraflagellar transport 46	1.09356	2.42862e-22	1.71081e-21
ENSMUSG00000039438	Ttc36	tetratricopeptide repeat domain 36	1.2792	1.20303e-44	1.89309e-43
ENSMUSG00000038717	Atp5l	ATP synthase, H+ transporting, mitochondrial F0 complex, subunit G	1.36398	3.05696e-08	9.37438e-08
ENSMUSG00000002033	Cd3g	CD3 antigen, gamma polypeptide	1.48332	0.00562477	0.00994895
ENSMUSG00000032094	Cd3d	CD3 antigen, delta polypeptide	1.47152	0.0289496	0.0452575
ENSMUSG00000032093	Cd3e	CD3 antigen, epsilon polypeptide	1.87067	1.82791e-05	4.41207e-05
ENSMUSG00000066705	Fxyd6	FXYD domain-containing ion transport regulator 6	1.29593	0.000611494	0.00124247
ENSMUSG00000032026	Rexo2	RNA exonuclease 2	1.35992	1.01819e-53	2.12408e-52
ENSMUSG00000042396	Rbm7	RNA binding motif protein 7	1.93068	9.92806e-83	4.40667e-81
ENSMUSG00000032067	Pts	6-pyruvoyl-tetrahydropterin synthase	2.90058	1.06122e-230	4.42771e-228
ENSMUSG00000032066	Bco2	beta-carotene oxygenase 2	1.07122	2.49572e-18	1.46014e-17
ENSMUSG00000039217	Il18	interleukin 18	1.13755	1.54615e-11	6.0017e-11
ENSMUSG00000000171	Sdhd	succinate dehydrogenase complex, subunit D, integral membrane protein	2.09884	1.1565e-163	1.85586e-161
ENSMUSG00000039016	Timm8b	translocase of inner mitochondrial membrane 8B	2.34772	5.99643e-85	2.8066e-83
ENSMUSG00000032062	2310030G06Rik	RIKEN cDNA 2310030G06 gene	1.48081	3.45818e-30	3.37792e-29
ENSMUSG00000032060	Cryab	crystallin, alpha B	1.28815	0.00483778	0.00865866
ENSMUSG00000032051	Fdx1	ferredoxin 1	1.07166	1.69141e-32	1.76426e-31
ENSMUSG00000086914	Gm16124	predicted gene 16124	2.06745	1.22627e-22	8.76084e-22
ENSMUSG00000037493	Cib2	calcium and integrin binding family member 2	1.87674	6.58038e-28	5.92072e-27
ENSMUSG00000110867	Gm7368	predicted gene 7368	2.03982	0.00290443	0.00538857
ENSMUSG00000032301	Psma4	proteasome subunit alpha 4	2.37977	2.3587e-114	2.03811e-112
ENSMUSG00000032314	Etfa	electron transferring flavoprotein, alpha polypeptide	1.04633	1.8568e-35	2.17267e-34
ENSMUSG00000055334	Snupn	snurportin 1	1.06251	1.41841e-09	4.80136e-09
ENSMUSG00000063849	Ppcdc	phosphopantothenoylcysteine decarboxylase	1.89558	2.32565e-56	5.25719e-55
ENSMUSG00000111380	D9Wsu149	DNA segment, Chr 9, Wayne State University 149	1.00692	8.13581e-06	2.03751e-05
ENSMUSG00000074280	Gm6166	predicted gene 6166	3.62301	1.25461e-34	1.43694e-33
ENSMUSG00000000088	Cox5a	cytochrome c oxidase subunit 5A	2.00476	6.02759e-134	6.52007e-132
ENSMUSG00000090516	Rps11-ps1	ribosomal protein S11, pseudogene 1	1.2555	0.000112521	0.000249795
ENSMUSG00000032249	Anp32a	acidic (leucine-rich) nuclear phosphoprotein 32 family, member A	1.37951	1.89861e-52	3.8242e-51
ENSMUSG00000032246	Calml4	calmodulin-like 4	1.77809	7.27494e-05	0.000165168
ENSMUSG00000032403	2300009A05Rik	RIKEN cDNA 2300009A05 gene	2.25671	1.4715e-29	1.40355e-28
ENSMUSG00000110768	Gm18541	predicted gene, 18541	1.62469	1.02197e-14	4.86278e-14
ENSMUSG00000032397	Tipin	timeless interacting protein	2.30333	1.68914e-35	1.98764e-34
ENSMUSG00000004771	Rab11a	RAB11A, member RAS oncogene family	2.00789	1.39972e-83	6.32821e-82
ENSMUSG00000032383	Ppib	peptidylprolyl isomerase B	1.74678	1.54506e-80	6.53987e-79
ENSMUSG00000032380	Dapk2	death-associated protein kinase 2	1.07624	2.93175e-19	1.79206e-18
ENSMUSG00000036781	Rps27l	ribosomal protein S27-like	1.93641	5.84549e-54	1.22646e-52
ENSMUSG00000032366	Tpm1	tropomyosin 1, alpha	1.36917	1.30619e-13	5.77486e-13
ENSMUSG00000033543	Gtf2a2	general transcription factor II A, 2	1.61575	5.71663e-45	9.11353e-44
ENSMUSG00000032218	Ccnb2	cyclin B2	1.46893	0.000793007	0.00158612
ENSMUSG00000013584	Aldh1a2	aldehyde dehydrogenase family 1, subfamily A2	1.64077	0.0221965	0.0355412
ENSMUSG00000041361	Myzap	myocardial zonula adherens protein	1.11551	0.0198581	0.0320783
ENSMUSG00000086158	Pierce2	piercer of microtubule wall 2	2.08491	2.77228e-29	2.6186e-28
ENSMUSG00000098332	Pigbos1	Pigb opposite strand 1	1.11371	1.07818e-07	3.17048e-07
ENSMUSG00000032215	Rsl24d1	ribosomal L24 domain containing 1	2.60241	6.43893e-137	7.40375e-135
ENSMUSG00000007656	Arpp19	cAMP-regulated phosphoprotein 19	2.06694	6.68184e-61	1.73005e-59
ENSMUSG00000110838	Gm47789	predicted gene, 47789	2.76384	7.76921e-11	2.88686e-10
ENSMUSG00000111253	Gm34654	predicted gene, 34654	1.18595	1.44962e-08	4.54853e-08
ENSMUSG00000111580	Gm19572	predicted gene, 19572	1.26775	1.31512e-12	5.44195e-12
ENSMUSG00000097574	C920006O11Rik	RIKEN cDNA C920006O11 gene	1.37397	1.66267e-06	4.44119e-06
ENSMUSG00000074183	Gsta1	glutathione S-transferase, alpha 1 (Ya)	1.92821	3.67675e-26	3.08395e-25
ENSMUSG00000111709	Gm3776	predicted gene 3776	1.9336	2.38885e-47	4.09922e-46
ENSMUSG00000057933	Gsta2	glutathione S-transferase, alpha 2 (Yc2)	2.03285	2.08182e-74	7.67698e-73
ENSMUSG00000111774	Gm38398	predicted gene, 38398	4.25162	1.53034e-08	4.7884e-08
ENSMUSG00000066456	Hmgn3	high mobility group nucleosomal binding domain 3	1.24562	0.00772165	0.0133443
ENSMUSG00000098747	Gm27216	predicted gene 27216	1.97857	2.46461e-58	5.89045e-57
ENSMUSG00000079427	Mthfsl	5, 10-methenyltetrahydrofolate synthetase-like	2.00703	1.75253e-55	3.86588e-54
ENSMUSG00000099974	Bcl2a1d	B cell leukemia/lymphoma 2 related protein A1d	2.05871	0.000760305	0.00152426
ENSMUSG00000102037	Bcl2a1a	B cell leukemia/lymphoma 2 related protein A1a	2.71611	1.79609e-05	4.34175e-05
ENSMUSG00000089929	Bcl2a1b	B cell leukemia/lymphoma 2 related protein A1b	2.06848	0.000223512	0.000479005
ENSMUSG00000066442	Mthfs	5, 10-methenyltetrahydrofolate synthetase	1.9792	7.81865e-34	8.70242e-33
ENSMUSG00000032353	Tmed3	transmembrane p24 trafficking protein 3	1.37999	5.17668e-46	8.54182e-45
ENSMUSG00000056904	Gm5620	predicted gene 5620	2.11753	0.0149125	0.0245815
ENSMUSG00000032369	Plscr1	phospholipid scramblase 1	1.28943	1.63412e-15	8.13606e-15
ENSMUSG00000051234	Rnf7	ring finger protein 7	1.99305	1.41875e-126	1.42883e-124
ENSMUSG00000062933	Gm10123	predicted pseudogene 10123	1.77455	2.52212e-140	3.14791e-138
ENSMUSG00000056267	Cep70	centrosomal protein 70	1.84019	1.76463e-10	6.38477e-10
ENSMUSG00000043154	Ppp2r3a	protein phosphatase 2, regulatory subunit B'', alpha	2.61214	3.48302e-19	2.1237e-18
ENSMUSG00000035048	Anapc13	anaphase promoting complex subunit 13	1.94816	1.41659e-46	2.38599e-45
ENSMUSG00000032554	Trf	transferrin	1.20415	2.3556e-26	1.99298e-25
ENSMUSG00000020253	Ppm1m	protein phosphatase 1M	1.99892	9.55381e-72	3.28269e-70
ENSMUSG00000023277	Twf2	twinfilin actin binding protein 2	1.13406	2.4655e-09	8.18825e-09
ENSMUSG00000042210	Abhd14a	abhydrolase domain containing 14A	1.19173	1.46981e-13	6.47861e-13
ENSMUSG00000023249	Parp3	poly (ADP-ribose) polymerase family, member 3	1.38362	5.507e-69	1.75587e-67
ENSMUSG00000040813	Tex264	testis expressed gene 264	1.46158	3.33767e-90	1.80519e-88
ENSMUSG00000032582	Rbm6	RNA binding motif protein 6	1.13147	1.80333e-07	5.1982e-07
ENSMUSG00000007815	Rhoa	ras homolog family member A	1.07818	7.99706e-58	1.89888e-56
ENSMUSG00000062867	Impdh2	inosine monophosphate dehydrogenase 2	1.27256	5.00788e-16	2.55968e-15
ENSMUSG00000091537	Tma7	translational machinery associated 7	1.5264	4.34843e-21	2.88768e-20
ENSMUSG00000070282	3000002C10Rik	RIKEN cDNA 3000002C10 gene	1.38573	8.59847e-06	2.14896e-05
ENSMUSG00000032491	Nradd	neurotrophin receptor associated death domain	1.00156	0.0317933	0.0492707
ENSMUSG00000032496	Ltf	lactotransferrin	2.73595	0.00216653	0.00409127
ENSMUSG00000032497	Lrrfip2	leucine rich repeat (in FLII) interacting protein 2	1.115	7.2547e-15	3.48259e-14
ENSMUSG00000032436	Cmtm7	CKLF-like MARVEL transmembrane domain containing 7	1.5218	3.86198e-14	1.7657e-13
ENSMUSG00000041012	Cmtm8	CKLF-like MARVEL transmembrane domain containing 8	1.89247	4.62134e-134	5.08925e-132
ENSMUSG00000050621	Rps27rt	ribosomal protein S27, retrogene	1.2751	5.79201e-31	5.78132e-30
ENSMUSG00000039163	Cmc1	COX assembly mitochondrial protein 1	2.39548	8.33916e-74	3.00684e-72
ENSMUSG00000066270	Gm10157	predicted gene 10157	1.96858	3.91202e-58	9.31929e-57
ENSMUSG00000086119	Gm2415	predicted gene 2415	1.3555	0.000158426	0.000345402
ENSMUSG00000035769	Xylb	xylulokinase homolog (H. influenzae)	1.19603	2.74991e-60	6.98382e-59
ENSMUSG00000006941	Eif1b	eukaryotic translation initiation factor 1B	1.82407	5.70302e-77	2.22083e-75
ENSMUSG00000032526	Ss18l2	SS18, nBAF chromatin remodeling complex subunit like 2	1.77373	6.58075e-40	8.98118e-39
ENSMUSG00000038412	Higd1a	HIG1 domain family, member 1A	2.56844	7.4879e-81	3.18792e-79
ENSMUSG00000066235	Pomgnt2	protein O-linked mannose beta 1,4-N-acetylglucosaminyltransferase 2	1.03479	7.01386e-10	2.42479e-09
ENSMUSG00000032540	Abhd5	abhydrolase domain containing 5	3.26357	4.93806e-240	2.18516e-237
ENSMUSG00000025786	Zdhhc3	zinc finger, DHHC domain containing 3	1.1207	1.08981e-29	1.0477e-28
ENSMUSG00000110834	Gm39469	predicted gene, 39469	1.36867	0.000185098	0.000400265
ENSMUSG00000074829	2010315B03Rik	RIKEN cDNA 2010315B03 gene	1.13862	1.41279e-09	4.78566e-09
ENSMUSG00000019762	Iyd	iodotyrosine deiodinase	2.09409	1.99941e-119	1.87163e-117
ENSMUSG00000019794	Katna1	katanin p60 (ATPase-containing) subunit A1	3.12447	2.54507e-140	3.14963e-138
ENSMUSG00000112109	Gm30906	predicted gene, 30906	1.43001	0.00826447	0.0142101
ENSMUSG00000039232	Stx11	syntaxin 11	1.64169	7.01248e-05	0.000159358
ENSMUSG00000019810	Fuca2	fucosidase, alpha-L- 2, plasma	1.38493	1.97e-16	1.02853e-15
ENSMUSG00000019806	Aig1	androgen-induced 1	2.04283	3.83442e-46	6.34853e-45
ENSMUSG00000078453	Abracl	ABRA C-terminal like	1.2573	2.92356e-15	1.4365e-14
ENSMUSG00000019986	Ahi1	Abelson helper integration site 1	1.9461	5.20318e-06	1.32419e-05
ENSMUSG00000044268	Gm4895	predicted gene 4895	1.26583	5.92899e-07	1.64259e-06
ENSMUSG00000061983	Rps12	ribosomal protein S12	1.49133	1.44204e-13	6.36003e-13
ENSMUSG00000020010	Vnn3	vanin 3	1.74203	1.41646e-105	1.009e-103
ENSMUSG00000112758	Gm36172	predicted gene, 36172	1.38	4.92414e-11	1.84899e-10
ENSMUSG00000096546	Smlr1	small leucine-rich protein 1	1.37726	1.0707e-37	1.3596e-36
ENSMUSG00000112808	Gm4739	predicted gene 4739	2.9042	6.30658e-27	5.48511e-26
ENSMUSG00000039089	L3mbtl3	L3MBTL3 histone methyl-lysine binding protein	1.66045	1.38275e-09	4.6915e-09
ENSMUSG00000019883	Echdc1	enoyl Coenzyme A hydratase domain containing 1	2.01703	1.00958e-35	1.19569e-34
ENSMUSG00000019792	Trmt11	tRNA methyltransferase 11	2.02583	3.7156e-25	2.98618e-24
ENSMUSG00000019791	Hint3	histidine triad nucleotide binding protein 3	1.94507	9.07609e-85	4.23444e-83
ENSMUSG00000110744	Gm5171	predicted gene 5171	1.18239	1.19651e-10	4.39121e-10
ENSMUSG00000000295	Hddc2	HD domain containing 2	1.27016	0.000254298	0.000541724
ENSMUSG00000000296	Tpd52l1	tumor protein D52-like 1	1.58002	7.06568e-21	4.67301e-20
ENSMUSG00000019782	Rwdd1	RWD domain containing 1	2.9445	6.36557e-51	1.22472e-49
ENSMUSG00000110935	Gm8834	predicted gene 8834	1.56813	1.73132e-24	1.34124e-23
ENSMUSG00000087177	E130307A14Rik	RIKEN cDNA E130307A14 gene	2.15104	5.4113e-05	0.00012458
ENSMUSG00000038510	Rpf2	ribosome production factor 2 homolog	1.33195	1.40074e-15	7.00272e-15
ENSMUSG00000019837	Gtf3c6	general transcription factor IIIC, polypeptide 6, alpha	1.63346	6.87654e-25	5.428e-24
ENSMUSG00000078451	Ppil6	peptidylprolyl isomerase (cyclophilin)-like 6	1.7699	0.000615264	0.00124961
ENSMUSG00000090708	Gm17196	predicted gene 17196	1.66952	6.16716e-05	0.000141026
ENSMUSG00000091370	5730435O14Rik	RIKEN cDNA 5730435O14 gene	2.17579	4.05772e-05	9.443e-05
ENSMUSG00000019804	Snx3	sorting nexin 3	1.04611	5.58352e-52	1.10483e-50
ENSMUSG00000045886	Pam16l	presequence translocase associated motor 16 like	1.07823	1.38228e-12	5.7134e-12
ENSMUSG00000019797	Mtres1	mitochondrial transcription rescue factor 1	2.84336	4.98345e-102	3.35361e-100
ENSMUSG00000047139	Cd24a	CD24a antigen	2.15731	6.2388e-25	4.93795e-24
ENSMUSG00000110841	Gpx4-ps2	glutathione peroxidase 4, pseudogene 2	1.93348	1.63791e-111	1.35133e-109
ENSMUSG00000038010	Ccdc138	coiled-coil domain containing 138	1.53243	1.32347e-10	4.84012e-10
ENSMUSG00000020098	Pcbd1	pterin 4 alpha carbinolamine dehydratase/dimerization cofactor of hepatocyte nuclear factor 1 alpha (TCF1) 1	1.46884	1.61236e-118	1.48084e-116
ENSMUSG00000020089	Ppa1	pyrophosphatase (inorganic) 1	2.74717	3.91614e-210	1.12132e-207
ENSMUSG00000020088	Sar1a	secretion associated Ras related GTPase 1A	1.26165	6.5923e-44	1.00909e-42
ENSMUSG00000046687	Gm5424	predicted gene 5424	1.34823	3.81638e-55	8.30561e-54
ENSMUSG00000020083	Fam241b	family with sequence similarity 241, member B	1.12241	5.62616e-10	1.95803e-09
ENSMUSG00000020078	Vps26a	VPS26 retromer complex component A	1.15248	9.3744e-24	7.05277e-23
ENSMUSG00000020069	Hnrnph3	heterogeneous nuclear ribonucleoprotein H3	2.10038	1.24709e-25	1.02253e-24
ENSMUSG00000019945	Cabcoco1	ciliary associated calcium binding coiled-coil 1	1.95511	9.10589e-09	2.90631e-08
ENSMUSG00000019942	Cdk1	cyclin-dependent kinase 1	2.36265	2.67344e-24	2.058e-23
ENSMUSG00000037710	Cisd1	CDGSH iron sulfur domain 1	1.52399	8.93862e-94	5.20042e-92
ENSMUSG00000072407	Gm6419	predicted gene 6419	1.8314	5.18226e-31	5.17977e-30
ENSMUSG00000020180	Snrpd3	small nuclear ribonucleoprotein D3	1.2584	4.10221e-27	3.5871e-26
ENSMUSG00000001666	Ddt	D-dopachrome tautomerase	1.86867	5.21612e-87	2.56468e-85
ENSMUSG00000033307	Mif	macrophage migration inhibitory factor (glycosylation-inhibiting factor)	1.52147	1.94385e-39	2.61142e-38
ENSMUSG00000049422	Chchd10	coiled-coil-helix-coiled-coil-helix domain containing 10	2.32415	1.01261e-89	5.37717e-88
ENSMUSG00000001120	Pcbp3	poly(rC) binding protein 3	1.11209	0.00500176	0.00892373
ENSMUSG00000020265	Sumo3	small ubiquitin-like modifier 3	1.5918	5.79427e-98	3.60058e-96
ENSMUSG00000009293	Ube2g2	ubiquitin-conjugating enzyme E2G 2	1.73286	3.22979e-104	2.26753e-102
ENSMUSG00000064317	Gm10146	predicted gene 10146	1.17998	4.90673e-15	2.37497e-14
ENSMUSG00000061032	Rrp1	ribosomal RNA processing 1	1.19645	2.42432e-67	7.46885e-66
ENSMUSG00000005054	Cstb	cystatin B	1.57465	1.42547e-57	3.34126e-56
ENSMUSG00000020307	Cdc34	cell division cycle 34	1.19291	1.70106e-54	3.64232e-53
ENSMUSG00000023175	Bsg	basigin	2.25161	2.53464e-94	1.48648e-92
ENSMUSG00000061780	Cfd	complement factor D (adipsin)	2.19623	2.59173e-40	3.57047e-39
ENSMUSG00000035781	R3hdm4	R3H domain containing 4	1.41363	5.24982e-64	1.48572e-62
ENSMUSG00000004665	Cnn2	calponin 2	1.17192	2.44428e-17	1.34643e-16
ENSMUSG00000075706	Gpx4	glutathione peroxidase 4	1.84839	3.75884e-88	1.92598e-86
ENSMUSG00000003072	Atp5d	ATP synthase, H+ transporting, mitochondrial F1 complex, delta subunit	1.55728	6.33322e-115	5.57132e-113
ENSMUSG00000045193	Cirbp	cold inducible RNA binding protein	1.33849	4.00014e-36	4.82362e-35
ENSMUSG00000069565	Dazap1	DAZ associated protein 1	1.36487	2.90733e-50	5.44304e-49
ENSMUSG00000043822	Adamtsl5	ADAMTS-like 5	2.54329	4.22729e-10	1.48356e-09
ENSMUSG00000003348	Mob3a	MOB kinase activator 3A	1.1592	4.04746e-08	1.2311e-07
ENSMUSG00000055862	Izumo4	IZUMO family member 4	1.21808	7.49446e-12	2.9667e-11
ENSMUSG00000020219	Timm13	translocase of inner mitochondrial membrane 13	1.45961	1.90869e-74	7.07426e-73
ENSMUSG00000048240	Gng7	guanine nucleotide binding protein (G protein), gamma 7	1.66298	0.0231908	0.0370075
ENSMUSG00000020235	Fzr1	fizzy and cell division cycle 20 related 1	1.61889	5.45646e-52	1.08262e-50
ENSMUSG00000078440	Dohh	deoxyhypusine hydroxylase/monooxygenase	1.13169	1.27943e-11	4.98893e-11
ENSMUSG00000078439	Smim24	small integral membrane protein 24	2.55079	2.50645e-23	1.85325e-22
ENSMUSG00000034758	Tle6	transducin-like enhancer of split 6	1.47942	2.71171e-07	7.71462e-07
ENSMUSG00000034748	Sirt6	sirtuin 6	1.10217	5.20064e-08	1.56652e-07
ENSMUSG00000078435	AU041133	expressed sequence AU041133	2.15425	0.00158837	0.00305317
ENSMUSG00000062931	Zfp938	zinc finger protein 938	2.20922	2.24524e-13	9.75521e-13
ENSMUSG00000063320	1190007I07Rik	RIKEN cDNA 1190007I07 gene	1.25644	4.26037e-15	2.07104e-14
ENSMUSG00000112375	Gm38560	predicted gene, 38560	1.67677	0.000306443	0.000647048
ENSMUSG00000071151	Gm4799	predicted gene 4799	1.63678	3.31982e-29	3.12972e-28
ENSMUSG00000111875	Gm5425	predicted gene 5425	1.46885	2.22531e-26	1.88821e-25
ENSMUSG00000049038	Mterf2	mitochondrial transcription termination factor 2	2.02488	1.09691e-06	2.97349e-06
ENSMUSG00000035351	Nup37	nucleoporin 37	2.42637	6.42974e-33	6.82862e-32
ENSMUSG00000060002	Chpt1	choline phosphotransferase 1	1.59684	1.43352e-109	1.11349e-107
ENSMUSG00000060904	Arl1	ADP-ribosylation factor-like 1	1.38156	3.45422e-80	1.44948e-78
ENSMUSG00000047638	Nr1h4	nuclear receptor subfamily 1, group H, member 4	1.32168	9.43142e-37	1.16619e-35
ENSMUSG00000097383	1500026H17Rik	RIKEN cDNA 1500026H17 gene	2.27941	1.82062e-08	5.67724e-08
ENSMUSG00000019975	Ikbip	IKBKB interacting protein	1.27912	6.24805e-06	1.57801e-05
ENSMUSG00000015890	Amdhd1	amidohydrolase domain containing 1	1.7582	2.29735e-116	2.05817e-114
ENSMUSG00000020018	Snrpf	small nuclear ribonucleoprotein polypeptide F	1.25765	1.38616e-09	4.70091e-09
ENSMUSG00000036112	Metap2	methionine aminopeptidase 2	1.90612	5.6026e-34	6.28861e-33
ENSMUSG00000045867	Cradd	CASP2 and RIPK1 domain containing adaptor with death domain	2.75585	1.37907e-134	1.54912e-132
ENSMUSG00000112593	Gm48882	predicted gene, 48882	3.17598	3.05838e-08	9.37676e-08
ENSMUSG00000062981	Mrpl42	mitochondrial ribosomal protein L42	1.75393	1.44327e-52	2.91912e-51
ENSMUSG00000074781	Ube2n	ubiquitin-conjugating enzyme E2N	2.15866	2.29342e-116	2.05817e-114
ENSMUSG00000101517	4732465J04Rik	RIKEN cDNA 4732465J04 gene	1.33168	6.65671e-28	5.98571e-27
ENSMUSG00000110353	Gm33543	predicted gene, 33543	1.96857	1.67221e-13	7.3353e-13
ENSMUSG00000111923	Gm34777	predicted gene, 34777	1.2858	0.00140835	0.00273122
ENSMUSG00000112384	Gm34921	predicted gene, 34921	1.45493	0.000974497	0.00192643
ENSMUSG00000036009	Mettl25	methyltransferase like 25	1.16358	0.000269945	0.0005738
ENSMUSG00000019906	Lin7a	lin-7 homolog A, crumbs cell polarity complex component	1.55634	1.85495e-18	1.09093e-17
ENSMUSG00000091086	Rpl6l	ribosomal protein L6-like	1.59629	2.8035e-72	9.79413e-71
ENSMUSG00000112249	Gm30262	predicted gene, 30262	2.98449	1.37415e-45	2.24459e-44
ENSMUSG00000050663	Trhde	TRH-degrading enzyme	1.02237	0.00909482	0.0155281
ENSMUSG00000069520	Tmem19	transmembrane protein 19	1.36483	4.72768e-100	3.04134e-98
ENSMUSG00000064181	Rab3ip	RAB3A interacting protein	1.06319	7.51212e-20	4.72435e-19
ENSMUSG00000069516	Lyz2	lysozyme 2	1.2105	0.00241463	0.00453107
ENSMUSG00000020225	Tmbim4	transmembrane BAX inhibitor motif containing 4	1.44687	4.56872e-84	2.10464e-82
ENSMUSG00000020224	Llph	LLP homolog, long-term synaptic facilitation (Aplysia)	1.65439	2.42286e-17	1.33513e-16
ENSMUSG00000034620	Rxylt1	ribitol xylosyltransferase 1	1.49712	1.4392e-31	1.47073e-30
ENSMUSG00000006732	Mettl1	methyltransferase like 1	1.40044	2.78672e-23	2.05113e-22
ENSMUSG00000040415	Dtx3	deltex 3, E3 ubiquitin ligase	1.35149	6.66322e-05	0.000152036
ENSMUSG00000025405	Inhbc	inhibin beta-C	1.49425	1.68333e-65	4.87733e-64
ENSMUSG00000058396	Gpr182	G protein-coupled receptor 182	1.35269	1.27858e-19	7.94514e-19
ENSMUSG00000074639	Rdh16f2	RDH16 family member 2	1.51373	1.579e-66	4.75426e-65
ENSMUSG00000025396	Hsd17b6	hydroxysteroid (17-beta) dehydrogenase 6	2.42798	4.41223e-19	2.68019e-18
ENSMUSG00000025395	Prim1	DNA primase, p49 subunit	1.92257	3.9682e-10	1.39633e-09
ENSMUSG00000025381	Cnpy2	canopy FGF signaling regulator 2	1.31875	3.82518e-60	9.6475e-59
ENSMUSG00000025374	Nabp2	nucleic acid binding protein 2	1.64999	1.80115e-98	1.12403e-96
ENSMUSG00000090841	Myl6	myosin, light polypeptide 6, alkali, smooth muscle and non-muscle	1.41515	1.32388e-56	3.0302e-55
ENSMUSG00000039824	Myl6b	myosin, light polypeptide 6B	1.80233	6.52542e-13	2.75407e-12
ENSMUSG00000093674	Rpl41	ribosomal protein L41	1.064	8.18341e-20	5.13767e-19
ENSMUSG00000064030	Pym1	PYM homolog 1, exon junction complex associated factor	1.32221	1.32973e-32	1.39397e-31
ENSMUSG00000078427	Sarnp	SAP domain containing ribonucleoprotein	2.80559	1.39565e-33	1.53584e-32
ENSMUSG00000025351	Cd63	CD63 antigen	1.44371	0.000138436	0.000303906
ENSMUSG00000090247	Bloc1s1	biogenesis of lysosomal organelles complex-1, subunit 1	1.1372	2.96916e-09	9.803e-09
ENSMUSG00000025347	Mettl7b	methyltransferase like 7B	1.31132	1.62291e-43	2.46868e-42
ENSMUSG00000097691	9030616G12Rik	RIKEN cDNA 9030616G12 gene	1.5188	3.83629e-11	1.45397e-10
ENSMUSG00000020457	Drg1	developmentally regulated GTP binding protein 1	2.41353	4.60965e-170	8.01365e-168
ENSMUSG00000034587	8430429K09Rik	RIKEN cDNA 8430429K09 gene	1.51831	0.0207888	0.033467
ENSMUSG00000059534	Uqcr10	ubiquinol-cytochrome c reductase, complex III subunit X	1.85333	2.11282e-66	6.29663e-65
ENSMUSG00000081021	Gm11964	predicted gene 11964	2.15058	2.40027e-27	2.10771e-26
ENSMUSG00000020477	Mrps24	mitochondrial ribosomal protein S24	1.33596	2.61307e-58	6.23508e-57
ENSMUSG00000083844	Ube2d-ps	ubiquitin-conjugating enzyme E2D, pseudogene	1.07443	5.23023e-17	2.82669e-16
ENSMUSG00000080904	Gm11966	predicted gene 11966	1.2309	1.40225e-05	3.42941e-05
ENSMUSG00000020469	Myl7	myosin, light polypeptide 7, regulatory	2.30797	0.00409407	0.00742496
ENSMUSG00000084819	Gm11967	predicted gene 11967	1.36279	1.12382e-09	3.8317e-09
ENSMUSG00000004394	Tmed4	transmembrane p24 trafficking protein 4	1.03314	1.19561e-58	2.8811e-57
ENSMUSG00000041126	H2az2	H2A.Z histone variant 2	1.00001	3.3763e-33	3.64406e-32
ENSMUSG00000101841	Gm11993	predicted gene 11993	1.08852	1.189e-14	5.63548e-14
ENSMUSG00000081629	Eif3s6-ps1	eukaryotic translation initiation factor 3, subunit 6, pseudogene 1	1.32573	0.00647538	0.0113327
ENSMUSG00000078974	Sec61g	SEC61, gamma subunit	1.31142	6.33357e-06	1.5985e-05
ENSMUSG00000101316	Gm12663	predicted gene 12663	1.68435	7.80882e-17	4.17701e-16
ENSMUSG00000020120	Plek	pleckstrin	1.03405	0.00318887	0.00587894
ENSMUSG00000044629	Cnrip1	cannabinoid receptor interacting protein 1	1.61619	0.000571602	0.00116629
ENSMUSG00000000581	C1d	C1D nuclear receptor co-repressor	3.56204	4.665e-200	1.28534e-197
ENSMUSG00000086468	Etaa1os	Ewing tumor-associated antigen 1, opposite strand	1.50074	0.00483453	0.00865391
ENSMUSG00000082100	Glns-ps1	glutamine synthetase pseudogene 1	1.64343	5.88613e-31	5.86725e-30
ENSMUSG00000049904	Tmem17	transmembrane protein 17	1.15755	0.00129458	0.00252399
ENSMUSG00000051355	Commd1	COMM domain containing 1	2.00943	2.60605e-106	1.8655e-104
ENSMUSG00000064090	Vrk2	vaccinia related kinase 2	2.27971	3.17317e-31	3.20012e-30
ENSMUSG00000069939	Gm12070	predicted gene 12070	2.50955	5.62513e-09	1.81976e-08
ENSMUSG00000032673	Prorsd1	prolyl-tRNA synthetase domain containing 1	1.51795	4.62436e-40	6.3408e-39
ENSMUSG00000020458	Rtn4	reticulon 4	1.49482	1.22753e-18	7.28685e-18
ENSMUSG00000085772	D630024D03Rik	RIKEN cDNA D630024D03 gene	2.01805	0.00134108	0.00260839
ENSMUSG00000020287	Mpg	N-methylpurine-DNA glycosylase	1.0521	7.05209e-08	2.10597e-07
ENSMUSG00000099902	Gm12115	predicted gene 12115	3.06364	1.88197e-86	9.16082e-85
ENSMUSG00000041231	Ublcp1	ubiquitin-like domain containing CTD phosphatase 1	1.48191	3.57556e-31	3.59352e-30
ENSMUSG00000020397	Med7	mediator complex subunit 7	1.52145	8.32727e-30	8.03722e-29
ENSMUSG00000082530	Gm12168	predicted gene 12168	2.38158	1.39036e-10	5.07204e-10
ENSMUSG00000040413	Timd2	T cell immunoglobulin and mucin domain containing 2	4.06393	0	0
ENSMUSG00000080776	Gm12174	predicted gene 12174	2.67949	4.71603e-142	5.98854e-140
ENSMUSG00000078153	Psme2b	protease (prosome, macropain) activator subunit 2B	2.36699	5.50317e-177	1.08598e-174
ENSMUSG00000020376	Rnf130	ring finger protein 130	1.28978	1.68882e-56	3.8474e-55
ENSMUSG00000020381	Mrnip	MRN complex interacting protein	2.08048	1.63897e-29	1.56022e-28
ENSMUSG00000049321	Zfp2	zinc finger protein 2	2.4099	4.83801e-27	4.22292e-26
ENSMUSG00000020335	Zfp354b	zinc finger protein 354B	1.31773	0.000164187	0.000357428
ENSMUSG00000020402	Vdac1	voltage-dependent anion channel 1	1.24154	3.34208e-78	1.3371e-76
ENSMUSG00000058073	Gm11189	predicted gene 11189	2.01369	1.29409e-06	3.48408e-06
ENSMUSG00000018239	Zcchc10	zinc finger, CCHC domain containing 10	3.49797	5.87145e-45	9.33996e-44
ENSMUSG00000078151	Gm12226	predicted pseudogene 12226	1.07533	1.9336e-06	5.13482e-06
ENSMUSG00000020268	Lyrm7	LYR motif containing 7	1.91774	9.00097e-13	3.76083e-12
ENSMUSG00000020267	Hint1	histidine triad nucleotide binding protein 1	1.17123	5.62722e-36	6.7356e-35
ENSMUSG00000018339	Gpx3	glutathione peroxidase 3	2.84617	1.54395e-59	3.82791e-58
ENSMUSG00000049588	Ccdc69	coiled-coil domain containing 69	1.77011	0.00107374	0.00211319
ENSMUSG00000000594	Gm2a	GM2 ganglioside activator protein	1.19786	1.87795e-47	3.23012e-46
ENSMUSG00000044751	Atp5pb-ps	ATP synthase peripheral stalk-membrane subunit b, pseudogene	1.83297	1.68521e-58	4.05423e-57
ENSMUSG00000018585	Atox1	antioxidant 1 copper chaperone	1.32176	2.42471e-40	3.3467e-39
ENSMUSG00000081223	Gm12247	predicted gene 12247	1.01165	0.000433363	0.000898665
ENSMUSG00000049755	Zfp672	zinc finger protein 672	1.82165	2.33324e-54	4.98862e-53
ENSMUSG00000049287	Iba57	IBA57 homolog, iron-sulfur cluster assembly	1.44626	6.40804e-44	9.81917e-43
ENSMUSG00000036860	Mrpl55	mitochondrial ribosomal protein L55	1.33059	3.08406e-39	4.12046e-38
ENSMUSG00000020441	2310033P09Rik	RIKEN cDNA 2310033P09 gene	1.10196	1.32083e-10	4.83169e-10
ENSMUSG00000048076	Arf1	ADP-ribosylation factor 1	1.02036	7.94694e-62	2.11383e-60
ENSMUSG00000019373	Cops3	COP9 signalosome subunit 3	2.06974	2.0153e-109	1.54892e-107
ENSMUSG00000032615	Nt5m	5',3'-nucleotidase, mitochondrial	1.07361	1.44966e-16	7.64515e-16
ENSMUSG00000061650	Med9	mediator complex subunit 9	1.62811	1.56174e-35	1.84068e-34
ENSMUSG00000081578	Gm12611	predicted gene 12611	2.33644	1.49606e-05	3.64967e-05
ENSMUSG00000043284	Tmem11	transmembrane protein 11	1.01709	2.44262e-25	1.98054e-24
ENSMUSG00000042436	Mfap4	microfibrillar-associated protein 4	1.44288	0.000410086	0.000852817
ENSMUSG00000001039	B9d1	B9 protein domain 1	2.18196	0.000362966	0.000760239
ENSMUSG00000014243	Zswim7	zinc finger SWIM-type containing 7	1.19779	3.54566e-25	2.85589e-24
ENSMUSG00000081600	Gm12286	predicted gene 12286	2.09488	9.89946e-05	0.000221212
ENSMUSG00000018347	Zkscan6	zinc finger with KRAB and SCAN domains 6	1.18319	7.0509e-07	1.94199e-06
ENSMUSG00000020910	Adprm	ADP-ribose/CDP-alcohol diphosphatase, manganese dependent	1.03674	3.34524e-17	1.82346e-16
ENSMUSG00000020903	Stx8	syntaxin 8	2.14564	6.86142e-87	3.36233e-85
ENSMUSG00000072809	9330160F10Rik	RIKEN cDNA 9330160F10 gene	1.77448	0.0119127	0.019952
ENSMUSG00000020895	Tmem107	transmembrane protein 107	1.19181	0.000204823	0.000440894
ENSMUSG00000059278	Naa38	N(alpha)-acetyltransferase 38, NatC auxiliary subunit	1.37388	1.75699e-35	2.06248e-34
ENSMUSG00000059796	Eif4a1	eukaryotic translation initiation factor 4A1	3.32368	6.02542e-162	9.56404e-160
ENSMUSG00000085890	Tnfsf13os	tumor necrosis factor (ligand) superfamily, member 13, opposite strand	1.75861	0.000309636	0.000653317
ENSMUSG00000089669	Tnfsf13	tumor necrosis factor (ligand) superfamily, member 13	1.82813	0.0315166	0.0488833
ENSMUSG00000097328	Tnfsf12	tumor necrosis factor (ligand) superfamily, member 12	1.46828	4.37087e-16	2.24193e-15
ENSMUSG00000046731	Kctd11	potassium channel tetramerisation domain containing 11	1.34851	5.11344e-08	1.54216e-07
ENSMUSG00000023170	Gps2	G protein pathway suppressor 2	1.90646	1.5453e-60	3.95894e-59
ENSMUSG00000105100	None	None	2.14599	4.38994e-06	1.12784e-05
ENSMUSG00000018559	Ctdnep1	CTD nuclear envelope phosphatase 1	1.29175	1.11921e-52	2.26998e-51
ENSMUSG00000018567	Gabarap	gamma-aminobutyric acid receptor associated protein	1.37406	2.8587e-86	1.3823e-84
ENSMUSG00000020884	Asgr1	asialoglycoprotein receptor 1	2.27974	1.66803e-194	4.12851e-192
ENSMUSG00000093989	Rnasek	ribonuclease, RNase K	2.13278	0.00540869	0.00959465
ENSMUSG00000018920	Cxcl16	chemokine (C-X-C motif) ligand 16	1.04896	3.3935e-06	8.80358e-06
ENSMUSG00000018286	Psmb6	proteasome (prosome, macropain) subunit, beta type 6	1.48848	1.85852e-47	3.20046e-46
ENSMUSG00000040746	Rnf167	ring finger protein 167	1.59258	1.70078e-92	9.58937e-91
ENSMUSG00000060600	Eno3	enolase 3, beta muscle	1.18101	0.000220256	0.000472306
ENSMUSG00000057054	Inca1	inhibitor of CDK, cyclin A1 interacting protein 1	1.377	2.56769e-30	2.51651e-29
ENSMUSG00000057135	Scimp	SLP adaptor and CSK interacting membrane protein	2.53824	1.2755e-14	6.02787e-14
ENSMUSG00000018446	C1qbp	complement component 1, q subcomponent binding protein	1.22002	9.31027e-37	1.15219e-35
ENSMUSG00000020803	Txndc17	thioredoxin domain containing 17	1.28555	2.36528e-38	3.095e-37
ENSMUSG00000005947	Itgae	integrin alpha E, epithelial-associated	1.36858	0.000210314	0.000452115
ENSMUSG00000020774	Aspa	aspartoacylase	1.02888	1.24546e-10	4.56397e-10
ENSMUSG00000081485	Gm12338	predicted gene 12338	1.14328	1.0955e-35	1.29535e-34
ENSMUSG00000020847	Rph3al	rabphilin 3A-like (without C2 domains)	1.28764	1.2173e-07	3.56309e-07
ENSMUSG00000017286	Glod4	glyoxalase domain containing 4	1.03852	5.40254e-33	5.76706e-32
ENSMUSG00000020843	Timm22	translocase of inner mitochondrial membrane 22	1.36226	1.03726e-33	1.14751e-32
ENSMUSG00000046275	Trarg1	trafficking regulator of GLUT4 (SLC2A4) 1	1.51438	0.0271715	0.0427064
ENSMUSG00000020840	Blmh	bleomycin hydrolase	1.058	1.1264e-33	1.24424e-32
ENSMUSG00000037958	Nsrp1	nuclear speckle regulatory protein 1	1.9913	1.07141e-13	4.7628e-13
ENSMUSG00000083899	Gm12346	predicted gene 12346	1.84954	1.41366e-09	4.78749e-09
ENSMUSG00000020834	Dhrs13	dehydrogenase/reductase (SDR family) member 13	1.03928	1.0204e-07	3.00968e-07
ENSMUSG00000061981	Flot2	flotillin 2	1.06226	6.13447e-20	3.88304e-19
ENSMUSG00000058546	Rpl23a	ribosomal protein L23A	2.36429	6.21983e-08	1.86544e-07
ENSMUSG00000002058	Unc119	unc-119 lipid binding chaperone	1.23409	2.56468e-16	1.33186e-15
ENSMUSG00000001105	Ift20	intraflagellar transport 20	1.46058	6.3586e-33	6.75798e-32
ENSMUSG00000072640	Lyrm9	LYR motif containing 9	1.2723	5.70078e-17	3.07417e-16
ENSMUSG00000108822	Gm44787	predicted gene 44787	1.45096	1.02137e-07	3.01193e-07
ENSMUSG00000057181	5730455P16Rik	RIKEN cDNA 5730455P16 gene	1.00933	2.85055e-09	9.42632e-09
ENSMUSG00000035385	Ccl2	chemokine (C-C motif) ligand 2	2.6927	4.19633e-14	1.91318e-13
ENSMUSG00000035373	Ccl7	chemokine (C-C motif) ligand 7	6.24347	2.49622e-17	1.37297e-16
ENSMUSG00000046010	Zfp830	zinc finger protein 830	1.89733	1.38976e-25	1.13568e-24
ENSMUSG00000020692	Nle1	notchless homolog 1	1.18919	4.55929e-12	1.83112e-11
ENSMUSG00000078763	Slfn1	schlafen 1	1.28771	0.0060333	0.010615
ENSMUSG00000087107	AI662270	expressed sequence AI662270	1.29862	0.000300382	0.00063471
ENSMUSG00000093483	AA465934	expressed sequence AA465934	1.65528	2.80689e-05	6.65191e-05
ENSMUSG00000020680	Taf15	TATA-box binding protein associated factor 15	1.11677	3.69728e-08	1.12717e-07
ENSMUSG00000035042	Ccl5	chemokine (C-C motif) ligand 5	1.65685	5.85632e-07	1.62431e-06
ENSMUSG00000019122	Ccl9	chemokine (C-C motif) ligand 9	1.086	2.92153e-50	5.46262e-49
ENSMUSG00000000982	Ccl3	chemokine (C-C motif) ligand 3	2.63547	9.81725e-06	2.44061e-05
ENSMUSG00000018930	Ccl4	chemokine (C-C motif) ligand 4	2.27637	3.15474e-05	7.42444e-05
ENSMUSG00000018651	Tada2a	transcriptional adaptor 2A	1.83619	5.58166e-15	2.6954e-14
ENSMUSG00000034449	Dhrs11	dehydrogenase/reductase (SDR family) member 11	1.64268	1.65823e-44	2.59541e-43
ENSMUSG00000045140	Pigw	phosphatidylinositol glycan anchor biosynthesis, class W	2.17568	5.41721e-16	2.76599e-15
ENSMUSG00000085628	Appbp2os	amyloid beta precursor protein (cytoplasmic tail) binding protein 2, opposite strand	1.19356	0.0104938	0.0177588
ENSMUSG00000085514	Bcas3os2	BCAS3 microtubule associated cell migration factor, opposite strand 2	1.98285	0.0016514	0.00316517
ENSMUSG00000085208	Brip1os	BRCA1 interacting protein C-terminal helicase 1, opposite strand	1.30899	1.2112e-26	1.04042e-25
ENSMUSG00000020521	Rnft1	ring finger protein, transmembrane 1	1.22682	8.88747e-33	9.37066e-32
ENSMUSG00000020513	Tubd1	tubulin, delta 1	1.01721	4.93898e-07	1.37641e-06
ENSMUSG00000007646	Rad51c	RAD51 paralog C	1.63172	2.92192e-05	6.91441e-05
ENSMUSG00000085972	1110028F11Rik	RIKEN cDNA 1110028F11 gene	2.13067	1.83693e-14	8.5784e-14
ENSMUSG00000020483	Dynll2	dynein light chain LC8-type 2	1.14255	1.18436e-69	3.85195e-68
ENSMUSG00000087574	C030037D09Rik	RIKEN cDNA C030037D09 gene	1.35571	0.000553328	0.0011309
ENSMUSG00000110344	Smim36	small integral membrane protein 36	3.01962	2.05794e-82	9.10669e-81
ENSMUSG00000003948	Mmd	monocyte to macrophage differentiation-associated	1.42964	8.99899e-60	2.24636e-58
ENSMUSG00000081604	Gm11518	predicted gene 11518	1.33248	2.73781e-06	7.16492e-06
ENSMUSG00000038967	Pdk2	pyruvate dehydrogenase kinase, isoenzyme 2	1.58195	6.14073e-98	3.79971e-96
ENSMUSG00000006058	Snf8	SNF8, ESCRT-II complex subunit, homolog (S. cerevisiae)	2.16169	2.4696e-117	2.25397e-115
ENSMUSG00000006057	Atp5g1	ATP synthase, H+ transporting, mitochondrial F0 complex, subunit C1 (subunit 9)	2.17032	1.20271e-99	7.70314e-98
ENSMUSG00000083337	Gm11539	predicted gene 11539	1.07976	2.82812e-08	8.69818e-08
ENSMUSG00000018666	Cbx1	chromobox 1	1.35134	8.75563e-49	1.56497e-47
ENSMUSG00000018672	Copz2	coatomer protein complex, subunit zeta 2	1.82735	9.40787e-97	5.72429e-95
ENSMUSG00000047040	Prr15l	proline rich 15-like	1.60557	0.0208208	0.0335148
ENSMUSG00000018541	Cwc25	CWC25 spliceosome-associated protein	2.59681	9.31645e-74	3.35094e-72
ENSMUSG00000070336	Fbxo47	F-box protein 47	2.46549	0.000615092	0.00124943
ENSMUSG00000038352	Arl5c	ADP-ribosylation factor-like 5C	1.90581	8.58549e-10	2.95206e-09
ENSMUSG00000002580	Mien1	migration and invasion enhancer 1	1.23105	1.40287e-24	1.08886e-23
ENSMUSG00000006777	Krt23	keratin 23	2.25165	3.10269e-11	1.18237e-10
ENSMUSG00000082456	Gm11598	predicted gene 11598	2.5358	6.1403e-43	9.16839e-42
ENSMUSG00000035530	Eif1	eukaryotic translation initiation factor 1	1.55386	1.14406e-120	1.09195e-118
ENSMUSG00000091478	Gm10039	predicted pseudogene 10039	2.07447	6.48012e-108	4.75524e-106
ENSMUSG00000035198	Tubg1	tubulin, gamma 1	1.11494	3.12705e-37	3.90961e-36
ENSMUSG00000001240	Ramp2	receptor (calcitonin) activity modifying protein 2	2.28633	1.02245e-58	2.4802e-57
ENSMUSG00000017188	Coa3	cytochrome C oxidase assembly factor 3	1.54141	2.04778e-77	8.10401e-76
ENSMUSG00000001313	Rnd2	Rho family GTPase 2	1.20465	5.71201e-29	5.32987e-28
ENSMUSG00000065767	None	None	2.30378	0.000100031	0.000223356
ENSMUSG00000082045	Gm11585	predicted gene 11585	2.08187	4.47035e-14	2.03429e-13
ENSMUSG00000020925	Ccdc43	coiled-coil domain containing 43	1.82695	1.87145e-44	2.91974e-43
ENSMUSG00000020936	Nmt1	N-myristoyltransferase 1	1.39754	3.39868e-24	2.5944e-23
ENSMUSG00000020946	Gosr2	golgi SNAP receptor complex member 2	1.47708	1.97382e-65	5.70765e-64
ENSMUSG00000062421	Arf2	ADP-ribosylation factor 2	2.61702	3.85883e-110	3.01339e-108
ENSMUSG00000020691	Mettl2	methyltransferase like 2	1.44247	1.30554e-27	1.15966e-26
ENSMUSG00000083465	Gm11652	predicted gene 11652	1.71314	7.96295e-05	0.000179837
ENSMUSG00000040592	Cd79b	CD79B antigen	1.12239	4.71186e-05	0.000109114
ENSMUSG00000041895	Wipi1	WD repeat domain, phosphoinositide interacting 1	1.70093	6.99531e-27	6.05887e-26
ENSMUSG00000020623	Map2k6	mitogen-activated protein kinase kinase 6	2.18912	3.34062e-24	2.55409e-23
ENSMUSG00000041695	Kcnj2	potassium inwardly-rectifying channel, subfamily J, member 2	1.52966	0.00115421	0.00226454
ENSMUSG00000082272	Gm11675	predicted gene 11675	1.75563	1.87769e-06	4.99178e-06
ENSMUSG00000000567	Sox9	SRY (sex determining region Y)-box 9	1.00043	6.84847e-13	2.88541e-12
ENSMUSG00000041629	Fam104a	family with sequence similarity 104, member A	1.58699	1.24393e-48	2.22067e-47
ENSMUSG00000044811	Cd300c2	CD300C molecule 2	2.03646	1.19223e-18	7.08017e-18
ENSMUSG00000020733	Slc9a3r1	solute carrier family 9 (sodium/hydrogen exchanger), member 3 regulator 1	2.30018	2.45277e-76	9.401e-75
ENSMUSG00000015542	Nat9	N-acetyltransferase 9 (GCN5-related, putative)	1.57362	1.02168e-72	3.61248e-71
ENSMUSG00000034566	Atp5h	ATP synthase, H+ transporting, mitochondrial F0 complex, subunit D	1.61996	4.67534e-52	9.30164e-51
ENSMUSG00000020738	Sumo2	small ubiquitin-like modifier 2	3.29389	7.78192e-19	4.67075e-18
ENSMUSG00000046756	Mrps7	mitchondrial ribosomal protein S7	2.28541	1.14258e-210	3.33702e-208
ENSMUSG00000020743	Mif4gd	MIF4G domain containing	1.54249	2.84922e-136	3.22536e-134
ENSMUSG00000020781	Tsen54	tRNA splicing endonuclease subunit 54	1.33619	3.11928e-27	2.73251e-26
ENSMUSG00000020755	Sap30bp	SAP30 binding protein	1.51798	2.58233e-55	5.65364e-54
ENSMUSG00000034341	Wbp2	WW domain binding protein 2	1.11796	3.31915e-53	6.83633e-52
ENSMUSG00000020778	Ten1	TEN1 telomerase capping complex subunit	1.58983	1.14674e-17	6.46558e-17
ENSMUSG00000081929	Rps11-ps2	ribosomal protein S11, pseudogene 2	3.23561	0.00229604	0.00431853
ENSMUSG00000015869	Prpsap1	phosphoribosyl pyrophosphate synthetase-associated protein 1	1.09931	3.80057e-54	8.05512e-53
ENSMUSG00000020814	Mxra7	matrix-remodelling associated 7	1.48267	2.16753e-15	1.07006e-14
ENSMUSG00000090266	Mettl23	methyltransferase like 23	1.23935	4.94554e-36	5.9489e-35
ENSMUSG00000048277	Syngr2	synaptogyrin 2	1.25056	2.13939e-66	6.36283e-65
ENSMUSG00000039781	Cep131	centrosomal protein 131	1.23803	6.76102e-08	2.02111e-07
ENSMUSG00000078572	Ndufaf8	NADH:ubiquinone oxidoreductase complex assembly factor 8	2.89723	8.39237e-266	5.32842e-263
ENSMUSG00000043993	2900052L18Rik	RIKEN cDNA 2900052L18 gene	1.59381	6.33873e-13	2.67682e-12
ENSMUSG00000043644	0610009L18Rik	RIKEN cDNA 0610009L18 gene	2.02529	9.57233e-07	2.60938e-06
ENSMUSG00000039670	Oxld1	oxidoreductase like domain containing 1	1.31499	7.61958e-24	5.74735e-23
ENSMUSG00000039640	Mrpl12	mitochondrial ribosomal protein L12	1.72882	2.71126e-142	3.47303e-140
ENSMUSG00000084983	Gm11789	predicted gene 11789	2.2605	1.0928e-87	5.50011e-86
ENSMUSG00000025134	Alyref	Aly/REF export factor	1.02578	3.32251e-19	2.02752e-18
ENSMUSG00000025135	Anapc11	anaphase promoting complex subunit 11	1.72732	3.69956e-90	1.99353e-88
ENSMUSG00000025137	Pcyt2	phosphate cytidylyltransferase 2, ethanolamine	1.11909	3.98865e-75	1.48967e-73
ENSMUSG00000087638	Gm11773	predicted gene 11773	2.75768	7.3479e-30	7.10605e-29
ENSMUSG00000025169	Ogfod3	2-oxoglutarate and iron-dependent oxygenase domain containing 3	1.29433	5.40284e-15	2.61078e-14
ENSMUSG00000025173	Wdr45b	WD repeat domain 45B	1.31279	2.41415e-28	2.20613e-27
ENSMUSG00000039253	Fn3krp	fructosamine 3 kinase related protein	1.22116	5.22379e-22	3.63425e-21
ENSMUSG00000118499	Gm31332	predicted gene, 31332	2.07003	0.0013408	0.0026082
ENSMUSG00000020639	Pfn4	profilin family, member 4	1.44616	0.00355035	0.00649778
ENSMUSG00000091269	Gm6682	predicted gene 6682	1.39531	5.27387e-05	0.000121531
ENSMUSG00000037361	Sf3b6	splicing factor 3B, subunit 6	3.34069	3.88132e-196	9.77223e-194
ENSMUSG00000112276	5033421B08Rik	RIKEN cDNA 5033421B08 gene	2.77592	1.14563e-08	3.62113e-08
ENSMUSG00000066637	Ttc32	tetratricopeptide repeat domain 32	2.12161	9.37721e-51	1.7947e-49
ENSMUSG00000060647	Gm7099	predicted gene 7099	1.98812	2.0035e-68	6.3054e-67
ENSMUSG00000020621	Rdh14	retinol dehydrogenase 14 (all-trans and 9-cis)	1.1761	2.97916e-23	2.18836e-22
ENSMUSG00000112515	Gm4928	predicted gene 4928	1.40007	3.91311e-08	1.19197e-07
ENSMUSG00000114066	Gm9202	predicted gene 9202	2.00109	0.000151329	0.000330619
ENSMUSG00000020571	Pdia6	protein disulfide isomerase associated 6	1.386	2.29916e-44	3.58321e-43
ENSMUSG00000113749	Mrto4-ps1	mRNA turnover 4, pseudogene 1	1.14647	0.000132933	0.000292352
ENSMUSG00000062352	Itgb1bp1	integrin beta 1 binding protein 1	1.23026	1.04556e-23	7.842e-23
ENSMUSG00000109975	Gm19196	predicted gene, 19196	2.26303	3.85028e-05	8.98174e-05
ENSMUSG00000113606	Gm47441	predicted gene, 47441	1.42307	1.79574e-33	1.95988e-32
ENSMUSG00000066553	Gm6969	predicted pseudogene 6969	1.63116	1.77712e-29	1.68734e-28
ENSMUSG00000020672	Sntg2	syntrophin, gamma 2	1.41997	4.9164e-12	1.97129e-11
ENSMUSG00000044573	Acp1	acid phosphatase 1, soluble	1.82438	1.80779e-81	7.76446e-80
ENSMUSG00000020669	Sh3yl1	Sh3 domain YSC-like 1	1.74446	3.6285e-17	1.97345e-16
ENSMUSG00000020650	Bcap29	B cell receptor associated protein 29	1.14729	8.91909e-09	2.84814e-08
ENSMUSG00000020577	Tspan13	tetraspanin 13	1.82052	7.6256e-09	2.44418e-08
ENSMUSG00000059301	Gm5434	predicted gene 5434	2.52677	0.000174502	0.000378696
ENSMUSG00000036188	Ankmy2	ankyrin repeat and MYND domain containing 2	1.58302	1.52937e-21	1.03828e-20
ENSMUSG00000047446	Arl4a	ADP-ribosylation factor-like 4A	2.96667	8.62141e-169	1.48116e-166
ENSMUSG00000035983	Gm7008	predicted gene 7008	2.27864	0.00464037	0.00832575
ENSMUSG00000055917	Zfp277	zinc finger protein 277	1.08604	1.31309e-08	4.13255e-08
ENSMUSG00000056899	Immp2l	IMP2 inner mitochondrial membrane peptidase-like (S. cerevisiae)	1.51391	4.74532e-56	1.06773e-54
ENSMUSG00000020956	Dtd2	D-tyrosyl-tRNA deacylase 2	1.37008	3.35557e-40	4.60972e-39
ENSMUSG00000035105	Egln3	egl-9 family hypoxia-inducible factor 3	1.60039	4.29739e-28	3.90266e-27
ENSMUSG00000044408	Sptssa	serine palmitoyltransferase, small subunit A	1.68668	1.34962e-93	7.75922e-92
ENSMUSG00000096349	None	None	2.81427	7.29724e-11	2.71494e-10
ENSMUSG00000005656	Snx6	sorting nexin 6	1.28436	1.55616e-21	1.05598e-20
ENSMUSG00000062929	Cfl2	cofilin 2, muscle	2.1974	4.26067e-199	1.1522e-196
ENSMUSG00000113137	Gm7511	predicted gene 7511	2.57397	1.39527e-11	5.42323e-11
ENSMUSG00000066491	Cox6c2	cytochrome c oxidase subunit 6C2	3.2193	1.40719e-55	3.11824e-54
ENSMUSG00000035472	Slc25a21	solute carrier family 25 (mitochondrial oxodicarboxylate carrier), member 21	1.72364	7.46067e-55	1.60928e-53
ENSMUSG00000060121	Gemin2	gem nuclear organelle associated protein 2	1.50173	6.69695e-22	4.61518e-21
ENSMUSG00000020993	Trappc6b	trafficking protein particle complex 6B	1.64304	1.64353e-57	3.84006e-56
ENSMUSG00000091905	Dnajb6-ps	DnaJ heat shock protein family (Hsp40) member B6, pseudogene	1.35624	7.8112e-16	3.9415e-15
ENSMUSG00000113674	Hspe1-ps1	heat shock protein 1 (chaperonin 10), pseudogene 1	4.48903	1.18643e-21	8.09601e-21
ENSMUSG00000113600	Gm7868	predicted gene 7868	1.0932	0.00139179	0.00270054
ENSMUSG00000049751	Rpl36al	ribosomal protein L36A-like	1.24252	6.93748e-05	0.000157776
ENSMUSG00000020974	Pole2	polymerase (DNA directed), epsilon 2 (p59 subunit)	1.3711	0.0252921	0.0400327
ENSMUSG00000049882	Vcpkmt	valosin containing protein lysine (K) methyltransferase	1.10098	4.77599e-06	1.22207e-05
ENSMUSG00000054894	Dmac2l	distal membrane arm assembly complex 2 like	1.20977	1.2376e-07	3.62032e-07
ENSMUSG00000021076	Actr10	ARP10 actin-related protein 10	1.7928	2.30465e-70	7.64883e-69
ENSMUSG00000060073	Psma3	proteasome subunit alpha 3	1.27817	5.18684e-43	7.7606e-42
ENSMUSG00000005078	Jkamp	JNK1/MAPK8-associated membrane protein	1.27656	2.13804e-41	3.08516e-40
ENSMUSG00000087700	Gm15283	predicted gene 15283	1.77988	0.0085764	0.0146997
ENSMUSG00000112388	AI463170	expressed sequence AI463170	2.95804	2.0831e-12	8.52802e-12
ENSMUSG00000021114	Atp6v1d	ATPase, H+ transporting, lysosomal V1 subunit D	1.60196	4.3347e-67	1.31874e-65
ENSMUSG00000021120	Pigh	phosphatidylinositol glycan anchor biosynthesis, class H	1.27119	0.000110769	0.000246091
ENSMUSG00000021124	Vti1b	vesicle transport through interaction with t-SNAREs 1B	1.34272	5.27603e-74	1.92615e-72
ENSMUSG00000112278	Gm30025	predicted gene, 30025	1.65298	1.72268e-10	6.24379e-10
ENSMUSG00000021131	Erh	ERH mRNA splicing and mitosis factor	1.70349	2.04196e-41	2.94942e-40
ENSMUSG00000112880	Gm20337	predicted gene, 20337	2.29724	2.72735e-09	9.03117e-09
ENSMUSG00000021228	Acot3	acyl-CoA thioesterase 3	2.5608	4.60978e-41	6.56748e-40
ENSMUSG00000042962	Gm5436	predicted pseudogene 5436	2.41353	4.10158e-88	2.09425e-86
ENSMUSG00000072946	Ptgr2	prostaglandin reductase 2	2.0151	2.29919e-88	1.18222e-86
ENSMUSG00000042472	Zfp410	zinc finger protein 410	1.07085	1.31723e-19	8.17144e-19
ENSMUSG00000098134	Rnf113a2	ring finger protein 113A2	1.59161	4.00584e-25	3.20885e-24
ENSMUSG00000021240	Abcd4	ATP-binding cassette, sub-family D (ALD), member 4	1.30024	2.31112e-22	1.63119e-21
ENSMUSG00000021241	Isca2	iron-sulfur cluster assembly 2	1.43162	8.32067e-41	1.17625e-39
ENSMUSG00000021243	Fcf1	FCF1 rRNA processing protein	1.62506	4.75362e-24	3.61359e-23
ENSMUSG00000021248	Tmed10	transmembrane p24 trafficking protein 10	2.8534	0	0
ENSMUSG00000021250	Fos	FBJ osteosarcoma oncogene	1.46517	4.05543e-06	1.04595e-05
ENSMUSG00000021252	Erg28	ergosterol biosynthesis 28	1.23149	2.39701e-52	4.81479e-51
ENSMUSG00000113918	Gm6566	predicted gene 6566	1.76379	2.62395e-05	6.24269e-05
ENSMUSG00000079036	Alkbh1	alkB homolog 1, histone H2A dioxygenase	1.40019	9.68541e-10	3.31776e-09
ENSMUSG00000021012	Zc3h14	zinc finger CCCH type containing 14	1.08151	7.14113e-19	4.29674e-18
ENSMUSG00000072884	Gm10433	predicted gene 10433	1.21075	0.00832109	0.0143024
ENSMUSG00000021186	Fbln5	fibulin 5	1.0554	9.28018e-06	2.31221e-05
ENSMUSG00000113902	Ndufb1	NADH:ubiquinone oxidoreductase subunit B1	2.63341	6.20442e-66	1.81934e-64
ENSMUSG00000046675	Tmem251	transmembrane protein 251	1.34788	1.90437e-12	7.8051e-12
ENSMUSG00000079017	Ifi27l2a	interferon, alpha-inducible protein 27 like 2A	1.31559	6.40992e-28	5.77446e-27
ENSMUSG00000021208	Ifi27l2b	interferon, alpha-inducible protein 27 like 2B	2.18188	2.86763e-82	1.26132e-80
ENSMUSG00000060807	Serpina6	serine (or cysteine) peptidase inhibitor, clade A, member 6	1.53796	2.01752e-58	4.8298e-57
ENSMUSG00000041567	Serpina12	serine (or cysteine) peptidase inhibitor, clade A (alpha-1 antiproteinase, antitrypsin), member 12	1.11733	1.48061e-17	8.27139e-17
ENSMUSG00000066363	Serpina3f	serine (or cysteine) peptidase inhibitor, clade A, member 3F	1.58189	7.1204e-06	1.79151e-05
ENSMUSG00000041481	Serpina3g	serine (or cysteine) peptidase inhibitor, clade A, member 3G	1.44732	3.36682e-09	1.10609e-08
ENSMUSG00000113722	Snhg10	small nucleolar RNA host gene 10	2.75472	0.00143373	0.00277454
ENSMUSG00000021102	Glrx5	glutaredoxin 5	1.33222	6.14805e-34	6.86392e-33
ENSMUSG00000044715	Gskip	GSK3B interacting protein	2.92495	5.74726e-112	4.79585e-110
ENSMUSG00000114102	Gm48048	predicted gene, 48048	3.39514	2.92511e-07	8.30554e-07
ENSMUSG00000113063	Gm34667	predicted gene, 34667	1.51487	4.00172e-08	1.21744e-07
ENSMUSG00000113512	Gm9063	predicted gene 9063	2.02693	0.000501293	0.00103046
ENSMUSG00000021270	Hsp90aa1	heat shock protein 90, alpha (cytosolic), class A member 1	2.02472	8.89677e-13	3.72156e-12
ENSMUSG00000021276	Cinp	cyclin-dependent kinase 2 interacting protein	2.46177	2.97373e-111	2.41252e-109
ENSMUSG00000096942	Rps19-ps6	ribosomal protein S19, pseudogene 6	1.1607	3.05983e-22	2.1482e-21
ENSMUSG00000114110	Gm46379	predicted gene, 46379	1.72268	0.0273091	0.042895
ENSMUSG00000037787	Coa8	cytochrome c oxidase assembly factor 8	2.06717	1.44357e-63	4.01533e-62
ENSMUSG00000021290	Atp5mpl	ATP synthase membrane subunit 6.8PL	3.32384	1.93705e-165	3.17828e-163
ENSMUSG00000064326	Siva1	SIVA1, apoptosis-inducing factor	1.85185	2.70271e-35	3.14483e-34
ENSMUSG00000006356	Crip2	cysteine rich protein 2	1.54822	3.45819e-24	2.63845e-23
ENSMUSG00000104218	Gm9134	predicted gene 9134	1.62757	7.64122e-11	2.84003e-10
ENSMUSG00000106239	Gm9260	predicted gene 9260	1.52715	1.04711e-05	2.59257e-05
ENSMUSG00000113259	Gm35190	predicted gene, 35190	1.65231	0.000701774	0.00141469
ENSMUSG00000071551	Akr1c19	aldo-keto reductase family 1, member C19	3.68135	0	0
ENSMUSG00000113214	Gm48010	predicted gene, 48010	3.2751	5.89599e-10	2.04851e-09
ENSMUSG00000054757	Akr1c20	aldo-keto reductase family 1, member C20	2.83626	2.74551e-171	4.83043e-169
ENSMUSG00000068324	Gm10029	predicted gene 10029	1.38131	2.03545e-13	8.86216e-13
ENSMUSG00000113036	Gm47021	predicted gene, 47021	1.40055	7.82743e-08	2.32941e-07
ENSMUSG00000015672	Mrpl32	mitochondrial ribosomal protein L32	1.1149	5.23846e-19	3.17021e-18
ENSMUSG00000039182	AW209491	expressed sequence AW209491	1.63867	2.38735e-33	2.592e-32
ENSMUSG00000008859	Rala	v-ral simian leukemia viral oncogene A (ras related)	1.71371	2.04456e-38	2.68014e-37
ENSMUSG00000041236	Vps41	VPS41 HOPS complex subunit	1.18567	2.80352e-20	1.8059e-19
ENSMUSG00000003062	Stard3nl	STARD3 N-terminal like	2.45736	1.64215e-101	1.09002e-99
ENSMUSG00000050243	Gm5446	predicted gene 5446	1.39712	1.03693e-05	2.56915e-05
ENSMUSG00000059395	Nkapl	NFKB activating protein-like	2.12361	0.00160323	0.00307971
ENSMUSG00000060639	H4c9	H4 clustered histone 9	2.22096	2.2274e-50	4.20241e-49
ENSMUSG00000051627	H1f4	H1.4 linker histone, cluster member	2.27061	2.83727e-06	7.41192e-06
ENSMUSG00000006611	Hfe	homeostatic iron regulator	1.45066	3.05166e-50	5.69864e-49
ENSMUSG00000021336	Slc17a4	solute carrier family 17 (sodium phosphate), member 4	2.75814	1.92428e-168	3.22992e-166
ENSMUSG00000006717	Acot13	acyl-CoA thioesterase 13	1.94726	1.41982e-68	4.49752e-67
ENSMUSG00000069255	Dusp22	dual specificity phosphatase 22	2.18185	1.63075e-81	7.02474e-80
ENSMUSG00000038372	Gmds	GDP-mannose 4, 6-dehydratase	1.95644	0.000293613	0.000621035
ENSMUSG00000042842	Serpinb6b	serine (or cysteine) peptidase inhibitor, clade B, member 6b	1.52713	3.16526e-07	8.96999e-07
ENSMUSG00000045827	Serpinb9	serine (or cysteine) peptidase inhibitor, clade B, member 9	1.53145	1.54598e-23	1.15419e-22
ENSMUSG00000071451	Psmg4	proteasome (prosome, macropain) assembly chaperone 4	1.60553	1.93331e-26	1.64523e-25
ENSMUSG00000113170	Gm36839	predicted gene, 36839	2.07291	0.0130791	0.0217433
ENSMUSG00000021418	Rpp40	ribonuclease P 40 subunit	1.85238	3.31539e-18	1.9281e-17
ENSMUSG00000046573	Lyrm4	LYR motif containing 4	2.07105	1.43643e-54	3.08474e-53
ENSMUSG00000114251	Tmed10-ps	transmembrane p24 trafficking protein 10, pseudogene	2.92649	5.40072e-197	1.40833e-194
ENSMUSG00000039114	Nrn1	neuritin 1	2.26449	5.48787e-147	7.56032e-145
ENSMUSG00000114708	Gm30177	predicted gene, 30177	1.95688	0.00293465	0.00544118
ENSMUSG00000114665	Lncbate6	brown adipose tissue enriched long noncoding RNA 6	2.19382	0.00485919	0.00869274
ENSMUSG00000114370	Gm46411	predicted gene, 46411	2.07619	0.000947879	0.00187865
ENSMUSG00000038982	Bloc1s5	biogenesis of lysosomal organelles complex-1, subunit 5, muted	1.59983	4.27942e-70	1.41385e-68
ENSMUSG00000114710	Gm40923	predicted gene, 40923	4.14567	1.30261e-08	4.10195e-08
ENSMUSG00000038683	Pak1ip1	PAK1 interacting protein 1	1.68182	1.20353e-72	4.24521e-71
ENSMUSG00000021361	Tmem14c	transmembrane protein 14C	1.84362	3.31314e-175	6.36603e-173
ENSMUSG00000058022	Adtrp	androgen dependent TFPI regulating protein	1.66891	7.09778e-75	2.6441e-73
ENSMUSG00000021368	Tbc1d7	TBC1 domain family, member 7	1.11258	1.21837e-16	6.46038e-16
ENSMUSG00000057531	Dtnbp1	dystrobrevin binding protein 1	1.48834	7.05727e-89	3.65451e-87
ENSMUSG00000000253	Gmpr	guanosine monophosphate reductase	1.22364	0.000475401	0.000980133
ENSMUSG00000038152	5033430I15Rik	RIKEN cDNA 5033430I15 gene	1.30281	0.0183931	0.0298704
ENSMUSG00000021376	Tpmt	thiopurine methyltransferase	3.71492	1.57019e-220	5.59255e-218
ENSMUSG00000021391	Cenpp	centromere protein P	2.6069	4.00209e-05	9.32246e-05
ENSMUSG00000113255	Tes3-ps	testis derived transcript 3, pseudogene	1.27392	3.32116e-08	1.01568e-07
ENSMUSG00000021453	Gadd45g	growth arrest and DNA-damage-inducible 45 gamma	1.62968	6.1838e-07	1.71059e-06
ENSMUSG00000025871	4833439L19Rik	RIKEN cDNA 4833439L19 gene	1.431	4.37823e-70	1.44324e-68
ENSMUSG00000047547	Cltb	clathrin, light polypeptide (Lcb)	1.63349	1.22856e-54	2.64612e-53
ENSMUSG00000021492	F12	coagulation factor XII (Hageman factor)	1.73057	1.18985e-215	3.94895e-213
ENSMUSG00000035711	Dok3	docking protein 3	1.2412	0.000125292	0.000276631
ENSMUSG00000021504	B4galt7	xylosylprotein beta1,4-galactosyltransferase, polypeptide 7 (galactosyltransferase I)	1.4009	6.60527e-31	6.57063e-30
ENSMUSG00000021501	Caml	calcium modulating ligand	1.10254	1.57896e-25	1.28814e-24
ENSMUSG00000021496	Pcbd2	pterin 4 alpha carbinolamine dehydratase/dimerization cofactor of hepatocyte nuclear factor 1 alpha (TCF1) 2	2.25771	3.09073e-59	7.59829e-58
ENSMUSG00000050002	Idnk	idnK gluconokinase homolog (E. coli)	1.77093	7.00942e-48	1.22585e-46
ENSMUSG00000021552	Gkap1	G kinase anchoring protein 1	1.48777	3.76794e-10	1.32874e-09
ENSMUSG00000021550	2210016F16Rik	RIKEN cDNA 2210016F16 gene	1.01274	2.90819e-44	4.49875e-43
ENSMUSG00000021546	Hnrnpk	heterogeneous nuclear ribonucleoprotein K	1.46899	1.41943e-60	3.6493e-59
ENSMUSG00000114380	Gm47942	predicted gene, 47942	1.72932	1.40659e-45	2.29246e-44
ENSMUSG00000114354	Gm34961	predicted gene, 34961	1.90921	0.000841921	0.00167798
ENSMUSG00000114277	Gm48583	predicted gene, 48583	3.72579	2.21456e-102	1.50415e-100
ENSMUSG00000113899	Gm49400	predicted gene 49400	2.13026	0.00113562	0.00223062
ENSMUSG00000074868	Gm6478	predicted pseudogene 6478	3.46334	1.19009e-06	3.21533e-06
ENSMUSG00000113504	Selenok-ps5	selenoprotein K, pseudogene 5	1.27041	0.00587085	0.0103441
ENSMUSG00000113690	Gm36501	predicted gene, 36501	3.10437	1.41831e-09	4.80136e-09
ENSMUSG00000113428	Gm7664	predicted gene 7664	2.67902	1.00838e-13	4.48806e-13
ENSMUSG00000033114	Slc35d2	solute carrier family 35, member D2	1.30223	5.60731e-28	5.07333e-27
ENSMUSG00000021482	Prxl2c	peroxiredoxin like 2C	1.82868	2.24739e-63	6.21566e-62
ENSMUSG00000113816	Gm47003	predicted gene, 47003	2.33137	9.99351e-05	0.000223177
ENSMUSG00000021477	Ctsl	cathepsin L	1.63307	5.62894e-108	4.19384e-106
ENSMUSG00000114179	Eif1-ps2	eukaryotic translation initiation factor 1, pseudogene 2	1.72089	3.87673e-21	2.58384e-20
ENSMUSG00000113263	Gm4811	predicted gene 4811	1.56717	0.000355139	0.000744486
ENSMUSG00000021520	Uqcrb	ubiquinol-cytochrome c reductase binding protein	1.56877	8.47126e-25	6.64728e-24
ENSMUSG00000074826	Gm10767	predicted gene 10767	1.67082	0.00055914	0.00114245
ENSMUSG00000021519	Mterf3	mitochondrial transcription termination factor 3	1.09553	1.53105e-12	6.30689e-12
ENSMUSG00000048280	Zfp738	zinc finger protein 738	1.32766	4.15296e-05	9.65695e-05
ENSMUSG00000044081	Zfp85os	zinc finger protein 85, opposite strand	2.37468	0.000337874	0.000709617
ENSMUSG00000066407	Gm10263	predicted gene 10263	2.90655	2.01662e-58	4.8298e-57
ENSMUSG00000021606	Ndufs6	NADH:ubiquinone oxidoreductase core subunit S6	1.58206	1.8805e-53	3.88965e-52
ENSMUSG00000021607	Mrpl36	mitochondrial ribosomal protein L36	1.62074	1.08407e-96	6.56873e-95
ENSMUSG00000034152	Exoc3	exocyst complex component 3	1.75378	8.42713e-63	2.28314e-61
ENSMUSG00000114809	Atp5c1-ps	ATP synthase, H+ transporting, mitochondrial F1 complex, gamma polypeptide 1, pseudogene	1.65779	6.0009e-19	3.61813e-18
ENSMUSG00000087143	A830082K12Rik	RIKEN cDNA A830082K12 gene	1.56504	0.0285317	0.0446568
ENSMUSG00000021537	Cetn3	centrin 3	1.33989	4.37492e-23	3.19435e-22
ENSMUSG00000035762	Tmem161b	transmembrane protein 161B	1.24163	4.23e-08	1.28395e-07
ENSMUSG00000021548	Ccnh	cyclin H	1.43458	1.50906e-19	9.32969e-19
ENSMUSG00000017778	Cox7c	cytochrome c oxidase subunit 7C	1.29959	4.24011e-34	4.77396e-33
ENSMUSG00000012422	Tmem167	transmembrane protein 167	2.37204	5.66938e-99	3.58398e-97
ENSMUSG00000049517	Rps23	ribosomal protein S23	1.31671	3.28835e-05	7.72767e-05
ENSMUSG00000021619	Atg10	autophagy related 10	2.00993	4.29324e-18	2.47999e-17
ENSMUSG00000114579	Gm4130	predicted gene 4130	1.47961	1.10017e-05	2.71794e-05
ENSMUSG00000003992	Ssbp2	single-stranded DNA binding protein 2	1.49241	3.93493e-05	9.17481e-05
ENSMUSG00000034334	Fam151b	family with sequence similarity 151, member B	1.09364	1.7885e-09	6.01229e-09
ENSMUSG00000042118	Bhmt2	betaine-homocysteine methyltransferase 2	1.67047	1.83968e-114	1.5991e-112
ENSMUSG00000042043	Tbca	tubulin cofactor A	1.68966	4.55492e-44	7.009e-43
ENSMUSG00000114133	Btf3l4b	basic transcription factor 3 like 4B	1.01723	2.31668e-15	1.14253e-14
ENSMUSG00000113743	Gm8712	predicted gene 8712	2.16269	1.05154e-50	2.00727e-49
ENSMUSG00000114425	Gm33447	predicted gene, 33447	2.0613	0.00142581	0.00276178
ENSMUSG00000021660	Btf3	basic transcription factor 3	1.23042	1.54825e-42	2.29068e-41
ENSMUSG00000114733	Gm4815	predicted gene 4815	1.76237	0.00661058	0.0115485
ENSMUSG00000052485	Tmem171	transmembrane protein 171	2.068	1.50322e-06	4.0241e-06
ENSMUSG00000021643	Serf1	small EDRK-rich factor 1	2.53372	5.16801e-26	4.29775e-25
ENSMUSG00000078941	Ak6	adenylate kinase 6	2.34786	6.21695e-35	7.15414e-34
ENSMUSG00000069089	Cdk7	cyclin-dependent kinase 7	1.77017	1.55042e-44	2.43188e-43
ENSMUSG00000061474	Mrps36	mitochondrial ribosomal protein S36	2.2039	2.35271e-36	2.86784e-35
ENSMUSG00000118537	Shld3	shieldin complex subunit 3	1.43372	0.00055941	0.00114269
ENSMUSG00000021713	Ppwd1	peptidylprolyl isomerase domain and WD repeat containing 1	1.35512	2.02548e-06	5.36806e-06
ENSMUSG00000021714	Cenpk	centromere protein K	2.22156	0.00169863	0.00325038
ENSMUSG00000049233	Apoo-ps	apolipoprotein O, pseudogene	1.69678	6.96095e-47	1.17788e-45
ENSMUSG00000068184	Ndufaf2	NADH:ubiquinone oxidoreductase complex assembly factor 2	1.74468	1.646e-27	1.45588e-26
ENSMUSG00000059751	Rps3a3	ribosomal protein S3A3	2.07243	8.68384e-16	4.37427e-15
ENSMUSG00000081277	Gm15285	predicted gene 15285	1.0888	0.00262328	0.00490119
ENSMUSG00000023132	Gzma	granzyme A	1.64154	0.00857811	0.0147009
ENSMUSG00000015536	Mocs2	molybdenum cofactor synthesis 2	1.40656	1.73328e-31	1.76262e-30
ENSMUSG00000021728	Emb	embigin	1.93443	2.40432e-10	8.60546e-10
ENSMUSG00000079101	Esd-ps	esterase D/formylglutathione hydrolase, pseudogene	4.01991	1.76137e-06	4.6928e-06
ENSMUSG00000091613	Gm17046	predicted gene 17046	3.22711	7.25952e-45	1.14979e-43
ENSMUSG00000094737	Gm17045	predicted gene 17045	3.36461	3.37217e-22	2.36181e-21
ENSMUSG00000094242	Gm5456	predicted gene 5456	3.14638	9.2268e-180	1.84574e-177
ENSMUSG00000025277	Abhd6	abhydrolase domain containing 6	1.29431	4.12949e-60	1.03792e-58
ENSMUSG00000045799	Gm9800	predicted gene 9800	1.34465	4.06144e-33	4.36739e-32
ENSMUSG00000089686	Mnd1-ps	Mnd1 retrotransposed pseudogene	1.65241	5.93259e-09	1.9171e-08
ENSMUSG00000033111	3830406C13Rik	RIKEN cDNA 3830406C13 gene	3.17452	9.7402e-81	4.13477e-79
ENSMUSG00000021741	Gm5457	predicted pseudogene 5457	1.9056	2.04094e-27	1.79866e-26
ENSMUSG00000053453	Thoc7	THO complex 7	1.6844	2.58235e-33	2.79748e-32
ENSMUSG00000021737	Psmd6	proteasome (prosome, macropain) 26S subunit, non-ATPase, 6	1.26346	4.84062e-33	5.18998e-32
ENSMUSG00000021785	Ngly1	N-glycanase 1	1.48416	2.02082e-24	1.56138e-23
ENSMUSG00000021772	Nkiras1	NFKB inhibitor interacting Ras-like protein 1	1.00053	5.63358e-13	2.38732e-12
ENSMUSG00000021774	Ube2e1	ubiquitin-conjugating enzyme E2E 1	1.44164	4.57687e-25	3.64826e-24
ENSMUSG00000035129	Gm6781	predicted gene 6781	1.7811	5.68291e-13	2.40753e-12
ENSMUSG00000114529	Gm4939	predicted gene 4939	1.61645	0.018946	0.0307068
ENSMUSG00000058317	Ube2e2	ubiquitin-conjugating enzyme E2E 2	1.75793	2.25584e-57	5.25392e-56
ENSMUSG00000021807	Rtraf	RNA transcription, translation and transport factor	1.73052	5.08857e-80	2.1231e-78
ENSMUSG00000045107	Saysd1	SAYSVFN motif domain containing 1	1.69621	2.26994e-55	4.98464e-54
ENSMUSG00000049960	Mrps16	mitochondrial ribosomal protein S16	2.78532	3.33857e-172	6.01891e-170
ENSMUSG00000021771	Vdac2	voltage-dependent anion channel 2	1.3213	2.03578e-65	5.87519e-64
ENSMUSG00000040640	Erc2	ELKS/RAB6-interacting/CAST family member 2	1.65852	6.73132e-24	5.09577e-23
ENSMUSG00000042682	Selenok	selenoprotein K	1.87133	8.35729e-46	1.37125e-44
ENSMUSG00000021917	Spcs1	signal peptidase complex subunit 1 homolog (S. cerevisiae)	2.29422	7.44539e-184	1.57572e-181
ENSMUSG00000091898	Tnnc1	troponin C, cardiac/slow skeletal	1.1093	0.00448412	0.0080692
ENSMUSG00000021891	Mettl6	methyltransferase like 6	2.11427	1.55223e-44	2.4321e-43
ENSMUSG00000021906	Oxnad1	oxidoreductase NAD-binding domain containing 1	1.43956	1.44955e-33	1.59276e-32
ENSMUSG00000013701	Timm23	translocase of inner mitochondrial membrane 23	1.69067	8.30885e-41	1.17572e-39
ENSMUSG00000050666	Vstm4	V-set and transmembrane domain containing 4	1.71309	1.10934e-07	3.25819e-07
ENSMUSG00000090779	Gm17110	predicted gene 17110	1.56936	0.0238365	0.0379389
ENSMUSG00000115575	Gm49024	predicted gene, 49024	1.67241	1.97628e-08	6.13904e-08
ENSMUSG00000074553	Eif1-ps1	eukaryotic translation initiation factor 1, pseudogene 1	1.41168	0.000250867	0.000534726
ENSMUSG00000037780	Mbl1	mannose-binding lectin (protein A) 1	1.2872	8.07414e-41	1.14361e-39
ENSMUSG00000090389	Cdv3-ps	Cdv3 retrotransposed pseudogene	1.01081	3.6363e-05	8.50704e-05
ENSMUSG00000021832	Psmc6	proteasome (prosome, macropain) 26S subunit, ATPase, 6	1.41246	9.38709e-34	1.03927e-32
ENSMUSG00000015759	Cnih1	cornichon family AMPA receptor auxiliary protein 1	1.4532	3.33117e-76	1.27011e-74
ENSMUSG00000055128	Cgrrf1	cell growth regulator with ring finger domain 1	1.36133	5.56406e-51	1.07193e-49
ENSMUSG00000037580	Gch1	GTP cyclohydrolase 1	1.70914	3.76324e-147	5.23377e-145
ENSMUSG00000050335	Lgals3	lectin, galactose binding, soluble 3	1.06947	0.000536975	0.00109916
ENSMUSG00000021843	Ktn1	kinectin 1	1.75837	2.37918e-14	1.10156e-13
ENSMUSG00000006288	Ttc5	tetratricopeptide repeat domain 5	2.07108	6.33339e-47	1.07293e-45
ENSMUSG00000021880	Rnase6	ribonuclease, RNase A family, 6	1.31262	0.00152727	0.00294348
ENSMUSG00000016831	Tox4	TOX high mobility group box family member 4	1.03201	2.04749e-17	1.13385e-16
ENSMUSG00000105461	Gm4742	predicted gene 4742	1.03667	1.14344e-05	2.8196e-05
ENSMUSG00000022174	Dad1	defender against cell death 1	1.26243	1.39623e-36	1.71337e-35
ENSMUSG00000010406	Mrpl52	mitochondrial ribosomal protein L52	2.41798	2.76515e-83	1.24245e-81
ENSMUSG00000022193	Psmb5	proteasome (prosome, macropain) subunit, beta type 5	2.37232	4.53428e-149	6.55586e-147
ENSMUSG00000060680	Gm8894	predicted gene 8894	1.38827	6.94232e-17	3.72442e-16
ENSMUSG00000079197	Psme2	proteasome (prosome, macropain) activator subunit 2 (PA28 beta)	2.39614	1.21655e-79	5.03266e-78
ENSMUSG00000010376	Nedd8	neural precursor cell expressed, developmentally down-regulated gene 8	2.17604	5.017e-124	4.917e-122
ENSMUSG00000002332	Dhrs1	dehydrogenase/reductase (SDR family) member 1	1.40226	3.87097e-51	7.49705e-50
ENSMUSG00000022219	Cideb	cell death-inducing DNA fragmentation factor, alpha subunit-like effector B	1.15016	1.82776e-41	2.64266e-40
ENSMUSG00000040380	Cbln3	cerebellin 3 precursor protein	1.07203	0.00169995	0.00325181
ENSMUSG00000090038	Gm16573	predicted gene 16573	1.27378	7.44814e-12	2.94997e-11
ENSMUSG00000110165	Btf3-ps18	basic transcription factor 3, pseudogene 18	1.40629	2.37705e-07	6.78897e-07
ENSMUSG00000079184	Mphosph8	M-phase phosphoprotein 8	1.14927	3.56086e-05	8.33723e-05
ENSMUSG00000114321	Gm8971	predicted gene 8971	2.08848	3.47306e-06	9.00677e-06
ENSMUSG00000021951	Eef1akmt1	EEF1A alpha lysine methyltransferase 1	3.75445	1.4811e-251	8.31866e-249
ENSMUSG00000021963	Sap18	Sin3-associated polypeptide 18	1.21926	2.47433e-26	2.09222e-25
ENSMUSG00000021967	Mrpl57	mitochondrial ribosomal protein L57	1.55507	5.89134e-62	1.57278e-60
ENSMUSG00000021974	Fgf9	fibroblast growth factor 9	1.71187	0.0208602	0.0335746
ENSMUSG00000035235	Trim13	tripartite motif-containing 13	1.01488	3.35084e-05	7.8682e-05
ENSMUSG00000021932	Rnaseh2b	ribonuclease H2, subunit B	2.52719	2.94446e-36	3.56534e-35
ENSMUSG00000021273	Fdft1	farnesyl diphosphate farnesyl transferase 1	1.71216	1.09108e-58	2.64231e-57
ENSMUSG00000021958	Pinx1	PIN2/TERF1 interacting, telomerase inhibitor 1	2.14024	2.05693e-16	1.07315e-15
ENSMUSG00000054733	Msra	methionine sulfoxide reductase A	1.79029	8.81789e-134	9.46821e-132
ENSMUSG00000022035	Ccdc25	coiled-coil domain containing 25	1.48095	3.06997e-16	1.58861e-15
ENSMUSG00000092499	1700092C10Rik	RIKEN cDNA 1700092C10 gene	1.37253	0.00125446	0.00244937
ENSMUSG00000044186	Nkx2-6	NK2 homeobox 6	1.51996	1.41255e-09	4.78566e-09
ENSMUSG00000034194	R3hcc1	R3H domain and coiled-coil containing 1	1.43552	4.58007e-30	4.46182e-29
ENSMUSG00000022089	Bin3	bridging integrator 3	1.51737	1.50811e-37	1.90675e-36
ENSMUSG00000022090	Pdlim2	PDZ and LIM domain 2	1.39495	1.14019e-08	3.60473e-08
ENSMUSG00000115186	Gm49417	predicted gene, 49417	1.59444	0.00698845	0.0121607
ENSMUSG00000045211	Nudt18	nudix (nucleoside diphosphate linked moiety X)-type motif 18	1.15641	8.17445e-25	6.42473e-24
ENSMUSG00000022106	Rcbtb2	regulator of chromosome condensation (RCC1) and BTB (POZ) domain containing protein 2	1.53488	2.52562e-54	5.38417e-53
ENSMUSG00000033446	Lpar6	lysophosphatidic acid receptor 6	1.30616	1.49884e-19	9.27044e-19
ENSMUSG00000021996	Esd	esterase D/formylglutathione hydrolase	3.07035	3.21579e-249	1.73927e-246
ENSMUSG00000022000	Zc3h13	zinc finger CCCH type containing 13	1.06695	1.10566e-11	4.32752e-11
ENSMUSG00000115458	Gm48931	predicted gene, 48931	1.46214	0.00402224	0.00730012
ENSMUSG00000022010	Tsc22d1	TSC22 domain family, member 1	1.87724	1.44486e-29	1.37994e-28
ENSMUSG00000022013	Dnajc15	DnaJ heat shock protein family (Hsp40) member C15	2.03195	8.3537e-67	2.52565e-65
ENSMUSG00000022023	Wbp4	WW domain binding protein 4	1.57572	3.35728e-13	1.4445e-12
ENSMUSG00000022025	Cnmd	chondromodulin	1.00422	0.000733098	0.00147295
ENSMUSG00000035566	Pcdh17	protocadherin 17	2.29909	9.22376e-13	3.85282e-12
ENSMUSG00000062611	Rps3a2	ribosomal protein S3A2	2.68652	3.68423e-116	3.28054e-114
ENSMUSG00000110273	Gm41231	predicted gene, 41231	2.45652	1.08052e-07	3.17673e-07
ENSMUSG00000053821	Gm9922	predicted gene 9922	2.34699	0.000182485	0.000394965
ENSMUSG00000022120	Obi1	ORC ubiquitin ligase 1	1.31038	0.0135114	0.022406
ENSMUSG00000053253	Ndfip2	Nedd4 family interacting protein 2	1.12632	1.16929e-26	1.0056e-25
ENSMUSG00000060143	Gm10076	predicted gene 10076	1.10217	1.83243e-20	1.1914e-19
ENSMUSG00000042104	Uggt2	UDP-glucose glycoprotein glucosyltransferase 2	1.93439	2.28041e-07	6.52341e-07
ENSMUSG00000075463	4930594M22Rik	RIKEN cDNA 4930594M22 gene	1.59411	0.00547893	0.00970745
ENSMUSG00000022184	Fbxo4	F-box protein 4	1.4321	6.83686e-30	6.625e-29
ENSMUSG00000115205	Gm16374	predicted pseudogene 16374	2.59196	7.69351e-05	0.000174183
ENSMUSG00000068706	Gm10250	predicted pseudogene 10250	1.73933	2.37638e-103	1.65249e-101
ENSMUSG00000115116	Gm46496	predicted gene, 46496	1.25537	1.49675e-08	4.68834e-08
ENSMUSG00000039828	Wdr70	WD repeat domain 70	2.25447	5.87488e-60	1.46902e-58
ENSMUSG00000044224	Dnajc21	DnaJ heat shock protein family (Hsp40) member C21	1.16945	8.46798e-10	2.9144e-09
ENSMUSG00000022247	Brix1	BRX1, biogenesis of ribosomes	1.49638	4.945e-26	4.11698e-25
ENSMUSG00000096971	4930556M19Rik	RIKEN cDNA 4930556M19 gene	1.28601	6.0598e-15	2.91858e-14
ENSMUSG00000022205	Sub1	SUB1 homolog, transcriptional regulator	2.74307	3.65434e-124	3.6057e-122
ENSMUSG00000078300	Gm2606	predicted pseudogene 2606	1.32608	0.0249658	0.039589
ENSMUSG00000045763	Basp1	brain abundant, membrane attached signal protein 1	1.08843	0.000232463	0.000497604
ENSMUSG00000022236	Ropn1l	ropporin 1-like	1.71957	5.05709e-43	7.57422e-42
ENSMUSG00000022235	Cmbl	carboxymethylenebutenolidase-like (Pseudomonas)	2.1172	3.06917e-192	7.22889e-190
ENSMUSG00000039065	Atpsckmt	ATP synthase C subunit lysine N-methyltransferase	1.83168	3.33635e-63	9.15803e-62
ENSMUSG00000096956	Snhg18	small nucleolar RNA host gene 18	1.65099	5.38061e-08	1.61906e-07
ENSMUSG00000022261	Sdc2	syndecan 2	1.60731	1.15201e-68	3.65712e-67
ENSMUSG00000039007	Cpq	carboxypeptidase Q	1.16983	1.09914e-55	2.44305e-54
ENSMUSG00000014313	Cox6c	cytochrome c oxidase subunit 6C	3.21024	1.6055e-168	2.72617e-166
ENSMUSG00000045996	Polr2k	polymerase (RNA) II (DNA directed) polypeptide K	1.00701	0.0183464	0.0298079
ENSMUSG00000062397	Zfp706	zinc finger protein 706	1.21722	3.61003e-71	1.22314e-69
ENSMUSG00000022300	Dcaf13	DDB1 and CUL4 associated factor 13	1.93913	5.06733e-69	1.61922e-67
ENSMUSG00000022336	Eif3e	eukaryotic translation initiation factor 3, subunit E	1.83438	3.76541e-72	1.31232e-70
ENSMUSG00000022337	Emc2	ER membrane protein complex subunit 2	2.32902	1.51788e-62	4.09717e-61
ENSMUSG00000022338	Eny2	ENY2 transcription and export complex 2 subunit	1.76077	2.02456e-40	2.81032e-39
ENSMUSG00000022339	Ebag9	estrogen receptor-binding fragment-associated gene 9	1.12083	2.54258e-22	1.78936e-21
ENSMUSG00000058463	Gm5471	predicted pseudogene 5471	1.03253	0.0106285	0.0179721
ENSMUSG00000022370	Mrpl13	mitochondrial ribosomal protein L13	2.62252	1.66466e-139	2.04278e-137
ENSMUSG00000050891	Tatdn1	TatD DNase domain containing 1	2.11694	1.93509e-30	1.90547e-29
ENSMUSG00000022354	Ndufb9	NADH:ubiquinone oxidoreductase subunit B9	1.5255	1.8483e-76	7.10282e-75
ENSMUSG00000025922	Rpl7-ps8	ribosomal protein L7, pseudogene 8	2.59644	4.16395e-20	2.6611e-19
ENSMUSG00000059586	Nsmce2	NSE2/MMS21 homolog, SMC5-SMC6 complex SUMO ligase	1.14141	3.26792e-14	1.50067e-13
ENSMUSG00000092454	Gm2991	predicted pseudogene 2991	2.08761	3.98909e-24	3.04033e-23
ENSMUSG00000116089	Gm7859	predicted gene 7859	1.38547	0.0172905	0.0282241
ENSMUSG00000096173	Gm3150	predicted gene 3150	2.76607	3.92627e-34	4.42744e-33
ENSMUSG00000068391	Chrac1	chromatin accessibility complex 1	1.37751	2.74657e-48	4.83814e-47
ENSMUSG00000059895	Ptp4a3	protein tyrosine phosphatase 4a3	1.04637	0.000733414	0.00147339
ENSMUSG00000083380	Ndufb4c	NADH:ubiquinone oxidoreductase subunit B4C	1.44345	1.56989e-14	7.35723e-14
ENSMUSG00000082585	Gm15387	predicted gene 15387	1.30564	2.99623e-11	1.1433e-10
ENSMUSG00000022579	Gpihbp1	GPI-anchored HDL-binding protein 1	1.41609	3.4151e-32	3.54195e-31
ENSMUSG00000099034	2810039B14Rik	RIKEN cDNA 2810039B14 gene	1.17023	0.000274414	0.000582705
ENSMUSG00000000934	Top1mt	DNA topoisomerase 1, mitochondrial	1.15171	1.39165e-35	1.64287e-34
ENSMUSG00000055762	Eef1d	eukaryotic translation elongation factor 1 delta (guanine nucleotide exchange protein)	2.05316	1.06706e-138	1.25663e-136
ENSMUSG00000063236	1110038F14Rik	RIKEN cDNA 1110038F14 gene	1.93769	3.82743e-45	6.14873e-44
[truncated: 461 more rows]

## Sheet: B
GeneID	SYMBOL	GENENAME	log2FoldChange	pvalue	padj
ENSMUSG00000103922	Gm6123	predicted gene 6123	1.809	1.45765e-61	2.90396e-60
ENSMUSG00000062588	Gm6104	predicted gene 6104	2.59724	1.53074e-18	6.97238e-18
ENSMUSG00000084353	Gm15452	predicted gene 15452	2.33749	3.16489e-23	1.79344e-22
ENSMUSG00000097893	1700034P13Rik	RIKEN cDNA 1700034P13 gene	1.17696	0.000378577	0.000698908
ENSMUSG00000046334	Gm6195	predicted pseudogene 6195	2.58279	1.62896e-20	8.17726e-20
ENSMUSG00000098234	Snhg6	small nucleolar RNA host gene 6	1.79432	1.53352e-17	6.65298e-17
ENSMUSG00000025917	Cops5	COP9 signalosome subunit 5	1.29067	1.1594e-58	2.11369e-57
ENSMUSG00000067813	Xkr9	X-linked Kx blood group related 9	1.56873	4.79975e-26	3.01077e-25
ENSMUSG00000043716	Rpl7	ribosomal protein L7	1.34976	1.07489e-37	1.03745e-36
ENSMUSG00000079658	Eloc	elongin C	1.23779	1.44663e-20	7.28703e-20
ENSMUSG00000025779	Ly96	lymphocyte antigen 96	2.00099	2.19729e-15	8.43064e-15
ENSMUSG00000025933	Tmem14a	transmembrane protein 14A	1.45867	1.99916e-13	6.95917e-13
ENSMUSG00000025934	Gsta3	glutathione S-transferase, alpha 3	1.72734	1.78866e-77	5.81732e-76
ENSMUSG00000025936	Gm4956	predicted gene 4956	2.6442	1.79036e-72	5.16691e-71
ENSMUSG00000082935	Gm7658	predicted gene 7658	1.1453	7.06037e-11	2.13419e-10
ENSMUSG00000026154	Sdhaf4	succinate dehydrogenase complex assembly factor 4	1.70836	3.85184e-35	3.42979e-34
ENSMUSG00000086240	Gm7846	predicted gene 7846	2.01393	1.4741e-11	4.6493e-11
ENSMUSG00000086727	4931428L18Rik	RIKEN cDNA 4931428L18 gene	2.53646	0.000197579	0.000373978
ENSMUSG00000026134	Prim2	DNA primase, p58 subunit	1.07343	0.000195145	0.000369804
ENSMUSG00000026126	Ptpn18	protein tyrosine phosphatase, non-receptor type 18	1.06068	0.00822167	0.0129432
ENSMUSG00000103548	Gm37670	predicted gene, 37670	1.20777	0.000119119	0.000230093
ENSMUSG00000061518	Cox5b	cytochrome c oxidase subunit 5B	2.21104	3.90545e-71	1.068e-69
ENSMUSG00000026117	Zap70	zeta-chain (TCR) associated protein kinase	1.40651	6.31727e-24	3.67388e-23
ENSMUSG00000026111	Unc50	unc-50 homolog	1.58349	1.05671e-43	1.22664e-42
ENSMUSG00000026088	Mitd1	MIT, microtubule interacting and transport, domain containing 1	1.86019	1.61577e-15	6.26528e-15
ENSMUSG00000058407	Txndc9	thioredoxin domain containing 9	1.77522	1.45651e-53	2.29939e-52
ENSMUSG00000073702	Rpl31	ribosomal protein L31	2.07479	2.73442e-36	2.51295e-35
ENSMUSG00000060679	Mrps9	mitochondrial ribosomal protein S9	1.00653	2.82836e-16	1.14443e-15
ENSMUSG00000094497	Gm8210	predicted pseudogene 8210	1.55138	8.50577e-06	1.81461e-05
ENSMUSG00000057363	Uxs1	UDP-glucuronate decarboxylase 1	1.19931	1.73959e-17	7.52018e-17
ENSMUSG00000100701	Gm19587	predicted gene, 19587	1.19222	0.0179413	0.0268412
ENSMUSG00000026049	Tex30	testis expressed 30	1.59482	1.26535e-11	4.00997e-11
ENSMUSG00000101567	Txn-ps1	thioredoxin, pseudogene 1	2.62445	9.71477e-11	2.91783e-10
ENSMUSG00000084817	Gm5526	predicted pseudogene 5526	1.16098	1.04852e-24	6.28553e-24
ENSMUSG00000026107	Nabp1	nucleic acid binding protein 1	1.60201	1.76088e-28	1.2239e-27
ENSMUSG00000026097	Ormdl1	ORM1-like 1 (S. cerevisiae)	1.37621	7.65701e-31	5.86649e-30
ENSMUSG00000025981	Coq10b	coenzyme Q10B	1.46866	6.79136e-19	3.15741e-18
ENSMUSG00000073676	Hspe1	heat shock protein 1 (chaperonin 10)	2.69183	3.70373e-116	3.48939e-114
ENSMUSG00000048495	Tyw5	tRNA-yW synthesizing protein 5	1.85194	4.75885e-13	1.62178e-12
ENSMUSG00000025971	Maip1	matrix AAA peptidase interacting protein 1	1.74843	1.80402e-58	3.26444e-57
ENSMUSG00000026035	Ppil3	peptidylprolyl isomerase (cyclophilin)-like 3	1.12758	1.63796e-12	5.43493e-12
ENSMUSG00000026032	Ndufb3	NADH:ubiquinone oxidoreductase subunit B3	2.03962	3.1485e-63	6.51239e-62
ENSMUSG00000102059	Gm20257	predicted gene, 20257	1.62557	0.000168225	0.000320577
ENSMUSG00000026029	Casp8	caspase 8	1.01724	3.43199e-20	1.69144e-19
ENSMUSG00000026021	Sumo1	small ubiquitin-like modifier 1	1.86492	5.6719e-56	9.53127e-55
ENSMUSG00000101188	Eif4a-ps4	eukaryotic translation initiation factor 4A, pseudogene 4	1.56344	1.09054e-52	1.67282e-51
ENSMUSG00000025967	Eef1b2	eukaryotic translation elongation factor 1 beta 2	1.27662	1.82771e-60	3.50724e-59
ENSMUSG00000081643	Gm11605	predicted gene 11605	1.15935	3.89255e-16	1.56076e-15
ENSMUSG00000087213	2810408I11Rik	RIKEN cDNA 2810408I11 gene	2.8019	7.02934e-14	2.51345e-13
ENSMUSG00000101834	Gm5829	predicted gene 5829	2.21329	0.0246587	0.0361102
ENSMUSG00000100319	Gm5256	predicted gene 5256	2.66	0.00131063	0.00227738
ENSMUSG00000099707	Gm8883	predicted gene 8883	1.22302	9.30545e-29	6.54249e-28
ENSMUSG00000046330	Rpl37a	ribosomal protein L37a	1.74885	1.73142e-24	1.03031e-23
ENSMUSG00000039323	Igfbp2	insulin-like growth factor binding protein 2	2.22341	3.08786e-11	9.55948e-11
ENSMUSG00000026197	Zfand2b	zinc finger, AN1 type domain 2B	1.52612	2.09794e-40	2.212e-39
ENSMUSG00000026202	Tuba4a	tubulin, alpha 4A	1.26866	1.4518e-84	5.8084e-83
ENSMUSG00000012187	Mogat1	monoacylglycerol O-acyltransferase 1	1.9696	3.87667e-35	3.44978e-34
ENSMUSG00000026248	Mrpl44	mitochondrial ribosomal protein L44	1.23521	7.35665e-29	5.19987e-28
ENSMUSG00000067106	Gm5529	predicted pseudogene 5529	1.6254	1.92294e-18	8.7099e-18
ENSMUSG00000100397	Gm28071	predicted gene 28071	1.73068	0.0163821	0.0246753
ENSMUSG00000087008	Gm5530	predicted gene 5530	1.54695	1.45061e-08	3.8313e-08
ENSMUSG00000026150	Mff	mitochondrial fission factor	1.70611	9.23067e-80	3.1942e-78
ENSMUSG00000073633	Fbxo36	F-box protein 36	1.45254	3.28867e-19	1.55067e-18
ENSMUSG00000026239	Pde6d	phosphodiesterase 6D, cGMP-specific, rod, delta	1.16594	8.26353e-12	2.64285e-11
ENSMUSG00000026254	Eif4e2	eukaryotic translation initiation factor 4E member 2	1.17091	3.72753e-34	3.20572e-33
ENSMUSG00000089960	Ugt1a1	UDP glucuronosyltransferase 1 family, polypeptide A1	1.18741	2.04052e-16	8.31876e-16
ENSMUSG00000026295	Spp2	secreted phosphoprotein 2	1.93849	1.02417e-158	2.5786e-156
ENSMUSG00000044337	Ackr3	atypical chemokine receptor 3	1.88044	1.29791e-07	3.19888e-07
ENSMUSG00000026304	Rab17	RAB17, member RAS oncogene family	1.19441	7.68525e-34	6.53247e-33
ENSMUSG00000100018	Gm7776	predicted gene 7776	1.35565	3.28934e-08	8.47762e-08
ENSMUSG00000026272	Agxt	alanine-glyoxylate aminotransferase	1.423	2.44711e-56	4.16009e-55
ENSMUSG00000026273	Mterf4	mitochondrial transcription termination factor 4	1.50579	2.37125e-29	1.70967e-28
ENSMUSG00000026277	Stk25	serine/threonine kinase 25 (yeast)	1.13272	1.52975e-26	9.79349e-26
ENSMUSG00000026280	Atg4b	autophagy related 4B, cysteine peptidase	1.41972	1.11622e-45	1.37091e-44
ENSMUSG00000026281	Dtymk	deoxythymidylate kinase	1.62577	3.84725e-34	3.30284e-33
ENSMUSG00000026333	Gin1	gypsy retrotransposon integrase 1	1.11817	1.51752e-07	3.71942e-07
ENSMUSG00000082431	Prdx2-ps1	peroxiredoxin 2, pseudogene 1	1.2127	4.81251e-16	1.917e-15
ENSMUSG00000097482	Gm17634	predicted gene, 17634	1.54124	0.00062203	0.00112156
ENSMUSG00000101330	Gm10193	predicted gene 10193	1.90487	0.00123157	0.00214715
ENSMUSG00000099843	Gm7160	predicted gene 7160	1.22103	2.79096e-05	5.69382e-05
ENSMUSG00000009905	Kdsr	3-ketodihydrosphingosine reductase	1.74605	2.89859e-96	1.59128e-94
ENSMUSG00000047216	Cdh19	cadherin 19, type 2	1.11939	0.00511782	0.00826445
ENSMUSG00000026374	Tsn	translin	1.16379	2.64674e-34	2.287e-33
ENSMUSG00000050777	Tmem37	transmembrane protein 37	1.8401	1.80129e-61	3.56909e-60
ENSMUSG00000026385	Dbi	diazepam binding inhibitor	3.10096	1.20845e-177	4.41176e-175
ENSMUSG00000026388	3110009E18Rik	RIKEN cDNA 3110009E18 gene	2.32492	4.26599e-09	1.16703e-08
ENSMUSG00000001674	Ddx18	DEAD box helicase 18	1.10173	4.95996e-11	1.51782e-10
ENSMUSG00000026348	Acmsd	amino carboxymuconate semialdehyde decarboxylase	1.30087	1.11683e-12	3.73976e-12
ENSMUSG00000100078	Gm6170	predicted gene 6170	1.12605	7.38873e-07	1.71921e-06
ENSMUSG00000045382	Cxcr4	chemokine (C-X-C motif) receptor 4	1.47115	6.38271e-05	0.000126143
ENSMUSG00000026405	C4bp	complement component 4 binding protein	1.35599	1.94329e-79	6.58418e-78
ENSMUSG00000026427	Eif2d	eukaryotic translation initiation factor 2D	1.42638	4.53242e-62	9.10412e-61
ENSMUSG00000055184	Fam72a	family with sequence similarity 72, member A	2.16466	4.87893e-11	1.49365e-10
ENSMUSG00000026433	Rab29	RAB29, member RAS oncogene family	1.24755	3.00175e-22	1.63075e-21
ENSMUSG00000026442	Nfasc	neurofascin	1.81908	4.84065e-08	1.22786e-07
ENSMUSG00000090553	Snrpe	small nuclear ribonucleoprotein E	1.26917	4.90391e-12	1.58855e-11
ENSMUSG00000026429	Ube2t	ubiquitin-conjugating enzyme E2T	1.54097	0.0055714	0.0089504
ENSMUSG00000062580	Timm17a	translocase of inner mitochondrial membrane 17a	1.15419	6.81123e-29	4.82369e-28
ENSMUSG00000026421	Csrp1	cysteine and glycine-rich protein 1	1.24054	1.90562e-13	6.64783e-13
ENSMUSG00000026411	Tmem9	transmembrane protein 9	1.54223	1.25564e-52	1.92002e-51
ENSMUSG00000097113	Gm19705	predicted gene, 19705	1.48963	0.0071213	0.0112986
ENSMUSG00000103953	Gm29718	predicted gene, 29718	1.15221	5.44455e-07	1.27824e-06
ENSMUSG00000026368	F13b	coagulation factor XIII, beta subunit	1.11781	3.13511e-33	2.60569e-32
ENSMUSG00000057037	Cfhr1	complement factor H-related 1	1.8758	1.44112e-96	7.94141e-95
ENSMUSG00000090623	Cfhr3	complement factor H-related 3	1.38701	7.35663e-15	2.76522e-14
ENSMUSG00000033898	Cfhr2	complement factor H-related 2	1.31414	1.06654e-17	4.65055e-17
ENSMUSG00000104496	Gm5837	predicted gene 5837	1.05254	1.10272e-13	3.90659e-13
ENSMUSG00000085867	Gm5834	predicted pseudogene 5834	2.03906	3.82109e-13	1.30956e-12
ENSMUSG00000100441	Gm7266	predicted gene 7266	1.98842	8.61997e-05	0.000168601
ENSMUSG00000099875	Rbm3-ps	RNA binding motif (RNP1, RRM) protein 3	2.21089	1.82734e-58	3.30255e-57
ENSMUSG00000097426	Gm8941	predicted gene 8941	1.55475	1.16786e-12	3.90345e-12
ENSMUSG00000100954	Gm10138	predicted gene 10138	1.55318	1.28532e-08	3.40892e-08
ENSMUSG00000100594	2810414N06Rik	RIKEN cDNA 2810414N06 gene	1.59865	9.1243e-15	3.41471e-14
ENSMUSG00000008475	Arpc5	actin related protein 2/3 complex, subunit 5	1.31246	3.04825e-49	4.18754e-48
ENSMUSG00000042684	Npl	N-acetylneuraminate pyruvate lyase	1.98655	1.20162e-08	3.19158e-08
ENSMUSG00000056708	Ier5	immediate early response 5	2.27207	1.04457e-46	1.33221e-45
ENSMUSG00000033701	Acbd6	acyl-Coenzyme A binding domain containing 6	1.04142	5.63627e-17	2.37537e-16
ENSMUSG00000058267	Mrps14	mitochondrial ribosomal protein S14	1.71241	1.55894e-72	4.52588e-71
ENSMUSG00000026715	Serpinc1	serine (or cysteine) peptidase inhibitor, clade C (antithrombin), member 1	1.87378	2.08038e-218	1.68776e-215
ENSMUSG00000053332	Gas5	growth arrest specific 5	2.46086	4.5861e-81	1.68269e-79
ENSMUSG00000000817	Fasl	Fas ligand (TNF superfamily, member 6)	2.77227	1.08448e-21	5.75667e-21
ENSMUSG00000026698	Pigc	phosphatidylinositol glycan anchor biosynthesis, class C	1.45332	6.92906e-18	3.05418e-17
ENSMUSG00000026691	Fmo3	flavin containing monooxygenase 3	2.40558	0.00957908	0.0149467
ENSMUSG00000041396	Mettl18	methyltransferase like 18	1.30005	1.45838e-05	3.04718e-05
ENSMUSG00000086593	Gm16548	predicted gene 16548	1.7466	1.92274e-09	5.35426e-09
ENSMUSG00000026575	Nme7	NME/NM23 family member 7	1.29059	9.88682e-07	2.27509e-06
ENSMUSG00000026574	Dpt	dermatopontin	1.46038	1.60248e-10	4.75534e-10
ENSMUSG00000040843	Tiprl	TIP41, TOR signalling pathway regulator-like (S. cerevisiae)	1.0242	7.99538e-16	3.13777e-15
ENSMUSG00000026568	Mpc2	mitochondrial pyruvate carrier 2	1.49308	1.8106e-64	3.89399e-63
ENSMUSG00000040713	Creg1	cellular repressor of E1A-stimulated genes 1	1.28063	5.27818e-61	1.0277e-59
ENSMUSG00000084093	Gm16418	predicted pseudogene 16418	2.42544	7.1413e-43	8.08406e-42
ENSMUSG00000052428	Tmco1	transmembrane and coiled-coil domains 1	1.77505	3.21845e-112	2.6704e-110
ENSMUSG00000026688	Mgst3	microsomal glutathione S-transferase 3	2.30264	2.46904e-104	1.69274e-102
ENSMUSG00000015843	Rxrg	retinoid X receptor gamma	1.38465	2.39835e-30	1.80625e-29
ENSMUSG00000097503	3110045C21Rik	RIKEN cDNA 3110045C21 gene	1.29865	0.000278131	0.000519379
ENSMUSG00000038421	Fcrla	Fc receptor-like A	2.03954	0.000193506	0.000366887
ENSMUSG00000089838	Gm2962	predicted pseudogene 2962	3.49764	2.34794e-117	2.27066e-115
ENSMUSG00000059089	Fcgr4	Fc receptor, IgG, low affinity IV	1.54669	5.05196e-11	1.54468e-10
ENSMUSG00000059498	Fcgr3	Fc receptor, IgG, low affinity III	2.40911	5.84712e-25	3.53563e-24
ENSMUSG00000058076	Sdhc	succinate dehydrogenase complex, subunit C, integral membrane protein	1.46923	1.75737e-171	5.5789e-169
ENSMUSG00000056569	Mpz	myelin protein zero	1.86975	0.00366959	0.00603457
ENSMUSG00000005674	Tomm40l	translocase of outer mitochondrial membrane 40-like	1.42178	6.86065e-17	2.86984e-16
ENSMUSG00000005681	Apoa2	apolipoprotein A-II	2.8085	4.00189e-184	1.62332e-181
ENSMUSG00000058715	Fcer1g	Fc receptor, IgE, high affinity I, gamma polypeptide	1.73945	1.08625e-10	3.25589e-10
ENSMUSG00000013593	Ndufs2	NADH:ubiquinone oxidoreductase core subunit S2	1.18249	5.06224e-69	1.27017e-67
ENSMUSG00000062963	Ufc1	ubiquitin-fold modifier conjugating enzyme 1	2.51882	5.49739e-235	5.35189e-232
ENSMUSG00000006412	Pfdn2	prefoldin 2	2.0811	2.30254e-72	6.58004e-71
ENSMUSG00000103711	Tstd1	thiosulfate sulfurtransferase (rhodanese)-like domain containing 1	2.2214	1.64815e-98	9.513e-97
ENSMUSG00000038235	F11r	F11 receptor	1.43439	2.43895e-59	4.54825e-58
ENSMUSG00000060244	Alyref2	Aly/REF export factor 2	1.78993	1.83662e-10	5.43029e-10
ENSMUSG00000038179	Slamf7	SLAM family member 7	1.18559	0.0342605	0.0489345
ENSMUSG00000015355	Cd48	CD48 antigen	1.68028	3.71679e-08	9.5322e-08
ENSMUSG00000059058	Tma7-ps	translational machinery associated 7 homolog (S. cerevisiae), pseudogene	2.19406	1.0507e-80	3.80731e-79
ENSMUSG00000089803	Gm10171	predicted gene 10171	1.3292	3.26486e-10	9.51441e-10
ENSMUSG00000026548	Slamf9	SLAM family member 9	1.32247	0.00171825	0.00294296
ENSMUSG00000102701	9430083B18Rik	RIKEN cDNA 9430083B18 gene	2.01488	0.000195174	0.000369809
ENSMUSG00000026542	Apcs	amyloid P component, serum	2.26682	1.37484e-85	5.65542e-84
ENSMUSG00000078184	Rbm8a2	RNA binding motif protein 8A2	2.95107	9.32845e-17	3.87108e-16
ENSMUSG00000102432	Gm29856	predicted gene, 29856	1.25746	0.00796707	0.0125749
ENSMUSG00000104126	Gm37486	predicted gene, 37486	2.13895	1.28263e-07	3.16282e-07
ENSMUSG00000055067	Smyd3	SET and MYND domain containing 3	1.37621	4.02916e-09	1.10411e-08
ENSMUSG00000026489	Coq8a	coenzyme Q8A	1.32077	1.32156e-72	3.84436e-71
ENSMUSG00000104520	Gm37336	predicted gene, 37336	1.7636	5.80615e-09	1.57626e-08
ENSMUSG00000010609	Psen2	presenilin 2	1.65252	3.59061e-92	1.75952e-90
ENSMUSG00000060743	H3f3a	H3.3 histone A	2.1414	6.19554e-92	2.98592e-90
ENSMUSG00000026520	Pycr2	pyrroline-5-carboxylate reductase family, member 2	1.4018	1.40908e-19	6.76648e-19
ENSMUSG00000038793	Lefty1	left right determination factor 1	1.49945	0.0142478	0.0216459
ENSMUSG00000072258	Taf1a	TATA-box binding protein associated factor, RNA polymerase I, A	1.05663	0.000149219	0.000285702
ENSMUSG00000044854	1700056E22Rik	RIKEN cDNA 1700056E22 gene	1.39136	0.000147329	0.000282267
ENSMUSG00000073481	Mtarc2	mitochondrial amidoxime reducing component 2	1.95307	5.11664e-133	7.39784e-131
ENSMUSG00000026617	Bpnt1	3'(2'), 5'-bisphosphate nucleotidase 1	1.59043	8.01181e-131	1.11425e-128
ENSMUSG00000039246	Lyplal1	lysophospholipase-like 1	1.43604	4.06396e-39	4.08156e-38
ENSMUSG00000001305	Rrp15	ribosomal RNA processing 15 homolog	1.21705	1.53046e-12	5.08169e-12
ENSMUSG00000099404	Gm28172	predicted gene 28172	1.82897	0.00347968	0.00574037
ENSMUSG00000026632	Tatdn3	TatD DNase domain containing 3	2.04779	3.7654e-28	2.56705e-27
ENSMUSG00000073478	D730003I15Rik	RIKEN cDNA D730003I15 gene	1.44801	1.18194e-07	2.92293e-07
ENSMUSG00000049353	Rd3	retinal degeneration 3	1.65815	3.97741e-08	1.01774e-07
ENSMUSG00000097416	Gm26670	predicted gene, 26670	2.2044	0.02729	0.0396454
ENSMUSG00000016194	Hsd11b1	hydroxysteroid 11-beta dehydrogenase 1	2.00788	2.25797e-124	2.68074e-122
ENSMUSG00000009633	G0s2	G0/G1 switch gene 2	1.15714	0.00160122	0.00275479
ENSMUSG00000016481	Cr1l	complement component (3b/4b) receptor 1-like	1.27699	1.63427e-42	1.82875e-41
ENSMUSG00000049950	Rpp38	ribonuclease P/MRP 38 subunit	1.62497	2.02301e-09	5.62705e-09
ENSMUSG00000109865	Hspa14	heat shock protein 14	1.29623	1.70266e-24	1.01361e-23
ENSMUSG00000081070	Gm13181	predicted gene 13181	1.68074	0.0173287	0.0260047
ENSMUSG00000069188	Gm13192	predicted gene 13192	1.37915	3.0074e-10	8.78869e-10
ENSMUSG00000026669	Mcm10	minichromosome maintenance 10 replication initiation factor	1.8779	1.59062e-33	1.3357e-32
ENSMUSG00000025816	Sec61a2	Sec61, alpha subunit 2 (S. cerevisiae)	1.4729	2.41707e-05	4.95388e-05
ENSMUSG00000039063	Echdc3	enoyl Coenzyme A hydratase domain containing 3	1.03156	7.00564e-27	4.55897e-26
ENSMUSG00000037262	Kin	Kin17 DNA and RNA binding protein	1.18479	1.02595e-07	2.54839e-07
ENSMUSG00000026723	Trdmt1	tRNA aspartic acid methyltransferase 1	1.01835	0.000668695	0.00120125
ENSMUSG00000086657	Stamos	signal transducing adaptor molecule (SH3 domain and ITAM motif) 1, opposite strand	2.14622	4.11222e-09	1.12644e-08
ENSMUSG00000070271	Gm13268	predicted gene 13268	2.80095	4.50277e-07	1.06519e-06
ENSMUSG00000051154	Commd3	COMM domain containing 3	1.17176	1.29866e-22	7.15633e-22
ENSMUSG00000082516	Gm13342	predicted gene 13342	1.53232	0.00025282	0.000473932
ENSMUSG00000026986	Hnmt	histamine N-methyltransferase	1.44535	1.21806e-35	1.09799e-34
ENSMUSG00000026981	Il1rn	interleukin 1 receptor antagonist	1.06915	0.00491625	0.00794951
ENSMUSG00000036850	Mrpl41	mitochondrial ribosomal protein L41	1.28066	2.05804e-29	1.48927e-28
ENSMUSG00000036833	Pnpla7	patatin-like phospholipase domain containing 7	1.23774	1.27697e-28	8.9351e-28
ENSMUSG00000078202	Nrarp	Notch-regulated ankyrin repeat protein	1.75304	0.000818716	0.00145642
ENSMUSG00000036752	Tubb4b	tubulin, beta 4B class IVB	1.51512	1.33918e-73	4.01563e-72
ENSMUSG00000026966	Ssna1	SS nuclear autoantigen 1	2.18352	1.15627e-145	2.2217e-143
ENSMUSG00000047617	Paxx	non-homologous end joining factor	1.07407	2.31867e-08	6.04525e-08
ENSMUSG00000036504	Phpt1	phosphohistidine phosphatase 1	2.39539	0.001161	0.00202897
ENSMUSG00000026939	Tmem141	transmembrane protein 141	1.29013	2.53512e-19	1.20274e-18
ENSMUSG00000062061	Obp2a	odorant binding protein 2A	2.24192	0.000402827	0.000741707
ENSMUSG00000049086	Bmyc	brain expressed myelocytomatosis oncogene	1.09311	2.68861e-05	5.49192e-05
ENSMUSG00000062647	Rpl7a	ribosomal protein L7A	1.3861	3.19711e-40	3.33719e-39
ENSMUSG00000014873	Surf2	surfeit gene 2	1.44795	3.35318e-19	1.57956e-18
ENSMUSG00000082895	Rpsa-ps9	ribosomal protein SA, pseudogene 9	1.0496	0.00326599	0.00541108
ENSMUSG00000026805	Barhl1	BarH like homeobox 1	1.75534	0.0102385	0.0158972
ENSMUSG00000069020	Urm1	ubiquitin related modifier 1	2.02758	1.18907e-94	6.26857e-93
ENSMUSG00000085401	Slc39a1-ps	solute carrier family 39 (zinc transporter), member 1, pseudogene	1.08404	5.46366e-05	0.000108582
ENSMUSG00000026851	BC005624	cDNA sequence BC005624	2.0302	2.05288e-84	8.16846e-83
ENSMUSG00000087269	D330023K18Rik	RIKEN cDNA D330023K18 gene	1.53427	1.12789e-09	3.19073e-09
ENSMUSG00000055632	Hmcn2	hemicentin 2	1.10553	0.000525389	0.000954973
ENSMUSG00000039356	Exosc2	exosome component 2	1.36409	1.63023e-36	1.50577e-35
ENSMUSG00000044627	Swi5	SWI5 recombination repair homolog (yeast)	1.05417	6.34771e-37	5.93822e-36
ENSMUSG00000026822	Lcn2	lipocalin 2	1.23025	0.000287562	0.000536442
ENSMUSG00000026820	Ptges2	prostaglandin E synthase 2	1.5204	8.33681e-44	9.70832e-43
ENSMUSG00000026810	Dpm2	dolichol-phosphate (beta-D) mannosyltransferase 2	1.47306	7.2082e-32	5.70213e-31
ENSMUSG00000026817	Ak1	adenylate kinase 1	1.33457	0.0245626	0.0359732
ENSMUSG00000009566	Fpgs	folylpolyglutamyl synthetase	1.05844	2.77411e-68	6.7293e-67
ENSMUSG00000053746	Ptrh1	peptidyl-tRNA hydrolase 1 homolog	1.67385	1.26678e-05	2.6594e-05
ENSMUSG00000038900	Rpl12	ribosomal protein L12	1.46232	3.61601e-16	1.45307e-15
ENSMUSG00000085087	Gm13528	predicted gene 13528	3.12363	1.05666e-05	2.23693e-05
ENSMUSG00000087635	Gm13414	predicted gene 13414	1.50398	5.28545e-17	2.23009e-16
ENSMUSG00000026869	Psmd5	proteasome (prosome, macropain) 26S subunit, non-ATPase, 5	1.44173	3.56284e-44	4.19244e-43
ENSMUSG00000057110	Cntrl	centriolin	1.01719	5.83261e-06	1.26108e-05
ENSMUSG00000026880	Stom	stomatin	1.80419	6.1395e-53	9.49737e-52
ENSMUSG00000075391	Glo1-ps	glyoxalase 1, pseudogene	1.0999	8.35142e-32	6.59934e-31
ENSMUSG00000026895	Ndufa8	NADH:ubiquinone oxidoreductase subunit A8	2.43722	1.68089e-120	1.77869e-118
ENSMUSG00000062997	Rpl35	ribosomal protein L35	1.13161	9.51359e-16	3.72459e-15
ENSMUSG00000083240	Gm13453	predicted gene 13453	1.74802	1.10007e-22	6.08265e-22
ENSMUSG00000082536	Gm13456	predicted gene 13456	1.48972	4.29305e-71	1.1718e-69
ENSMUSG00000081999	Gm13461	predicted gene 13461	1.35314	2.74971e-46	3.44966e-45
ENSMUSG00000026866	Kynu	kynureninase	1.39573	8.28365e-53	1.27467e-51
ENSMUSG00000026766	Mmadhc	methylmalonic aciduria (cobalamin deficiency) cblD type, with homocystinuria	1.90954	4.62605e-129	6.08597e-127
ENSMUSG00000026946	Nmi	N-myc (and STAT) interactor	1.88943	7.48461e-38	7.25749e-37
ENSMUSG00000086447	Gm13522	predicted gene 13522	2.37653	9.33464e-17	3.87255e-16
ENSMUSG00000025201	Bloc1s2-ps	biogenesis of lysosomal organelles complex-1, subunit 2, pseudogene	1.72265	5.1553e-17	2.17706e-16
ENSMUSG00000026839	Upp2	uridine phosphorylase 2	1.5325	2.49736e-10	7.32308e-10
ENSMUSG00000060703	Cd302	CD302 antigen	1.60086	5.72338e-83	2.21107e-81
ENSMUSG00000026914	Psmd14	proteasome (prosome, macropain) 26S subunit, non-ATPase, 14	1.594	1.78933e-65	3.95305e-64
ENSMUSG00000082127	Gm13577	predicted gene 13577	1.79324	1.5982e-18	7.27284e-18
ENSMUSG00000075312	Gm13597	predicted gene 13597	1.33385	2.01161e-13	7.00084e-13
ENSMUSG00000082836	Gm13612	predicted gene 13612	2.34133	0.000209608	0.000395772
ENSMUSG00000005233	Spc25	SPC25, NDC80 kinetochore complex component, homolog (S. cerevisiae)	1.2574	3.14614e-06	6.94109e-06
ENSMUSG00000063145	Bbs5	Bardet-Biedl syndrome 5 (human)	1.14903	0.00173031	0.00296118
ENSMUSG00000047965	Rpl9-ps7	ribosomal protein L9, pseudogene 7	1.02922	3.68387e-06	8.08591e-06
ENSMUSG00000027012	Dync1i2	dynein cytoplasmic 1 intermediate chain 2	1.04176	9.73799e-10	2.765e-09
ENSMUSG00000027018	Hat1	histone aminotransferase 1	1.22529	9.59648e-10	2.72535e-09
ENSMUSG00000063714	Sp3os	trans-acting transcription factor 3, opposite strand	1.7268	1.78665e-05	3.70339e-05
ENSMUSG00000041777	Cir1	corepressor interacting with RBPJ, 1	1.33359	3.34788e-07	8.00804e-07
ENSMUSG00000087176	D230022J07Rik	RIKEN cDNA D230022J07 gene	1.66138	0.0114214	0.0176215
ENSMUSG00000018770	Atp5g3	ATP synthase, H+ transporting, mitochondrial F0 complex, subunit C3 (subunit 9)	2.05599	5.85381e-133	8.38071e-131
ENSMUSG00000075279	Mrpl23-ps1	mitichondrial ribosomal protein L23, pseudogene 1	1.28394	5.7608e-28	3.89287e-27
ENSMUSG00000086813	Gm13657	predicted gene 13657	1.04914	2.05133e-05	4.22921e-05
ENSMUSG00000002732	Fkbp7	FK506 binding protein 7	1.53138	2.92652e-11	9.06962e-11
ENSMUSG00000081611	Gm13651	predicted gene 13651	1.84276	1.1784e-12	3.9369e-12
ENSMUSG00000027001	Dusp19	dual specificity phosphatase 19	1.55431	3.43867e-13	1.1818e-12
ENSMUSG00000026999	Nup35	nucleoporin 35	1.04667	0.000300716	0.000559693
ENSMUSG00000064193	Gm4735	predicted gene 4735	1.30206	2.04409e-27	1.35251e-26
ENSMUSG00000076437	Selenoh	selenoprotein H	1.91968	2.49993e-35	2.23966e-34
ENSMUSG00000027080	Med19	mediator complex subunit 19	1.51979	1.25667e-35	1.13209e-34
ENSMUSG00000097187	Gm19426	predicted gene, 19426	2.48048	3.67657e-23	2.08016e-22
ENSMUSG00000027078	Ube2l6	ubiquitin-conjugating enzyme E2L 6	1.2685	1.21413e-27	8.12183e-27
ENSMUSG00000027076	Timm10	translocase of inner mitochondrial membrane 10	2.42454	1.09399e-91	5.22075e-90
ENSMUSG00000040794	C1qtnf4	C1q and tumor necrosis factor related protein 4	1.4382	0.00251614	0.00422044
ENSMUSG00000005510	Ndufs3	NADH:ubiquinone oxidoreductase core subunit S3	1.40084	1.68739e-66	3.87437e-65
ENSMUSG00000002109	Ddb2	damage specific DNA binding protein 2	1.67324	2.05092e-09	5.70144e-09
ENSMUSG00000027249	F2	coagulation factor II	1.3652	1.26216e-93	6.42205e-92
ENSMUSG00000027239	Mdk	midkine	2.19095	0.00030141	0.000560914
ENSMUSG00000027215	Cd82	CD82 antigen	1.14069	8.41747e-64	1.76864e-62
ENSMUSG00000027195	Hsd17b12	hydroxysteroid (17-beta) dehydrogenase 12	1.23188	1.77738e-50	2.52727e-49
ENSMUSG00000075020	Mir670hg	MIR670 host gene (non-protein coding)	2.06921	0.0032992	0.00545867
ENSMUSG00000081476	Itpa-ps1	inosine triphosphatase (nucleoside triphosphate pyrophosphatase) pseudogene 1	1.30364	3.50345e-36	3.21565e-35
ENSMUSG00000045464	2810002D19Rik	RIKEN cDNA 2810002D19 gene	1.57517	1.32911e-07	3.27246e-07
ENSMUSG00000082820	Gm13803	predicted gene 13803	2.15075	2.50137e-09	6.92595e-09
ENSMUSG00000027165	Iftap	intraflagellar transport associated protein	1.95785	3.61332e-42	3.99133e-41
ENSMUSG00000027163	Commd9	COMM domain containing 9	1.79032	4.43594e-57	7.68423e-56
ENSMUSG00000010914	Pdhx	pyruvate dehydrogenase complex, component X	1.28101	3.4266e-28	2.34923e-27
ENSMUSG00000010911	Apip	APAF1 interacting protein	1.54777	2.20659e-48	2.94812e-47
ENSMUSG00000081010	Gm13880	predicted gene 13880	1.47426	7.47646e-07	1.73796e-06
ENSMUSG00000068686	Cd59b	CD59b antigen	1.87089	6.24446e-44	7.29503e-43
ENSMUSG00000032679	Cd59a	CD59a antigen	1.4809	3.38791e-69	8.58917e-68
ENSMUSG00000027173	Depdc7	DEP domain containing 7	1.502	6.935e-61	1.34491e-59
ENSMUSG00000045106	Ccdc73	coiled-coil domain containing 73	1.65116	0.000100113	0.00019477
ENSMUSG00000027170	Eif3m	eukaryotic translation initiation factor 3, subunit M	1.12712	7.24601e-28	4.8852e-27
ENSMUSG00000027166	Dnajc24	DnaJ heat shock protein family (Hsp40) member C24	1.07224	2.48675e-10	7.29344e-10
ENSMUSG00000085218	BB218582	expressed sequence BB218582	2.5099	0.000107383	0.000208196
ENSMUSG00000027160	Ccdc34	coiled-coil domain containing 34	1.98712	0.000321679	0.000597111
ENSMUSG00000041660	Bbox1	butyrobetaine (gamma), 2-oxoglutarate dioxygenase 1 (gamma-butyrobetaine hydroxylase)	1.20409	2.99907e-69	7.64317e-68
ENSMUSG00000074971	Fibin	fin bud initiation factor homolog (zebrafish)	1.0173	0.0335864	0.0480515
ENSMUSG00000027133	Nop10	NOP10 ribonucleoprotein	1.43343	1.00159e-47	1.31294e-46
ENSMUSG00000027131	Emc4	ER membrane protein complex subunit 4	1.95033	9.27733e-95	4.90858e-93
ENSMUSG00000055943	Emc7	ER membrane protein complex subunit 7	1.49852	1.38363e-88	6.21697e-87
ENSMUSG00000096006	Gm21596	predicted gene, 21596	2.19811	0.000106659	0.000206899
ENSMUSG00000027349	Fam98b	family with sequence similarity 98, member B	1.43082	3.29571e-26	2.08614e-25
ENSMUSG00000009549	Srp14	signal recognition particle 14	1.49535	3.4228e-51	4.98835e-50
ENSMUSG00000027331	Knstrn	kinetochore-localized astrin/SPAG5 binding	1.71226	9.2265e-05	0.000179982
ENSMUSG00000027332	Ivd	isovaleryl coenzyme A dehydrogenase	1.31607	1.75894e-86	7.3179e-85
ENSMUSG00000081413	Uqcrh-ps2	ubiquinol-cytochrome c reductase hinge protein, pseudogene 2	3.08265	3.97745e-05	8.01252e-05
ENSMUSG00000070730	Rmdn3	regulator of microtubule dynamics 3	1.54532	1.36607e-66	3.16646e-65
ENSMUSG00000046814	Gchfr	GTP cyclohydrolase I feedback regulator	1.69633	5.56067e-88	2.41674e-86
ENSMUSG00000034278	Dnajc17	DnaJ heat shock protein family (Hsp40) member C17	1.85677	2.07246e-24	1.23125e-23
ENSMUSG00000027305	Ndufaf1	NADH:ubiquinone oxidoreductase complex assembly factor 1	1.92796	6.96798e-77	2.23634e-75
ENSMUSG00000082029	H3f3c	H3 histone, family 3C	2.15019	7.06444e-59	1.29764e-57
ENSMUSG00000023572	Ccndbp1	cyclin D-type binding-protein 1	1.13107	4.72102e-21	2.42494e-20
ENSMUSG00000081967	Gm14017	predicted gene 14017	2.05007	8.08968e-11	2.43876e-10
ENSMUSG00000060802	B2m	beta-2 microglobulin	2.12827	4.482e-52	6.71978e-51
ENSMUSG00000005803	Sqor	sulfide quinone oxidoreductase	1.58054	2.74341e-61	5.3992e-60
ENSMUSG00000027203	Dut	deoxyuridine triphosphatase	1.00729	1.06549e-12	3.57031e-12
ENSMUSG00000098024	Gm27003	predicted gene, 27003	1.24393	0.0169068	0.0254133
ENSMUSG00000027364	Usp50	ubiquitin specific peptidase 50	3.43815	7.31789e-12	2.35019e-11
ENSMUSG00000044145	1810024B03Rik	RIKEN cDNA 1810024B03 gene	3.04933	3.08476e-16	1.24714e-15
ENSMUSG00000003662	Ciao1	cytosolic iron-sulfur protein assembly 1	1.56006	9.06021e-69	2.25394e-67
ENSMUSG00000027371	Fahd2a	fumarylacetoacetate hydrolase domain containing 2A	1.30482	9.56875e-54	1.51718e-52
ENSMUSG00000051319	Mtln	mitoregulin	1.41957	6.29426e-22	3.38296e-21
ENSMUSG00000074813	Morrbid	myeloid RNA regulator of BCL2L11 induced cell death	1.99177	5.43896e-05	0.000108135
ENSMUSG00000027387	Zc3h8	zinc finger CCCH type containing 8	1.16702	0.00800862	0.0126337
ENSMUSG00000042851	Zc3h6	zinc finger CCCH type containing 6	1.48217	0.0188561	0.0281119
ENSMUSG00000037938	Chchd5	coiled-coil-helix-coiled-coil-helix domain containing 5	1.05891	1.38915e-15	5.40232e-15
ENSMUSG00000085498	Gm14023	predicted gene 14023	1.46883	0.0140969	0.0214367
ENSMUSG00000027398	Il1b	interleukin 1 beta	1.02889	0.00605498	0.00968889
ENSMUSG00000081888	Spcs2-ps	signal peptidase complex subunit 2, pseudogene	1.90192	1.2538e-07	3.09331e-07
ENSMUSG00000027404	Snrpb	small nuclear ribonucleoprotein B	1.4409	3.92893e-94	2.04179e-92
ENSMUSG00000074797	Itpa	inosine triphosphatase (nucleoside triphosphate pyrophosphatase)	1.29231	5.59551e-21	2.86304e-20
ENSMUSG00000027327	1700037H04Rik	RIKEN cDNA 1700037H04 gene	1.37526	1.73734e-21	9.11617e-21
ENSMUSG00000027342	Pcna	proliferating cell nuclear antigen	2.01415	7.41651e-59	1.36059e-57
ENSMUSG00000084839	Gm14097	predicted gene 14097	1.42999	0.00337523	0.00557625
ENSMUSG00000027357	Crls1	cardiolipin synthase 1	2.1428	1.72718e-90	8.08397e-89
ENSMUSG00000027261	Hao1	hydroxyacid oxidase 1, liver	1.82647	9.40357e-77	3.01141e-75
ENSMUSG00000082399	Gm14036	predicted gene 14036	1.04656	0.0221907	0.032726
ENSMUSG00000027384	Ndufaf5	NADH:ubiquinone oxidoreductase complex assembly factor 5	1.67063	7.73287e-22	4.13789e-21
ENSMUSG00000068205	Macrod2	mono-ADP ribosylhydrolase 2	1.22296	3.12467e-10	9.12226e-10
ENSMUSG00000008333	Snrpb2	U2 small nuclear ribonucleoprotein B	2.12649	1.7261e-47	2.24854e-46
ENSMUSG00000074754	Smim26	small integral membrane protein 26	1.37344	4.39635e-17	1.86411e-16
ENSMUSG00000027430	Dtd1	D-tyrosyl-tRNA deacylase 1	1.36544	1.09528e-27	7.3402e-27
ENSMUSG00000002728	Naa20	N(alpha)-acetyltransferase 20, NatB catalytic subunit	2.12939	2.72229e-67	6.40154e-66
ENSMUSG00000086141	9030622O22Rik	RIKEN cDNA 9030622O22 gene	1.7997	4.76273e-15	1.80182e-14
ENSMUSG00000036992	Nxt1	NTF2-related export protein 1	1.01314	2.97438e-10	8.69392e-10
ENSMUSG00000027447	Cst3	cystatin C	1.33944	1.58567e-98	9.18873e-97
ENSMUSG00000082740	Gm14127	predicted gene 14127	1.66991	0.00336869	0.00556733
ENSMUSG00000027454	Gins1	GINS complex subunit 1 (Psf1 homolog)	1.80813	9.87436e-18	4.3224e-17
ENSMUSG00000081087	Rps15a-ps7	ribosomal protein S15A, pseudogene 7	2.09249	1.48915e-57	2.62634e-56
ENSMUSG00000042814	Mcts2	malignant T cell amplified sequence 2	2.08524	1.55565e-24	9.26475e-24
ENSMUSG00000042745	Id1	inhibitor of DNA binding 1, HLH protein	2.71441	1.32942e-57	2.35316e-56
ENSMUSG00000027472	Pdrg1	p53 and DNA damage regulated 1	1.27842	4.14198e-42	4.56149e-41
ENSMUSG00000027487	Cdk5rap1	CDK5 regulatory subunit associated protein 1	2.50702	5.08229e-08	1.28804e-07
ENSMUSG00000000876	Pxmp4	peroxisomal membrane protein 4	1.05212	9.46356e-70	2.48108e-68
ENSMUSG00000027593	Raly	hnRNP-associated with lethal yellow	1.23102	1.03799e-63	2.16849e-62
ENSMUSG00000074656	Eif2s2	eukaryotic translation initiation factor 2, subunit 2 (beta)	2.14728	4.40269e-10	1.27327e-09
ENSMUSG00000047459	Dynlrb1	dynein light chain roadblock-type 1	2.03283	2.28249e-68	5.55519e-67
ENSMUSG00000027602	Map1lc3a	microtubule-associated protein 1 light chain 3 alpha	1.00412	1.81175e-18	8.21901e-18
ENSMUSG00000027611	Procr	protein C receptor, endothelial	1.17774	0.030457	0.0438709
ENSMUSG00000027613	Eif6	eukaryotic translation initiation factor 6	1.28639	8.6597e-35	7.62712e-34
ENSMUSG00000074646	6430550D23Rik	RIKEN cDNA 6430550D23 gene	1.51223	0.00365406	0.00601107
ENSMUSG00000038180	Spag4	sperm associated antigen 4	1.41462	7.18838e-10	2.05626e-09
ENSMUSG00000067847	Romo1	reactive oxygen species modulator 1	1.89826	2.64058e-45	3.21605e-44
ENSMUSG00000027620	Rbm39	RNA binding motif protein 39	1.55859	1.22643e-16	5.06637e-16
ENSMUSG00000046229	Scand1	SCAN domain-containing 1	1.49116	2.47431e-14	9.0444e-14
ENSMUSG00000082321	Gm14253	predicted gene 14253	1.36227	4.8018e-11	1.47034e-10
ENSMUSG00000067818	Myl9	myosin, light polypeptide 9, regulatory	1.42274	9.44937e-09	2.53401e-08
ENSMUSG00000027637	Rab5if	RAB5 interacting factor	1.38357	8.28001e-23	4.6027e-22
ENSMUSG00000084113	Gm14277	predicted gene 14277	1.91148	6.49953e-16	2.56451e-15
ENSMUSG00000027649	Ctnnbl1	catenin, beta like 1	1.45944	4.20964e-37	3.97115e-36
ENSMUSG00000081800	Gm14200	predicted gene 14200	2.76069	1.78539e-06	4.02097e-06
ENSMUSG00000044405	Adig	adipogenin	1.75081	0.00126107	0.00219518
ENSMUSG00000074623	Gm826	predicted gene 826	1.55417	3.43693e-06	7.55752e-06
ENSMUSG00000078956	Gm14221	predicted gene 14221	1.30395	0.0144317	0.0219048
ENSMUSG00000035399	Oser1	oxidative stress responsive serine rich 1	1.09018	1.23132e-07	3.03886e-07
ENSMUSG00000046840	Hnf4aos	hepatic nuclear factor 4 alpha, opposite strand	1.73009	8.32259e-10	2.3691e-09
ENSMUSG00000035268	Pkig	protein kinase inhibitor, gamma	1.67246	3.15926e-54	5.08091e-53
ENSMUSG00000027656	Ccn5	cellular communication network factor 5	1.81168	0.00466657	0.00757259
ENSMUSG00000018211	Wfdc15b	WAP four-disulfide core domain 15B	1.25815	0.00452958	0.00736751
ENSMUSG00000017002	Slpi	secretory leukocyte peptidase inhibitor	2.72599	1.83934e-26	1.17394e-25
ENSMUSG00000045503	Sys1	SYS1 Golgi-localized integral membrane protein homolog (S. cerevisiae)	1.11225	2.53661e-27	1.67233e-26
ENSMUSG00000017723	Wfdc2	WAP four-disulfide core domain 2	1.59623	6.74103e-17	2.82303e-16
ENSMUSG00000001403	Ube2c	ubiquitin-conjugating enzyme E2C	1.86219	2.0699e-10	6.09534e-10
ENSMUSG00000017307	Acot8	acyl-CoA thioesterase 8	1.4194	4.30595e-36	3.93491e-35
ENSMUSG00000042854	Trp53rkb	transformation related protein 53 regulating kinase B	1.19888	1.90989e-06	4.28947e-06
ENSMUSG00000082665	Gm11470	predicted gene 11470	1.55584	0.013731	0.0209391
ENSMUSG00000074578	Zfas1	zinc finger, NFX1-type containing 1, antisense RNA 1	1.01626	9.26703e-09	2.48716e-08
ENSMUSG00000084013	Gm14270	predicted gene 14270	1.19552	6.19241e-40	6.36815e-39
ENSMUSG00000084067	Gm14269	predicted gene 14269	2.29616	5.26459e-37	4.93763e-36
ENSMUSG00000052033	Pfdn4	prefoldin 4	2.38674	1.60968e-40	1.70335e-39
ENSMUSG00000083793	Gm14274	predicted gene 14274	1.81213	0.0211005	0.0312569
ENSMUSG00000081344	Gm14303	predicted gene 14303	1.80452	4.68764e-39	4.69181e-38
ENSMUSG00000081700	Atp5k-ps2	ATP synthase, H+ transporting, mitochondrial F1F0 complex, subunit E, pseudogene 2	2.07315	8.11694e-08	2.03209e-07
ENSMUSG00000027523	Gnas	GNAS (guanine nucleotide binding protein, alpha stimulating) complex locus	1.01342	0.000451813	0.000827521
ENSMUSG00000016256	Ctsz	cathepsin Z	1.37392	3.70943e-74	1.12151e-72
ENSMUSG00000016252	Atp5e	ATP synthase, H+ transporting, mitochondrial F1 complex, epsilon subunit	1.71357	1.22469e-38	1.21167e-37
ENSMUSG00000090093	Gm14399	predicted gene 14399	2.09401	0.0118515	0.0182484
ENSMUSG00000078877	Gm14295	predicted gene 14295	2.71431	3.92379e-06	8.59574e-06
ENSMUSG00000078870	Gm14410	predicted gene 14410	1.28824	0.00408706	0.00668196
ENSMUSG00000078867	Gm14418	predicted gene 14418	1.92	0.0001113	0.000215446
ENSMUSG00000094786	Gm14403	predicted gene 14403	1.75563	3.03773e-10	8.87377e-10
ENSMUSG00000078864	Gm14322	predicted gene 14322	1.96277	0.00706776	0.0112185
ENSMUSG00000095362	Gm14325	predicted gene 14325	1.8101	5.80111e-09	1.57519e-08
ENSMUSG00000074521	Gm14327	predicted gene 14327	2.62417	1.46408e-29	1.06846e-28
ENSMUSG00000078862	Gm14326	predicted gene 14326	1.30428	0.000411274	0.000756497
ENSMUSG00000074519	Zfp971	zinc finger protein 971	2.04648	1.51945e-08	4.00805e-08
ENSMUSG00000078861	Zfp931	zinc finger protein 931	1.88116	1.85622e-14	6.82609e-14
ENSMUSG00000061897	Gm14292	predicted gene 14292	1.44288	2.07132e-07	5.02951e-07
ENSMUSG00000085704	4921531C22Rik	RIKEN cDNA 4921531C22 gene	2.14199	3.54942e-18	1.58654e-17
ENSMUSG00000027566	Psma7	proteasome subunit alpha 7	1.14639	8.08827e-36	7.33166e-35
ENSMUSG00000039069	Mtg2	mitochondrial ribosome associated GTPase 2	1.37354	6.12359e-52	9.1341e-51
ENSMUSG00000039001	Rps21	ribosomal protein S21	1.93534	4.1573e-61	8.13794e-60
ENSMUSG00000027569	Mrgbp	MRG/MORF4L binding protein	1.40388	3.29097e-15	1.25412e-14
ENSMUSG00000027574	Nkain4	Na+/K+ transporting ATPase interacting 4	2.18542	0.00125202	0.00218021
ENSMUSG00000016344	Ppdpf	pancreatic progenitor cell differentiation and proliferation factor	1.39414	3.38396e-37	3.20674e-36
ENSMUSG00000000827	Tpd52l2	tumor protein D52-like 2	1.29444	1.66925e-54	2.71147e-53
ENSMUSG00000038628	Polr3k	polymerase (RNA) III (DNA directed) polypeptide K	1.36825	2.39456e-28	1.65332e-27
ENSMUSG00000103034	Gm8797	predicted pseudogene 8797	2.60003	9.49622e-22	5.05369e-21
ENSMUSG00000040269	Mrps28	mitochondrial ribosomal protein S28	1.71774	6.33199e-68	1.52333e-66
ENSMUSG00000027533	Fabp5	fatty acid binding protein 5, epidermal	2.47753	4.80068e-33	3.96517e-32
ENSMUSG00000062515	Fabp4	fatty acid binding protein 4, adipocyte	1.91445	1.1642e-06	2.66555e-06
ENSMUSG00000078784	Rbis	ribosomal biogenesis factor	1.73887	7.62299e-09	2.0546e-08
ENSMUSG00000027556	Car1	carbonic anhydrase 1	1.5609	2.19325e-13	7.62029e-13
ENSMUSG00000097790	Gm16399	predicted pseudogene 16399	3.15106	4.77651e-08	1.21286e-07
ENSMUSG00000078780	Gm5150	predicted gene 5150	1.41212	0.00166354	0.00285427
ENSMUSG00000082896	Gm5844	predicted gene 5844	1.83708	2.00304e-15	7.71167e-15
ENSMUSG00000027706	Sec62	SEC62 homolog (S. cerevisiae)	1.13339	4.89539e-06	1.06475e-05
ENSMUSG00000037531	Mrpl47	mitochondrial ribosomal protein L47	1.8175	2.66901e-25	1.62941e-24
ENSMUSG00000027673	Ndufb5	NADH:ubiquinone oxidoreductase subunit B5	1.98741	1.02003e-89	4.68411e-88
ENSMUSG00000044434	Gm9791	predicted pseudogene 9791	1.33991	4.09317e-10	1.18667e-09
ENSMUSG00000027679	Dnajc19	DnaJ heat shock protein family (Hsp40) member C19	1.36782	2.45363e-28	1.69251e-27
ENSMUSG00000085655	Gm15952	predicted gene 15952	1.29796	0.0021099	0.00357767
ENSMUSG00000027714	Exosc9	exosome component 9	1.22354	1.01876e-14	3.80193e-14
ENSMUSG00000081093	Gm12565	predicted gene 12565	1.39796	0.00072074	0.00128998
ENSMUSG00000097583	6430590A07Rik	RIKEN cDNA 6430590A07 gene	2.09455	0.000243545	0.000457426
ENSMUSG00000025762	Larp1b	La ribonucleoprotein domain family, member 1B	1.41563	1.12406e-26	7.25026e-26
ENSMUSG00000105260	Gm40040	predicted gene, 40040	1.49289	2.24205e-06	5.00468e-06
ENSMUSG00000097639	Platr4	pluripotency associated transcript 4	1.8723	0.00172998	0.00296095
ENSMUSG00000104616	Gm6069	predicted gene 6069	3.62429	2.83206e-08	7.33664e-08
ENSMUSG00000037152	Ndufc1	NADH:ubiquinone oxidoreductase subunit C1	2.00271	1.24416e-58	2.2654e-57
ENSMUSG00000063273	Naa15	N(alpha)-acetyltransferase 15, NatA auxiliary subunit	1.99705	1.2072e-13	4.26435e-13
ENSMUSG00000105879	Gm6204	predicted gene 6204	1.19906	2.16826e-25	1.32927e-24
ENSMUSG00000027752	Exosc8	exosome component 8	1.80508	1.56805e-34	1.36706e-33
ENSMUSG00000069011	Gm10254	predicted gene 10254	1.27085	1.95587e-10	5.77234e-10
ENSMUSG00000027801	Tm4sf4	transmembrane 4 superfamily member 4	1.86302	3.03906e-72	8.63411e-71
ENSMUSG00000036513	Commd2	COMM domain containing 2	1.60277	7.40126e-45	8.9102e-44
ENSMUSG00000036432	Siah2	siah E3 ubiquitin protein ligase 2	1.08724	4.31675e-24	2.53163e-23
ENSMUSG00000036381	P2ry14	purinergic receptor P2Y, G-protein coupled, 14	1.05183	0.00360647	0.00593814
ENSMUSG00000027761	Aadac	arylacetamide deacetylase	1.70158	4.39409e-98	2.50652e-96
ENSMUSG00000027762	Sucnr1	succinate receptor 1	1.98762	1.46675e-104	1.01033e-102
ENSMUSG00000027827	Kcnab1	potassium voltage-gated channel, shaker-related subfamily, beta member 1	1.33894	0.0311756	0.0448176
ENSMUSG00000027828	Ssr3	signal sequence receptor, gamma	1.1475	3.20053e-55	5.28703e-54
ENSMUSG00000102914	Gm35106	predicted gene, 35106	2.68876	0.000103587	0.000201234
ENSMUSG00000034544	Rsrc1	arginine/serine-rich coiled-coil 1	1.08241	4.3074e-07	1.02112e-06
ENSMUSG00000047557	Lxn	latexin	1.25703	0.0151097	0.0228697
ENSMUSG00000027787	Nmd3	NMD3 ribosome export adaptor	1.09607	2.79988e-13	9.6636e-13
ENSMUSG00000027835	Pdcd10	programmed cell death 10	1.18194	1.16965e-10	3.49865e-10
ENSMUSG00000027834	Serpini1	serine (or cysteine) peptidase inhibitor, clade I, member 1	2.20285	0.00226298	0.00382436
ENSMUSG00000027804	Ppid	peptidylprolyl isomerase D (cyclophilin D)	1.42091	1.54985e-26	9.91784e-26
ENSMUSG00000028011	Tdo2	tryptophan 2,3-dioxygenase	1.9539	1.59409e-63	3.31603e-62
ENSMUSG00000085527	Gm15535	predicted gene 15535	1.49822	0.00829778	0.0130518
ENSMUSG00000044330	Gm9790	predicted gene 9790	2.01851	2.05123e-29	1.48508e-28
ENSMUSG00000028081	Rps3a1	ribosomal protein S3A1	1.15893	3.97822e-24	2.33779e-23
ENSMUSG00000057777	Mab21l2	mab-21-like 2	1.86133	3.14332e-05	6.38502e-05
ENSMUSG00000094392	Gm3788	predicted gene 3788	1.86757	0.000946302	0.00167056
ENSMUSG00000074506	Gm10705	predicted gene 10705	1.91509	1.66824e-33	1.39927e-32
ENSMUSG00000059994	Fcrl1	Fc receptor-like 1	1.67516	0.00186869	0.00318902
ENSMUSG00000019710	Mrpl24	mitochondrial ribosomal protein L24	2.07125	1.02674e-81	3.8643e-80
ENSMUSG00000028070	Naxe	NAD(P)HX epimerase	1.63028	3.10315e-148	6.29379e-146
ENSMUSG00000010538	Tsacc	TSSK6 activating co-chaperone	1.92232	1.50314e-07	3.68664e-07
ENSMUSG00000028066	Pmf1	polyamine-modulated factor 1	1.54161	4.00703e-64	8.48039e-63
ENSMUSG00000028062	Lamtor2	late endosomal/lysosomal adaptor, MAPK and MTOR activator 2	1.64458	2.10524e-73	6.27404e-72
ENSMUSG00000105512	Gm43714	predicted gene 43714	1.49774	0.0154197	0.0233099
ENSMUSG00000042747	Krtcap2	keratinocyte associated protein 2	1.91756	1.11743e-58	2.03974e-57
ENSMUSG00000027954	Efna1	ephrin A1	1.49241	2.92123e-43	3.33011e-42
ENSMUSG00000074466	Gm15417	predicted gene 15417	1.28343	2.81603e-19	1.33255e-18
ENSMUSG00000028044	Cks1b	CDC28 protein kinase 1b	1.57015	6.51767e-19	3.03403e-18
ENSMUSG00000027952	Pmvk	phosphomevalonate kinase	2.16207	3.08521e-72	8.74821e-71
ENSMUSG00000027944	Hax1	HCLS1 associated X-1	1.20888	2.55284e-35	2.28426e-34
ENSMUSG00000104649	Gm43712	predicted gene 43712	1.7858	1.87878e-05	3.8872e-05
ENSMUSG00000090733	Rps27	ribosomal protein S27	1.32553	5.50956e-05	0.000109464
ENSMUSG00000027937	Jtb	jumping translocation breakpoint	1.31922	1.09611e-54	1.78643e-53
ENSMUSG00000052310	Slc39a1	solute carrier family 39 (zinc transporter), member 1	1.01801	5.86449e-40	6.04796e-39
ENSMUSG00000001016	Ilf2	interleukin enhancer binding factor 2	1.20397	1.55759e-21	8.20246e-21
ENSMUSG00000001018	Snapin	SNAP-associated protein	1.08151	4.71466e-15	1.78409e-14
ENSMUSG00000001017	Chtop	chromatin target of PRMT1	1.14848	2.83159e-43	3.23045e-42
ENSMUSG00000044080	S100a1	S100 calcium binding protein A1	1.85521	3.04981e-87	1.30223e-85
ENSMUSG00000042312	S100a13	S100 calcium binding protein A13	2.26285	3.18535e-69	8.10377e-68
ENSMUSG00000074457	S100a16	S100 calcium binding protein A16	1.63917	7.52204e-112	6.20589e-110
ENSMUSG00000001025	S100a6	S100 calcium binding protein A6 (calcyclin)	2.37102	3.19978e-20	1.57966e-19
ENSMUSG00000056054	S100a8	S100 calcium binding protein A8 (calgranulin A)	1.47946	1.70308e-05	3.5372e-05
ENSMUSG00000056071	S100a9	S100 calcium binding protein A9 (calgranulin B)	1.95886	1.8599e-07	4.53122e-07
ENSMUSG00000043165	Lor	loricrin	1.42747	6.14963e-07	1.43984e-06
ENSMUSG00000050359	Sprr1a	small proline-rich protein 1A	1.79963	0.000474996	0.000867913
ENSMUSG00000091421	Gm4202	predicted gene 4202	1.06585	1.99711e-13	6.95369e-13
ENSMUSG00000027907	S100a11	S100 calcium binding protein A11	1.36863	1.57185e-07	3.84871e-07
ENSMUSG00000041959	S100a10	S100 calcium binding protein A10 (calpactin)	1.49684	8.09754e-50	1.13373e-48
ENSMUSG00000005779	Psmb4	proteasome (prosome, macropain) subunit, beta type 4	1.71304	4.30776e-71	1.17362e-69
ENSMUSG00000005625	Psmd4	proteasome (prosome, macropain) 26S subunit, non-ATPase, 4	1.18889	1.27139e-46	1.61164e-45
ENSMUSG00000092607	Scnm1	sodium channel modifier 1	1.30946	2.64362e-19	1.25259e-18
ENSMUSG00000013707	Tnfaip8l2	tumor necrosis factor, alpha-induced protein 8-like 2	1.6763	1.0934e-08	2.91739e-08
ENSMUSG00000028111	Ctsk	cathepsin K	1.25517	0.000463635	0.000848109
ENSMUSG00000060438	Rps10-ps1	ribosomal protein S10, pseudogene 1	1.27438	8.74441e-30	6.44272e-29
ENSMUSG00000038619	Ensa	endosulfine alpha	1.64268	1.80817e-73	5.39975e-72
ENSMUSG00000054312	Mrps21	mitochondrial ribosomal protein S21	2.31175	3.72353e-87	1.58527e-85
ENSMUSG00000080727	C920021L13Rik	RIKEN cDNA C920021L13 gene	1.78503	0.000413407	0.00076023
ENSMUSG00000038543	BC028528	cDNA sequence BC028528	2.17689	0.000250082	0.000469101
ENSMUSG00000097204	Gm17690	predicted gene, 17690	1.10474	0.0159376	0.0240405
ENSMUSG00000015943	Bola1	bolA-like 1 (E. coli)	1.42804	8.42556e-42	9.20257e-41
ENSMUSG00000068854	H2bc21	H2B clustered histone 21	1.37331	4.13019e-05	8.30645e-05
ENSMUSG00000015947	Fcgr1	Fc receptor, IgG, high affinity I	1.61716	7.96618e-09	2.14433e-08
ENSMUSG00000028104	Polr3gl	polymerase (RNA) III (DNA directed) polypeptide G like	1.98311	4.29363e-51	6.23259e-50
ENSMUSG00000038374	Rbm8a	RNA binding motif protein 8a	2.62553	1.84731e-84	7.37056e-83
ENSMUSG00000028093	Acp6	acid phosphatase 6, lysophosphatidic	1.01487	4.52424e-34	3.8772e-33
ENSMUSG00000062410	Hsd3b3	hydroxy-delta-5-steroid dehydrogenase, 3 beta- and steroid delta-isomerase 3	1.23021	1.58918e-16	6.52978e-16
ENSMUSG00000027863	Cd2	CD2 antigen	1.87395	6.47193e-07	1.51215e-06
ENSMUSG00000072381	Gm10355	predicted gene 10355	3.46344	4.99407e-09	1.36086e-08
ENSMUSG00000027859	Ngf	nerve growth factor	1.4186	1.10805e-10	3.31916e-10
ENSMUSG00000005687	Bcas2	BCAS2 pre-mRNA processing factor	1.72662	9.29007e-75	2.84408e-73
ENSMUSG00000087119	Atg4a-ps	autophagy related 4A, pseudogene	1.2681	1.37413e-07	3.37704e-07
ENSMUSG00000044098	Rsbn1	rosbin, round spermatid basic protein 1	1.45897	2.36497e-08	6.15719e-08
ENSMUSG00000089999	Gm6485	predicted gene 6485	1.74772	5.41043e-16	2.14814e-15
ENSMUSG00000002233	Rhoc	ras homolog family member C	1.64579	4.63021e-29	3.2999e-28
ENSMUSG00000000563	Atp5pb	ATP synthase peripheral stalk-membrane subunit b	1.29712	5.9881e-49	8.14951e-48
ENSMUSG00000092072	Gm4540	predicted gene 4540	2.24616	5.7547e-28	3.89055e-27
ENSMUSG00000091575	2010016I18Rik	RIKEN cDNA 2010016I18 gene	1.55438	0.0263457	0.0384073
ENSMUSG00000040774	Cept1	choline/ethanolaminephosphotransferase 1	1.01568	1.77929e-32	1.44109e-31
ENSMUSG00000027900	Dram2	DNA-damage regulated autophagy modulator 2	1.06698	2.23821e-29	1.61645e-28
ENSMUSG00000040747	Cd53	CD53 antigen	1.17257	2.27821e-06	5.08228e-06
ENSMUSG00000087260	Lamtor5	late endosomal/lysosomal adaptor, MAPK and MTOR activator 5	1.21854	1.44709e-27	9.65368e-27
ENSMUSG00000004035	Gstm7	glutathione S-transferase, mu 7	1.16623	1.32642e-57	2.35069e-56
ENSMUSG00000068762	Gstm6	glutathione S-transferase, mu 6	2.17896	1.88795e-174	6.41155e-172
ENSMUSG00000004038	Gstm3	glutathione S-transferase, mu 3	1.99368	4.19646e-46	5.23768e-45
ENSMUSG00000058135	Gstm1	glutathione S-transferase, mu 1	1.70341	1.07845e-70	2.90565e-69
ENSMUSG00000068749	Psma5	proteasome subunit alpha 5	1.3726	1.8421e-33	1.54156e-32
ENSMUSG00000068739	Sars	seryl-aminoacyl-tRNA synthetase	1.14884	1.04539e-43	1.21446e-42
ENSMUSG00000088185	Scarna2	small Cajal body-specific RNA 2	1.70243	4.3082e-08	1.09929e-07
ENSMUSG00000048100	Taf13	TATA-box binding protein associated factor 13	2.86546	1.37094e-86	5.73633e-85
ENSMUSG00000074264	Amy1	amylase 1, salivary	1.51531	2.84397e-44	3.35194e-43
ENSMUSG00000054426	A930005H10Rik	RIKEN cDNA A930005H10 gene	1.97511	1.97784e-17	8.52491e-17
ENSMUSG00000000339	Rtca	RNA 3'-terminal phosphate cyclase	1.2124	1.37427e-17	5.97097e-17
ENSMUSG00000082394	Gm4596	predicted gene 4596	1.34158	1.87835e-16	7.67261e-16
ENSMUSG00000106037	Gm4332	predicted gene 4332	1.79827	4.25133e-46	5.29711e-45
ENSMUSG00000023057	Fabp2	fatty acid binding protein 2, intestinal	1.4137	1.72206e-37	1.64792e-36
ENSMUSG00000054091	1810037I17Rik	RIKEN cDNA 1810037I17 gene	2.09672	3.34236e-59	6.20973e-58
ENSMUSG00000104960	Snhg8	small nucleolar RNA host gene 8	1.8394	9.78272e-38	9.45448e-37
ENSMUSG00000096544	Gm4617	predicted pseudogene 4617	1.09601	4.6296e-22	2.50207e-21
ENSMUSG00000086679	Gm15551	predicted gene 15551	2.04643	0.00764798	0.012087
ENSMUSG00000027968	Larp7	La ribonucleoprotein domain family, member 7	1.17056	8.58027e-07	1.98507e-06
ENSMUSG00000046688	Tifa	TRAF-interacting protein with forkhead-associated domain	1.02192	2.84561e-14	1.03601e-13
ENSMUSG00000105837	Gm35986	predicted gene, 35986	2.98511	1.56847e-66	3.61267e-65
ENSMUSG00000027997	Casp6	caspase 6	1.0064	7.33657e-11	2.21538e-10
ENSMUSG00000041084	Ostc	oligosaccharyltransferase complex subunit (non-catalytic)	2.69752	2.91173e-165	8.17693e-163
ENSMUSG00000062006	Rpl34	ribosomal protein L34	1.77621	4.79828e-53	7.46212e-52
ENSMUSG00000091721	Gimd1	GIMAP family P-loop NTPase domain containing 1	1.17389	0.000412284	0.000758259
ENSMUSG00000106069	Gm6135	prediticted gene 6135	1.45093	4.15671e-11	1.27844e-10
ENSMUSG00000028167	Bdh2	3-hydroxybutyrate dehydrogenase, type 2	1.79256	1.93337e-64	4.14582e-63
ENSMUSG00000083610	Oaz2-ps	ornithine decarboxylase antizyme 2, pseudogene	2.25357	5.77694e-17	2.43255e-16
ENSMUSG00000054690	Emcn	endomucin	1.45736	7.03252e-07	1.63946e-06
ENSMUSG00000037894	H2az1	H2A.Z variant histone 1	1.68194	3.84692e-34	3.30284e-33
ENSMUSG00000099146	0610031O16Rik	RIKEN cDNA 0610031O16 gene	1.28248	6.49469e-16	2.56329e-15
ENSMUSG00000055301	Adh7	alcohol dehydrogenase 7 (class IV), mu or sigma polypeptide	1.1866	7.69432e-19	3.56586e-18
ENSMUSG00000074207	Adh1	alcohol dehydrogenase 1 (class I)	1.61368	7.94318e-73	2.33389e-71
ENSMUSG00000090306	Adh6-ps1	alcohol dehydrogenase 6 (class V), pseudogene 1	2.61188	2.01132e-21	1.0516e-20
ENSMUSG00000037797	Adh4	alcohol dehydrogenase 4 (class II), pi polypeptide	1.89218	3.41186e-17	1.45258e-16
ENSMUSG00000028156	Eif4e	eukaryotic translation initiation factor 4E	1.30461	1.58273e-33	1.32984e-32
ENSMUSG00000040213	Kyat3	kynurenine aminotransferase 3	1.44414	9.15288e-82	3.45373e-80
ENSMUSG00000028271	Gtf2b	general transcription factor IIB	2.13695	6.38454e-80	2.23047e-78
ENSMUSG00000028266	Lmo4	LIM domain only 4	1.71495	8.84649e-31	6.75302e-30
ENSMUSG00000037072	Selenof	selenoprotein F	1.53335	1.6515e-69	4.24592e-68
ENSMUSG00000097183	Gm17501	predicted gene, 17501	1.75867	0.0227408	0.0334728
ENSMUSG00000028191	Bcl10	B cell leukemia/lymphoma 10	1.18456	8.63999e-19	3.99524e-18
ENSMUSG00000068523	Gng5	guanine nucleotide binding protein (G protein), gamma 5	1.10529	5.57348e-33	4.60088e-32
ENSMUSG00000028187	Rpf1	ribosome production factor 1 homolog	1.14078	6.12749e-12	1.97614e-11
ENSMUSG00000105779	Gm6439	predicted gene 6439	1.78133	0.000273544	0.000511402
ENSMUSG00000028035	Dnajb4	DnaJ heat shock protein family (Hsp40) member B4	1.03995	2.43531e-16	9.89505e-16
ENSMUSG00000062908	Acadm	acyl-Coenzyme A dehydrogenase, medium chain	1.25347	1.42339e-68	3.48171e-67
ENSMUSG00000028199	Cryz	crystallin, zeta	1.00648	2.31101e-27	1.52704e-26
ENSMUSG00000105834	4930592C13Rik	RIKEN cDNA 4930592C13 gene	1.74462	0.0142097	0.0215947
ENSMUSG00000104862	Gm6520	predicted gene 6520	1.51216	0.00832117	0.0130843
ENSMUSG00000028179	Cth	cystathionase (cystathionine gamma-lyase)	1.92474	4.01041e-72	1.13277e-70
ENSMUSG00000105201	Gm43362	predicted gene 43362	2.20349	0.000296128	0.000551575
ENSMUSG00000028234	Rps20	ribosomal protein S20	1.72074	2.44185e-59	4.54825e-58
ENSMUSG00000042198	Chchd7	coiled-coil-helix-coiled-coil-helix domain containing 7	2.1663	3.79583e-56	6.40816e-55
ENSMUSG00000068240	Gm11808	predicted gene 11808	1.76761	8.85331e-65	1.92388e-63
ENSMUSG00000078773	Rad54b	RAD54 homolog B (S. cerevisiae)	1.21763	0.0147574	0.0223666
ENSMUSG00000086103	Gm11832	predicted gene 11832	2.28107	2.26865e-08	5.92015e-08
ENSMUSG00000083328	Gm11826	predicted gene 11826	2.12961	1.04011e-06	2.38929e-06
ENSMUSG00000087241	Gm11844	predicted gene 11844	1.20751	5.40732e-10	1.55776e-09
ENSMUSG00000028223	Decr1	2,4-dienoyl CoA reductase 1, mitochondrial	1.44857	4.05041e-101	2.4957e-99
ENSMUSG00000028229	Rmdn1	regulator of microtubule dynamics 1	1.9527	2.67758e-62	5.42312e-61
ENSMUSG00000086071	Gm12354	predicted gene 12354	2.48282	2.58277e-15	9.88629e-15
ENSMUSG00000028238	Atp6v0d2	ATPase, H+ transporting, lysosomal V0 subunit D2	1.81278	6.59323e-12	2.1226e-11
ENSMUSG00000086332	4930480G23Rik	RIKEN cDNA 4930480G23 gene	2.15132	5.22121e-13	1.7748e-12
ENSMUSG00000073987	Ggh	gamma-glutamyl hydrolase	1.58229	1.9714e-28	1.36632e-27
ENSMUSG00000028251	Tstd3	thiosulfate sulfurtransferase (rhodanese)-like domain containing 3	1.81114	1.12575e-38	1.11529e-37
ENSMUSG00000028247	Coq3	coenzyme Q3 methyltransferase	1.37309	2.3051e-29	1.66394e-28
ENSMUSG00000081810	Gm11878	predicted gene 11878	2.17808	3.51245e-07	8.38657e-07
ENSMUSG00000028261	Ndufaf4	NADH:ubiquinone oxidoreductase complex assembly factor 4	1.12247	1.74519e-18	7.92936e-18
ENSMUSG00000096105	Bhmt-ps1	betaine-homocysteine methyltransferase, pseudogene 1	1.88167	8.0502e-35	7.09886e-34
ENSMUSG00000082674	Gm11914	predicted gene 11914	1.34477	0.0115464	0.0178068
ENSMUSG00000045854	Lyrm2	LYR motif containing 2	1.57293	1.49081e-20	7.50181e-20
ENSMUSG00000095588	Gm12350	predicted gene 12350	1.72096	1.41053e-26	9.05806e-26
ENSMUSG00000028291	Akirin2	akirin 2	1.18215	4.51376e-23	2.53907e-22
ENSMUSG00000028295	Smim8	small integral membrane protein 8	1.72978	1.34496e-30	1.02082e-29
ENSMUSG00000028407	Smim27	small integral membrane protein 27	2.14567	6.52535e-22	3.50458e-21
ENSMUSG00000071014	Ndufb6	NADH:ubiquinone oxidoreductase subunit B6	2.55175	2.50865e-109	1.96956e-107
ENSMUSG00000028411	Aptx	aprataxin	2.08161	1.8834e-51	2.76693e-50
ENSMUSG00000056412	Psenen-ps	presenilin enhancer gamma secretase subunit, pseudogene	1.92135	2.3397e-30	1.76298e-29
ENSMUSG00000028416	Bag1	BCL2-associated athanogene 1	1.01972	7.10654e-43	8.05096e-42
ENSMUSG00000028419	Chmp5	charged multivesicular body protein 5	1.61693	2.7421e-70	7.29379e-69
ENSMUSG00000028445	Enho	energy homeostasis associated	1.68848	2.31785e-10	6.81312e-10
ENSMUSG00000073889	Il11ra1	interleukin 11 receptor, alpha chain 1	2.06353	2.26172e-141	3.84046e-139
ENSMUSG00000028447	Dctn3	dynactin 3	1.20641	7.08046e-47	9.06187e-46
ENSMUSG00000036078	Sigmar1	sigma non-opioid intracellular receptor 1	1.48603	9.29233e-151	2.02531e-148
ENSMUSG00000096974	Gm26881	predicted gene, 26881	2.0457	0.00454594	0.00739164
ENSMUSG00000028459	Cd72	CD72 antigen	1.13195	7.73247e-07	1.79547e-06
ENSMUSG00000087142	Gm12454	predicted gene 12454	2.60709	1.0814e-05	2.28632e-05
ENSMUSG00000028464	Tpm2	tropomyosin 2, beta	1.57222	6.5105e-16	2.56815e-15
ENSMUSG00000028466	Creb3	cAMP responsive element binding protein 3	1.29974	1.04459e-45	1.28618e-44
ENSMUSG00000028470	Hint2	histidine triad nucleotide binding protein 2	2.06995	8.7257e-80	3.02664e-78
ENSMUSG00000028475	Spaar	small regulatory polypeptide of amino acid response	1.896	0.0341252	0.0487602
ENSMUSG00000035637	Grhpr	glyoxylate reductase/hydroxypyruvate reductase	1.89572	2.68452e-193	1.30673e-190
ENSMUSG00000028322	Exosc3	exosome component 3	1.61708	4.20811e-45	5.09121e-44
ENSMUSG00000081559	Gm12411	predicted gene 12411	1.01647	0.0118347	0.0182263
ENSMUSG00000028329	Xpa	xeroderma pigmentosum, complementation group A	1.40349	4.57271e-11	1.40196e-10
ENSMUSG00000081483	Gm12445	predicted gene 12445	2.49531	1.71895e-10	5.09166e-10
ENSMUSG00000053317	Sec61b	Sec61 beta subunit	1.99953	1.85431e-79	6.29732e-78
ENSMUSG00000039653	Baat	bile acid-Coenzyme A: amino acid N-acyltransferase	1.32606	8.31462e-38	8.05162e-37
ENSMUSG00000044018	Mrpl50	mitochondrial ribosomal protein L50	1.12028	7.85075e-33	6.45521e-32
ENSMUSG00000028307	Aldob	aldolase B, fructose-bisphosphate	1.77387	2.44438e-66	5.60365e-65
ENSMUSG00000028367	Txn1	thioredoxin 1	2.30633	1.11772e-90	5.26516e-89
ENSMUSG00000028378	Ptgr1	prostaglandin reductase 1	2.3618	1.16608e-25	7.20316e-25
ENSMUSG00000078689	Mup6	major urinary protein 6	1.56297	0.00286182	0.00477068
ENSMUSG00000078688	Mup2	major urinary protein 2	1.18644	8.74844e-05	0.000170999
ENSMUSG00000094793	Mup12	major urinary protein 12	1.38593	0.0271375	0.0394435
ENSMUSG00000073835	Mup-ps12	major urinary protein, pseudogene 12	1.00659	0.0216302	0.0319863
ENSMUSG00000078675	Mup16	major urinary protein 16	1.15908	0.000171526	0.000326486
ENSMUSG00000095532	Mup-ps13	major urinary protein, pseudogene 13	1.57512	3.6473e-10	1.0612e-09
ENSMUSG00000082065	Mup-ps14	major urinary protein, pseudogene 14	1.54059	0.000399018	0.000735344
ENSMUSG00000078674	Mup18	major urinary protein 18	1.18031	0.00266937	0.00446261
ENSMUSG00000081207	Gm13775	predicted gene 13775	1.62466	8.92953e-11	2.68696e-10
ENSMUSG00000082644	Mup-ps19	major urinary protein, pseudogene 19	2.30159	4.20292e-06	9.1879e-06
ENSMUSG00000078672	Mup20	major urinary protein 20	1.82197	3.6217e-09	9.9469e-09
ENSMUSG00000066154	Mup3	major urinary protein 3	1.62359	2.76862e-05	5.65061e-05
ENSMUSG00000085404	Gm12909	predicted gene 12909	1.77735	3.99846e-11	1.23107e-10
ENSMUSG00000066153	Mup21	major urinary protein 21	1.26581	0.00161999	0.00278347
ENSMUSG00000066149	Cdc26	cell division cycle 26	2.15936	7.40399e-64	1.56018e-62
ENSMUSG00000038422	Hdhd3	haloacid dehalogenase-like hydrolase domain containing 3	1.08129	5.94759e-14	2.13292e-13
ENSMUSG00000028394	Pole3	polymerase (DNA directed), epsilon 3 (p17 subunit)	2.00926	1.11947e-105	8.053e-104
ENSMUSG00000028356	Ambp	alpha 1 microglobulin/bikunin precursor	2.53263	0	0
ENSMUSG00000039196	Orm1	orosomucoid 1	2.11961	2.78047e-149	5.97105e-147
ENSMUSG00000028359	Orm3	orosomucoid 3	2.38055	1.41375e-84	5.67171e-83
ENSMUSG00000061540	Orm2	orosomucoid 2	2.84775	1.79643e-102	1.16077e-100
ENSMUSG00000039105	Atp6v1g1	ATPase, H+ transporting, lysosomal V1 subunit G1	1.41121	2.21935e-49	3.06614e-48
ENSMUSG00000082998	Gm11221	predicted gene 11221	2.76201	5.49953e-57	9.47048e-56
ENSMUSG00000085627	Gm11222	predicted gene 11222	1.80826	3.87218e-06	8.48649e-06
ENSMUSG00000046341	Gm11223	predicted gene 11223	3.2079	2.62045e-64	5.58634e-63
ENSMUSG00000084910	C630043F03Rik	RIKEN cDNA C630043F03 gene	1.55789	1.23267e-06	2.81435e-06
ENSMUSG00000028398	Dmac1	distal membrane arm assembly complex 1	2.31784	1.39511e-69	3.60582e-68
ENSMUSG00000048706	Lurap1l	leucine rich adaptor protein 1-like	1.23124	1.03944e-18	4.78983e-18
ENSMUSG00000070934	Rraga	Ras-related GTP binding A	1.06438	4.55863e-18	2.02956e-17
ENSMUSG00000078480	Mrpl48-ps	mitochondrial ribosomal protein L48 pseudogene	2.35243	2.74869e-81	1.01876e-79
ENSMUSG00000085569	Gm12602	predicted gene 12602	1.43113	0.0266846	0.0388665
ENSMUSG00000083179	Gm12693	predicted gene 12693	1.26463	1.26864e-08	3.36529e-08
ENSMUSG00000052914	Cyp2j6	cytochrome P450, family 2, subfamily j, polypeptide 6	1.26469	1.79856e-29	1.30539e-28
ENSMUSG00000084159	Gm12696	predicted gene 12696	1.98379	2.10648e-72	6.05529e-71
ENSMUSG00000028549	Itgb3bp	integrin beta 3 binding protein (beta3-endonexin)	1.43898	0.00010136	0.000197118
ENSMUSG00000069733	Ube2u	ubiquitin-conjugating enzyme E2U (putative)	1.98187	2.55894e-07	6.16941e-07
ENSMUSG00000087361	0610043K17Rik	RIKEN cDNA 0610043K17 gene	3.14678	4.16406e-10	1.20698e-09
ENSMUSG00000081121	Gm12791	predicted gene 12791	1.15254	0.000344611	0.000638138
ENSMUSG00000086136	Gm12718	predicted gene 12718	2.45425	3.62511e-19	1.70491e-18
ENSMUSG00000028622	Mrpl37	mitochondrial ribosomal protein L37	1.53698	8.90011e-70	2.33756e-68
ENSMUSG00000028619	Tceanc2	transcription elongation factor A (SII) N-terminal and central domain containing 2	1.2312	5.84518e-17	2.45986e-16
ENSMUSG00000028618	Tmem59	transmembrane protein 59	1.77872	4.79054e-111	3.86499e-109
ENSMUSG00000063172	Hspb11	heat shock protein family B (small), member 11	1.90907	3.23701e-16	1.30652e-15
ENSMUSG00000028609	Magoh	mago homolog, exon junction complex core component	2.16342	8.4241e-75	2.58439e-73
ENSMUSG00000048351	Coa7	cytochrome c oxidase assembly factor 7	1.43444	5.04215e-56	8.48278e-55
ENSMUSG00000063800	Prpf38a	PRP38 pre-mRNA processing factor 38 (yeast) domain containing A	2.11919	2.42001e-42	2.6956e-41
ENSMUSG00000028567	Txndc12	thioredoxin domain containing 12 (endoplasmic reticulum)	1.80217	9.49815e-66	2.13059e-64
ENSMUSG00000059027	9630013D21Rik	RIKEN cDNA 9630013D21 gene	1.29838	3.52763e-06	7.74879e-06
ENSMUSG00000028551	Cdkn2c	cyclin dependent kinase inhibitor 2C	1.46318	1.28167e-12	4.27505e-12
ENSMUSG00000028716	Pdzk1ip1	PDZK1 interacting protein 1	2.31648	7.73662e-18	3.40397e-17
ENSMUSG00000028713	Cyp4b1	cytochrome P450, family 4, subfamily b, polypeptide 1	1.1889	2.46681e-12	8.10413e-12
ENSMUSG00000063882	Uqcrh	ubiquinol-cytochrome c reductase hinge protein	1.89749	2.48102e-76	7.89333e-75
ENSMUSG00000078238	Gm12854	predicted gene 12854	1.37974	2.84443e-07	6.83291e-07
ENSMUSG00000028692	Akr1a1	aldo-keto reductase family 1, member A1 (aldehyde reductase)	1.37216	5.61354e-189	2.48408e-186
ENSMUSG00000028690	Mmachc	methylmalonic aciduria cblC type, with homocystinuria	1.02871	1.29718e-18	5.93503e-18
ENSMUSG00000086417	Gm12996	predicted gene 12996	2.60263	9.06188e-06	1.92846e-05
ENSMUSG00000028684	Urod	uroporphyrinogen decarboxylase	2.10523	1.05876e-135	1.62748e-133
ENSMUSG00000028683	Eif2b3	eukaryotic translation initiation factor 2B, subunit 3	1.40447	1.20993e-20	6.11161e-20
ENSMUSG00000048772	Tmem53	transmembrane protein 53	1.45153	2.5306e-42	2.81022e-41
ENSMUSG00000009640	Dmap1	DNA methyltransferase 1-associated protein 1	1.19892	9.70409e-28	6.50936e-27
ENSMUSG00000086554	9530034E10Rik	RIKEN cDNA 9530034E10 gene	1.73226	0.00714131	0.0113254
ENSMUSG00000006392	Med8	mediator complex subunit 8	1.36029	1.06224e-50	1.52077e-49
ENSMUSG00000028729	Ebna1bp2	EBNA1 binding protein 2	1.55422	1.09124e-41	1.18921e-40
ENSMUSG00000028639	Ybx1	Y box protein 1	2.02578	8.01816e-137	1.25902e-134
ENSMUSG00000028637	Ccdc30	coiled-coil domain containing 30	2.35509	1.91566e-15	7.39085e-15
ENSMUSG00000028636	Ppcs	phosphopantothenoylcysteine synthetase	1.24044	4.08026e-39	4.09512e-38
ENSMUSG00000080929	Gm12891	predicted gene 12891	2.07892	0.00529252	0.00852634
ENSMUSG00000028655	Mfsd2a	major facilitator superfamily domain containing 2A	1.09313	9.83685e-10	2.79198e-09
ENSMUSG00000086443	4933421A08Rik	RIKEN cDNA 4933421A08 gene	1.60448	0.00110912	0.00194389
ENSMUSG00000028648	Ndufs5	NADH:ubiquinone oxidoreductase core subunit S5	1.80607	9.36658e-80	3.22722e-78
ENSMUSG00000028647	Mycbp	MYC binding protein	1.08148	7.75447e-17	3.23621e-16
ENSMUSG00000028907	Utp11	UTP11 small subunit processome component	1.21639	2.40071e-19	1.14046e-18
ENSMUSG00000028902	Sf3a3	splicing factor 3a, subunit 3	1.12894	4.57567e-18	2.03653e-17
ENSMUSG00000086589	Gm12915	predicted gene 12915	1.24046	0.0288452	0.041718
ENSMUSG00000082062	Ftl2-ps	ferritin light polypeptide 2, pseudogene	1.0277	0.00113612	0.00198787
ENSMUSG00000028861	Mrps15	mitochondrial ribosomal protein S15	1.33089	1.56442e-33	1.31521e-32
ENSMUSG00000050188	Lsm10	U7 snRNP-specific Sm-like protein LSM10	1.8058	1.84001e-57	3.22565e-56
ENSMUSG00000028847	Trappc3	trafficking protein particle complex 3	1.48912	1.29693e-79	4.43539e-78
ENSMUSG00000028837	Psmb2	proteasome (prosome, macropain) subunit, beta type 2	2.04442	1.4368e-103	9.53706e-102
ENSMUSG00000070737	Tmem35b	transmembrane protein 35B	2.35379	5.03988e-54	8.06989e-53
ENSMUSG00000057572	Zbtb8os	zinc finger and BTB domain containing 8 opposite strand	1.1988	6.35743e-13	2.15201e-12
ENSMUSG00000028807	Zbtb8a	zinc finger and BTB domain containing 8a	1.03387	0.000332261	0.000616206
ENSMUSG00000028800	Hdac1	histone deacetylase 1	2.28974	1.77331e-56	3.02166e-55
ENSMUSG00000050493	Fam167b	family with sequence similarity 167, member B	1.17171	1.47989e-06	3.35521e-06
ENSMUSG00000028795	Ccdc28b	coiled coil domain containing 28B	1.91721	2.6431e-19	1.25259e-18
ENSMUSG00000070729	Gm12966	predicted gene 12966	1.4559	6.85767e-26	4.27594e-25
ENSMUSG00000028779	Pef1	penta-EF hand domain containing 1	1.08179	1.61678e-39	1.63957e-38
ENSMUSG00000028772	Zcchc17	zinc finger, CCHC domain containing 17	2.03279	1.62467e-57	2.85844e-56
ENSMUSG00000074088	Snrnp40	small nuclear ribonucleoprotein 40 (U5)	1.03303	7.37133e-15	2.77003e-14
ENSMUSG00000028910	Mecr	mitochondrial trans-2-enoyl-CoA reductase	1.40707	2.4543e-42	2.73171e-41
ENSMUSG00000083757	Rps15a-ps4	ribosomal protein S15A, pseudogene 4	1.91946	6.04584e-10	1.7376e-09
ENSMUSG00000054428	Atpif1	ATPase inhibitory factor 1	2.00569	6.92654e-32	5.48527e-31
ENSMUSG00000054405	Dnajc8	DnaJ heat shock protein family (Hsp40) member C8	1.46468	4.78885e-26	3.00522e-25
ENSMUSG00000028884	Rpa2	replication protein A2	1.16827	4.80672e-20	2.35388e-19
ENSMUSG00000028882	Ppp1r8	protein phosphatase 1, regulatory subunit 8	2.16881	3.27419e-58	5.8883e-57
ENSMUSG00000003038	Hmgn2	high mobility group nucleosomal binding domain 2	1.45882	1.19457e-38	1.18267e-37
ENSMUSG00000012117	Dhdds	dehydrodolichyl diphosphate synthase	1.0298	1.29033e-33	1.08603e-32
ENSMUSG00000000682	Cd52	CD52 antigen	1.63349	1.43146e-15	5.5654e-15
ENSMUSG00000028843	Sh3bgrl3	SH3 domain binding glutamic acid-rich protein-like 3	1.59029	1.17727e-20	5.95071e-20
ENSMUSG00000028832	Stmn1	stathmin 1	3.22182	1.78824e-42	1.99646e-41
ENSMUSG00000028822	Tmem50a	transmembrane protein 50A	2.08517	1.62785e-121	1.77399e-119
ENSMUSG00000028821	Syf2	SYF2 homolog, RNA splicing factor (S. cerevisiae)	1.93615	3.43255e-104	2.33142e-102
ENSMUSG00000083678	Gm12989	predicted gene 12989	1.35211	1.24007e-18	5.68385e-18
ENSMUSG00000028675	Pnrc2	proline-rich nuclear receptor coactivator 2	1.09388	9.33477e-25	5.6097e-24
ENSMUSG00000028672	Hmgcl	3-hydroxy-3-methylglutaryl-Coenzyme A lyase	1.30001	2.01965e-116	1.92765e-114
ENSMUSG00000007872	Id3	inhibitor of DNA binding 3	1.27161	7.34271e-12	2.35712e-11
ENSMUSG00000036887	C1qa	complement component 1, q subcomponent, alpha polypeptide	2.13146	3.90343e-37	3.69182e-36
ENSMUSG00000070667	Rpl31-ps10	ribosomal protein L31, pseudogene 10	2.64296	5.80429e-05	0.000115132
ENSMUSG00000046447	Camk2n1	calcium/calmodulin-dependent protein kinase II inhibitor 1	1.09355	8.00619e-16	3.14117e-15
ENSMUSG00000050608	Micos10	mitochondrial contact site and cristae organizing system subunit 10	2.79917	3.6044e-134	5.48281e-132
ENSMUSG00000086437	Gm13021	predicted gene 13021	2.34984	2.96814e-20	1.46928e-19
ENSMUSG00000085395	Gm13056	predicted gene 13056	2.07606	3.47437e-05	7.02719e-05
ENSMUSG00000085836	Gm13074	predicted gene 13074	2.38495	0.019289	0.0287367
ENSMUSG00000051435	Fhad1	forkhead-associated (FHA) phosphopeptide binding domain 1	1.87278	1.70574e-08	4.48082e-08
ENSMUSG00000028583	Pdpn	podoplanin	2.12818	0.00157285	0.00270852
ENSMUSG00000081792	Anp32b-ps1	Bacidic (leucine-rich) nuclear phosphoprotein 32 family, member B, pseudogene 1	1.31825	0.00123268	0.00214858
ENSMUSG00000044377	Gm13080	predicted gene 13080	1.23275	0.00163221	0.00280249
ENSMUSG00000066026	Dhrs3	dehydrogenase/reductase (SDR family) member 3	1.62119	4.83898e-71	1.31345e-69
ENSMUSG00000082248	Gm13161	predicted gene 13161	1.12468	0.0277241	0.040224
ENSMUSG00000094320	Chchd2-ps	coiled-coil-helix-coiled-coil-helix domain containing 2, pseudogene	1.1236	1.51944e-11	4.78818e-11
ENSMUSG00000055401	Fbxo6	F-box protein 6	1.24545	2.02989e-53	3.18736e-52
ENSMUSG00000028989	Angptl7	angiopoietin-like 7	1.64157	0.0101844	0.0158216
ENSMUSG00000028979	Masp2	mannan-binding lectin serine peptidase 2	1.6845	1.67449e-99	9.89983e-98
ENSMUSG00000041459	Tardbp	TAR DNA binding protein	1.54176	8.8041e-61	1.69837e-59
ENSMUSG00000070572	Trmt112-ps2	tRNA methyltransferase 11-2, pseudogene 2	1.44003	7.76948e-26	4.82593e-25
ENSMUSG00000028982	Slc25a33	solute carrier family 25, member 33	1.29825	9.42224e-18	4.1282e-17
ENSMUSG00000063524	Eno1	enolase 1, alpha non-neuron	1.41676	2.34412e-34	2.03032e-33
ENSMUSG00000085787	Gm13092	predicted gene 13092	2.54509	9.58966e-25	5.75577e-24
ENSMUSG00000028964	Park7	Parkinson disease (autosomal recessive, early onset) 7	1.68611	1.31596e-126	1.64248e-124
ENSMUSG00000047613	A430005L14Rik	RIKEN cDNA A430005L14 gene	1.37938	3.24569e-56	5.50485e-55
ENSMUSG00000029059	Prxl2b	peroxiredoxin like 2B	3.01899	2.74608e-115	2.49075e-113
ENSMUSG00000054514	Atad3aos	ATPase family, AAA domain containing 3A, opposite strand	1.88044	0.000564973	0.00102336
ENSMUSG00000065990	Aurkaip1	aurora kinase A interacting protein 1	1.15907	4.16981e-47	5.36492e-46
ENSMUSG00000035692	Isg15	ISG15 ubiquitin-like modifier	1.76287	6.77299e-09	1.8299e-08
ENSMUSG00000062353	Gm15772	predicted gene 15772	1.46863	2.24863e-47	2.91106e-46
ENSMUSG00000058503	Fam133b	family with sequence similarity 133, member B	1.85843	4.84521e-14	1.74273e-13
ENSMUSG00000040302	Rbm48	RNA binding motif protein 48	1.05103	7.2181e-05	0.000142037
ENSMUSG00000040429	Mterf1a	mitochondrial transcription termination factor 1a	1.76713	2.30929e-05	4.73964e-05
ENSMUSG00000095159	Tubb4b-ps1	tubulin, beta 4B class IVB, pseudogene 1	1.67496	5.83153e-36	5.30578e-35
ENSMUSG00000105068	Gm30835	predicted gene, 30835	1.49499	0.0283239	0.0410249
ENSMUSG00000003161	Sri	sorcin	1.36626	3.75678e-37	3.55543e-36
ENSMUSG00000078183	Gm15610	predicted gene 15610	2.04076	6.77437e-06	1.45952e-05
ENSMUSG00000114430	Gm40264	predicted gene, 40264	1.7287	1.26177e-05	2.6504e-05
ENSMUSG00000079659	Tmem243	transmembrane protein 243, mitochondrial	1.63133	4.55851e-55	7.49639e-54
ENSMUSG00000080875	Gm7332	predicted gene 7332	1.48828	4.19241e-31	3.23582e-30
ENSMUSG00000062038	Gm10108	predicted pseudogene 10108	2.92324	1.32025e-105	9.35902e-104
ENSMUSG00000045435	Tmem60	transmembrane protein 60	1.00814	1.03708e-09	2.93724e-09
ENSMUSG00000106294	Gm8539	predicted gene 8539	1.81348	5.08799e-40	5.26576e-39
ENSMUSG00000029017	Pmpcb	peptidase (mitochondrial processing) beta	1.27504	6.92002e-76	2.17787e-74
ENSMUSG00000028932	Psmc2	proteasome (prosome, macropain) 26S subunit, ATPase 2	1.53962	7.82522e-49	1.062e-47
ENSMUSG00000105081	Gm43110	predicted gene 43110	1.25124	1.63094e-08	4.29051e-08
ENSMUSG00000028998	Tomm7	translocase of outer mitochondrial membrane 7	1.97419	2.01109e-51	2.94859e-50
ENSMUSG00000106133	Gm3724	predicted gene 3724	1.62163	5.52686e-53	8.5678e-52
ENSMUSG00000028945	Rheb	Ras homolog enriched in brain	1.25146	5.52148e-41	5.91998e-40
ENSMUSG00000092344	Hspe1-ps3	heat shock protein 1 (chaperonin 10), pseudogene 3	3.13674	5.81469e-06	1.25758e-05
ENSMUSG00000104882	Gm43096	predicted gene 43096	1.17971	0.000393876	0.00072605
ENSMUSG00000106030	Gm43611	predicted gene 43611	1.33017	4.1077e-07	9.75045e-07
ENSMUSG00000029131	Dnajb6	DnaJ heat shock protein family (Hsp40) member B6	1.39839	1.40748e-27	9.40231e-27
ENSMUSG00000106558	Gm5552	predicted gene 5552	1.5567	6.57024e-11	1.9918e-10
ENSMUSG00000073102	Drc1	dynein regulatory complex subunit 1	1.47219	0.0100862	0.0156757
ENSMUSG00000029177	Cenpa	centromere protein A	1.29962	9.82438e-12	3.13243e-11
ENSMUSG00000038803	Ost4	oligosaccharyltransferase complex subunit 4 (non-catalytic)	1.78544	1.28648e-77	4.21221e-76
ENSMUSG00000029161	Cgref1	cell growth regulator with EF hand domain 1	1.28642	3.42356e-06	7.52926e-06
ENSMUSG00000013622	Atraid	all-trans retinoic acid induced differentiation factor	2.03124	3.53297e-193	1.66426e-190
ENSMUSG00000029145	Eif2b4	eukaryotic translation initiation factor 2B, subunit 4 delta	1.12429	3.38897e-35	3.01947e-34
ENSMUSG00000059434	Gckr	glucokinase regulatory protein	1.03303	2.83244e-37	2.6911e-36
ENSMUSG00000106918	Mrpl33	mitochondrial ribosomal protein L33	2.19238	1.52803e-49	2.12716e-48
ENSMUSG00000029136	Rbks	ribokinase	1.9577	2.0298e-57	3.54985e-56
ENSMUSG00000037379	Spon2	spondin 2, extracellular matrix protein	1.43887	1.41897e-20	7.15018e-20
ENSMUSG00000004642	Slbp	stem-loop binding protein	1.98396	8.22228e-55	1.34457e-53
ENSMUSG00000051246	Msantd1	Myb/SANT-like DNA-binding domain containing 1	1.19039	0.0171034	0.0256877
ENSMUSG00000029103	Lrpap1	low density lipoprotein receptor-related protein associated protein 1	1.52879	8.54742e-92	4.09239e-90
ENSMUSG00000029198	Grpel1	GrpE-like 1, mitochondrial	1.49017	3.31886e-136	5.15588e-134
ENSMUSG00000055302	Mrfap1	Morf4 family associated protein 1	1.64681	4.06103e-123	4.59715e-121
ENSMUSG00000029126	Nsg1	neuron specific gene family member 1	1.79186	5.52122e-05	0.000109666
ENSMUSG00000082938	Gm2810	predicted pseudogene 2810	1.21023	0.00778187	0.0122946
ENSMUSG00000085720	Gm7854	predicted gene 7854	2.64375	1.1748e-05	2.47376e-05
ENSMUSG00000029082	Bst1	bone marrow stromal cell antigen 1	2.08119	0.0183102	0.0273595
ENSMUSG00000033036	Gm7879	predicted pseudogene 7879	1.44024	0.000718775	0.00128694
ENSMUSG00000104923	Gm5865	predicted gene 5865	1.23146	2.80153e-09	7.74385e-09
ENSMUSG00000015806	Qdpr	quinoid dihydropteridine reductase	1.63832	2.30346e-234	2.10234e-231
ENSMUSG00000015804	Med28	mediator complex subunit 28	1.07234	7.23618e-21	3.68445e-20
ENSMUSG00000029089	5730480H06Rik	RIKEN cDNA 5730480H06 gene	1.06228	7.44521e-07	1.73125e-06
ENSMUSG00000097145	9230114K14Rik	RIKEN cDNA 9230114K14 gene	1.3721	0.00184827	0.00315603
ENSMUSG00000106352	5033403H07Rik	RIKEN cDNA 5033403H07 gene	2.73849	8.40736e-84	3.29149e-82
ENSMUSG00000047215	Rpl9	ribosomal protein L9	1.06828	1.8022e-05	3.73352e-05
ENSMUSG00000037822	Smim14	small integral membrane protein 14	2.0535	1.16211e-98	6.76109e-97
ENSMUSG00000029203	Ube2k	ubiquitin-conjugating enzyme E2K	1.36773	1.39448e-44	1.65827e-43
ENSMUSG00000043484	Gm5867	predicted gene 5867	1.15854	0.0232027	0.0340977
ENSMUSG00000029213	Commd8	COMM domain containing 8	1.02268	3.61301e-14	1.30823e-13
ENSMUSG00000029153	Ociad2	OCIA domain containing 2	1.38924	4.67122e-76	1.4733e-74
ENSMUSG00000082039	Gm15653	predicted gene 15653	2.40629	0.00171529	0.00293857
ENSMUSG00000049907	Rasl11b	RAS-like, family 11, member B	1.02688	0.00020264	0.000383211
ENSMUSG00000107020	Gm6051	predicted gene 6051	2.46562	0.000656806	0.00118047
ENSMUSG00000106831	Ube2n-ps1	ubiquitin-conjugating enzyme E2N, pseudogene 1	2.17686	3.78554e-88	1.6551e-86
ENSMUSG00000059325	Hopx	HOP homeobox	1.1791	2.88777e-14	1.05084e-13
ENSMUSG00000106926	Rpl7-ps7	ribosomal protein L7, pseudogene 7	1.25901	1.70405e-18	7.74729e-18
ENSMUSG00000104802	Gm5869	predicted gene 5869	1.21781	1.25839e-05	2.64369e-05
ENSMUSG00000070704	Ugt2b36	UDP glucuronosyltransferase 2 family, polypeptide B36	1.07209	3.71193e-27	2.434e-26
ENSMUSG00000057425	Ugt2b37	UDP glucuronosyltransferase 2 family, polypeptide B37	1.16334	0.0319019	0.0458166
ENSMUSG00000035780	Ugt2a3	UDP glucuronosyltransferase 2 family, polypeptide A3	1.70127	5.54732e-92	2.68237e-90
ENSMUSG00000029269	Sult1b1	sulfotransferase family 1B, member 1	1.80988	4.88436e-36	4.45233e-35
ENSMUSG00000029272	Sult1e1	sulfotransferase family 1E, member 1	1.2056	0.0212483	0.0314631
ENSMUSG00000067149	Jchain	immunoglobulin joining chain	1.20971	0.00035231	0.000651898
ENSMUSG00000043618	Eif5al3-ps	eukaryotic translation initiation factor 5A-like 3, pseudogene	1.48959	3.61915e-05	7.31188e-05
ENSMUSG00000106788	Gm43449	predicted gene 43449	1.05641	0.0132059	0.0201912
ENSMUSG00000029372	Ppbp	pro-platelet basic protein	1.48753	0.00027536	0.000514649
ENSMUSG00000029373	Pf4	platelet factor 4	2.05509	1.05092e-11	3.34711e-11
ENSMUSG00000029380	Cxcl1	chemokine (C-X-C motif) ligand 1	1.62273	2.60319e-08	6.75572e-08
ENSMUSG00000058427	Cxcl2	chemokine (C-X-C motif) ligand 2	1.9815	0.0132527	0.0202522
ENSMUSG00000107198	Gm19619	predicted gene, 19619	1.7026	2.67969e-16	1.08561e-15
ENSMUSG00000029397	Rchy1	ring finger and CHY zinc finger domain containing 1	1.01276	6.33159e-26	3.95298e-25
ENSMUSG00000029417	Cxcl9	chemokine (C-X-C motif) ligand 9	1.14652	0.000860151	0.00152566
ENSMUSG00000034855	Cxcl10	chemokine (C-X-C motif) ligand 10	1.38992	2.57661e-16	1.04488e-15
ENSMUSG00000029486	Mrpl1	mitochondrial ribosomal protein L1	1.10294	6.92794e-13	2.3397e-12
ENSMUSG00000106526	Gm42604	predicted gene 42604	1.55876	9.14594e-08	2.28149e-07
ENSMUSG00000067161	Gm5560	predicted pseudogene 5560	1.9164	2.5183e-54	4.07251e-53
ENSMUSG00000105814	Mir703	microRNA 703	1.17309	0.00145628	0.00251937
ENSMUSG00000097772	5430416N02Rik	RIKEN cDNA 5430416N02 gene	1.27054	0.00484731	0.00784933
ENSMUSG00000035297	Cops4	COP9 signalosome subunit 4	1.19273	9.32897e-36	8.43536e-35
ENSMUSG00000029322	Plac8	placenta-specific 8	3.49188	7.78085e-193	3.55074e-190
ENSMUSG00000016833	Mrps18c	mitochondrial ribosomal protein S18C	3.06874	4.57965e-110	3.6346e-108
ENSMUSG00000106164	9430085M18Rik	RIKEN cDNA 9430085M18 gene	1.21387	0.013234	0.0202277
ENSMUSG00000034528	Hsd17b13	hydroxysteroid (17-beta) dehydrogenase 13	1.61818	4.56497e-28	3.10201e-27
ENSMUSG00000029311	Hsd17b11	hydroxysteroid (17-beta) dehydrogenase 11	1.11608	5.48975e-44	6.42877e-43
ENSMUSG00000029304	Spp1	secreted phosphoprotein 1	1.12793	2.41635e-08	6.28872e-08
ENSMUSG00000067058	Rps15a-ps5	ribosomal protein S15A, pseudogene 5	1.75974	8.11249e-27	5.26285e-26
ENSMUSG00000050856	Atp5k	ATP synthase, H+ transporting, mitochondrial F1F0 complex, subunit E	1.98998	6.38074e-40	6.55721e-39
ENSMUSG00000072762	4930522L14Rik	RIKEN cDNA 4930522L14 gene	1.40579	0.0229112	0.0336998
ENSMUSG00000066613	Zfp932	zinc finger protein 932	1.48057	0.00820846	0.0129252
ENSMUSG00000029499	Pxmp2	peroxisomal membrane protein 2	1.97986	7.37692e-125	8.82993e-123
ENSMUSG00000043510	Hscb	HscB iron-sulfur cluster co-chaperone	1.335	1.11537e-11	3.54468e-11
ENSMUSG00000029521	Chek2	checkpoint kinase 2	1.01206	0.000669345	0.00120212
ENSMUSG00000025825	Iscu	iron-sulfur cluster assembly enzyme	1.21543	4.12315e-37	3.89207e-36
ENSMUSG00000072694	1500011B03Rik	RIKEN cDNA 1500011B03 gene	1.99963	5.58466e-11	1.69972e-10
ENSMUSG00000087477	Gm13822	predicted gene 13822	2.0488	0.00672046	0.0106975
ENSMUSG00000029559	2210016L21Rik	RIKEN cDNA 2210016L21 gene	1.13973	4.29364e-17	1.82109e-16
ENSMUSG00000086054	Hnf1aos1	HNF1 homeobox A, opposite strand 1	1.18519	1.26818e-08	3.3647e-08
ENSMUSG00000009013	Dynll1	dynein light chain LC8-type 1	3.1885	6.63765e-102	4.178e-100
ENSMUSG00000029538	Srsf9	serine and arginine-rich splicing factor 9	1.47608	8.95506e-59	1.63668e-57
ENSMUSG00000029535	Triap1	TP53 regulated inhibitor of apoptosis 1	1.96522	1.06723e-68	2.63257e-67
ENSMUSG00000041697	Cox6a1	cytochrome c oxidase subunit 6A1	2.66359	2.06025e-121	2.2122e-119
ENSMUSG00000107121	1110006O24Rik	RIKEN cDNA 1110006O24 gene	1.51025	0.000545473	0.000990123
ENSMUSG00000083833	Gm13841	predicted gene 13841	2.5308	0.000432982	0.000794226
ENSMUSG00000041548	Hspb8	heat shock protein 8	1.53921	5.30606e-60	1.01154e-58
ENSMUSG00000086219	Srrm4os	serine/arginine repetitive matrix 4, opposite strand	2.4779	0.000401065	0.00073893
ENSMUSG00000107369	Gstm2-ps1	glutathione S-transferase mu 2 (muscle), pseudogene 1	1.88465	3.79129e-80	1.34054e-78
ENSMUSG00000087516	Tbx3os1	T-box 3, opposite strand 1	1.11779	0.00241211	0.00405713
ENSMUSG00000029596	Sdsl	serine dehydratase-like	1.09248	4.17187e-23	2.3531e-22
ENSMUSG00000029600	Rita1	RBPJ interacting and tubulin associated 1	1.25355	1.94761e-11	6.09537e-11
ENSMUSG00000052776	Oas1a	2'-5' oligoadenylate synthetase 1A	1.02493	1.65855e-06	3.74688e-06
ENSMUSG00000106590	Gm42879	predicted gene 42879	1.42464	0.00208924	0.00354635
ENSMUSG00000029462	Vps29	VPS29 retromer complex component	1.63395	3.92849e-55	6.47491e-54
ENSMUSG00000029463	Fam216a	family with sequence similarity 216, member A	1.89762	4.5059e-07	1.06575e-06
ENSMUSG00000029474	Rnf34	ring finger protein 34	1.4735	1.1858e-18	5.44537e-18
ENSMUSG00000080836	Gm6444	predicted gene 6444	2.97569	2.96613e-26	1.8816e-25
ENSMUSG00000029440	Psmd9	proteasome (prosome, macropain) 26S subunit, non-ATPase, 9	1.14493	7.59722e-43	8.59351e-42
ENSMUSG00000087336	Gm15860	predicted gene 15860	2.4945	0.00936908	0.0146359
ENSMUSG00000023106	Denr	density-regulated protein	1.68662	1.04434e-57	1.8553e-56
ENSMUSG00000047635	Mtrfr	mitochondrial translation release factor in rescue	2.61112	6.46207e-92	3.10413e-90
ENSMUSG00000029394	Cdk2ap1	CDK2 (cyclin-dependent kinase 2)-associated protein 1	1.00262	1.12088e-08	2.98743e-08
ENSMUSG00000029402	Snrnp35	small nuclear ribonucleoprotein 35 (U11/U12)	1.05917	2.63133e-09	7.28028e-09
ENSMUSG00000105189	Gm7774	predicted gene 7774	1.0168	0.0177677	0.0266005
ENSMUSG00000029430	Ran	RAN, member RAS oncogene family	1.3345	5.42578e-87	2.2966e-85
ENSMUSG00000034211	Mrps17	mitochondrial ribosomal protein S17	1.72502	9.15989e-68	2.18565e-66
ENSMUSG00000029446	Psph	phosphoserine phosphatase	1.02265	1.53962e-10	4.57067e-10
ENSMUSG00000029447	Cct6a	chaperonin containing Tcp1, subunit 6a (zeta)	1.36247	9.41517e-50	1.31569e-48
ENSMUSG00000070493	Chchd2	coiled-coil-helix-coiled-coil-helix domain containing 2	1.49162	5.62897e-12	1.81858e-11
ENSMUSG00000095789	Nupr1l	nuclear protein transcriptional regulator 1 like	1.36573	0.0033358	0.00551485
ENSMUSG00000025533	Asl	argininosuccinate lyase	1.92151	1.61641e-207	1.02628e-204
ENSMUSG00000025532	Crcp	calcitonin gene-related peptide-receptor component protein	1.07834	6.66325e-22	3.57733e-21
ENSMUSG00000080893	Ndufa12-ps	NADH:ubiquinone oxidoreductase subunit A12, pseudogene	2.68984	1.11784e-177	4.18558e-175
ENSMUSG00000060371	Caln1	calneuron 1	1.394	4.63916e-16	1.84946e-15
ENSMUSG00000058905	Gm10051	predicted pseudogene 10051	1.23988	2.16035e-07	5.23873e-07
ENSMUSG00000070473	Cldn3	claudin 3	1.77794	4.24573e-57	7.36347e-56
ENSMUSG00000040532	Abhd11	abhydrolase domain containing 11	1.27275	1.09807e-40	1.16534e-39
ENSMUSG00000085042	Abhd11os	abhydrolase domain containing 11, opposite strand	1.60917	0.00366289	0.00602492
ENSMUSG00000043614	Vps37d	vacuolar protein sorting 37D	1.55935	0.000925583	0.00163596
ENSMUSG00000107296	Gm43500	predicted gene 43500	1.77767	0.0211602	0.0313422
ENSMUSG00000004814	Ccl24	chemokine (C-C motif) ligand 24	1.02383	0.00370688	0.00609247
ENSMUSG00000004951	Hspb1	heat shock protein 1	1.52106	4.22094e-16	1.68734e-15
ENSMUSG00000039737	Prkrip1	Prkr interacting protein 1 (IL11 inducible)	1.25088	2.55481e-12	8.3838e-12
ENSMUSG00000007987	Ift22	intraflagellar transport 22	2.10398	1.33174e-41	1.4459e-40
ENSMUSG00000059518	Znhit1	zinc finger, HIT domain containing 1	1.34828	5.28611e-29	3.76368e-28
ENSMUSG00000051502	Ufsp1	UFM1-specific peptidase 1	2.25267	9.62403e-35	8.46625e-34
ENSMUSG00000023348	Trip6	thyroid hormone receptor interactor 6	1.8178	5.37324e-65	1.17639e-63
ENSMUSG00000029715	Pop7	processing of precursor 7, ribonuclease P family, (S. cerevisiae)	1.6722	2.25675e-24	1.3391e-23
ENSMUSG00000105851	9130604C24Rik	RIKEN cDNA 9130604C24 gene	1.33299	0.00508604	0.00821586
ENSMUSG00000081228	Gm16089	predicted gene 16089	3.19123	3.3189e-115	2.99172e-113
ENSMUSG00000029725	Ppp1r35	protein phosphatase 1, regulatory subunit 35	1.04613	3.03366e-17	1.298e-16
ENSMUSG00000036968	Cnpy4	canopy FGF signaling regulator 4	1.38647	5.27674e-14	1.8942e-13
ENSMUSG00000049285	Mblac1	metallo-beta-lactamase domain containing 1	1.04597	7.64347e-05	0.000150084
ENSMUSG00000045438	Cox19	cytochrome c oxidase assembly protein 19	1.33676	1.61382e-58	2.93116e-57
ENSMUSG00000053553	3110082I17Rik	RIKEN cDNA 3110082I17 gene	1.21018	7.07401e-06	1.52035e-05
ENSMUSG00000036599	Chst12	carbohydrate sulfotransferase 12	1.27446	0.000211563	0.000399154
ENSMUSG00000084934	Gm16035	predicted gene 16035	1.69097	0.000463409	0.000847803
ENSMUSG00000082308	Gm15770	predicted gene 15770	1.32862	0.0213665	0.0316253
ENSMUSG00000089889	0610040B10Rik	RIKEN cDNA 0610040B10 gene	2.08553	1.84083e-07	4.4855e-07
ENSMUSG00000079111	Kdelr2	KDEL (Lys-Asp-Glu-Leu) endoplasmic reticulum protein retention receptor 2	1.30259	1.27744e-59	2.40704e-58
ENSMUSG00000001847	Rac1	Rac family small GTPase 1	1.26624	1.08127e-80	3.90837e-79
ENSMUSG00000029610	Aimp2	aminoacyl tRNA synthetase complex-interacting multifunctional protein 2	1.34463	1.41239e-19	6.78014e-19
ENSMUSG00000087484	2900089D17Rik	RIKEN cDNA 2900089D17 gene	1.9098	0.0200066	0.029724
ENSMUSG00000029622	Arpc1b	actin related protein 2/3 complex, subunit 1B	1.05075	2.2135e-15	8.49061e-15
ENSMUSG00000029623	Pdap1	PDGFA associated protein 1	2.08644	4.13679e-64	8.74234e-63
ENSMUSG00000038722	Bud31	BUD31 homolog	1.86637	8.60175e-73	2.51726e-71
ENSMUSG00000038690	Atp5j2	ATP synthase, H+ transporting, mitochondrial F0 complex, subunit F2	2.07295	7.59531e-87	3.20562e-85
ENSMUSG00000056035	Cyp3a11	cytochrome P450, family 3, subfamily a, polypeptide 11	2.76237	3.88638e-203	2.3647e-200
ENSMUSG00000029630	Cyp3a25	cytochrome P450, family 3, subfamily a, polypeptide 25	1.18565	3.6326e-40	3.78096e-39
ENSMUSG00000061292	Cyp3a59	cytochrome P450, family 3, subfamily a, polypeptide 59	1.16064	3.21412e-27	2.11232e-26
ENSMUSG00000105907	Gm34333	predicted gene, 34333	1.76957	3.24902e-05	6.59056e-05
ENSMUSG00000041453	Rpl21	ribosomal protein L21	1.41445	1.9017e-30	1.43665e-29
ENSMUSG00000029649	Pomp	proteasome maturation protein	2.36305	1.17001e-105	8.37532e-104
ENSMUSG00000066554	Gm10167	predicted pseudogene 10167	1.22373	1.14518e-14	4.2639e-14
ENSMUSG00000086494	2210417A02Rik	RIKEN cDNA 2210417A02 gene	2.42652	7.28913e-12	2.34147e-11
ENSMUSG00000085971	Gm15411	predicted gene 15411	1.5753	4.77767e-07	1.12748e-06
ENSMUSG00000086610	Gm15408	predicted gene 15408	1.42922	7.29496e-13	2.46137e-12
ENSMUSG00000066551	Hmgb1	high mobility group box 1	1.42541	4.154e-58	7.44305e-57
ENSMUSG00000080002	Gm5566	predicted pseudogene 5566	1.67371	1.43076e-26	9.17985e-26
ENSMUSG00000054622	D730045B01Rik	RIKEN cDNA D730045B01 gene	1.4878	0.0219405	0.0323862
ENSMUSG00000097321	1700028E10Rik	RIKEN cDNA 1700028E10 gene	1.14539	6.93336e-06	1.49267e-05
ENSMUSG00000033970	Rfc3	replication factor C (activator 1) 3	1.04589	3.85262e-11	1.18692e-10
ENSMUSG00000106734	Gm20559	predicted gene, 20559	1.48064	6.9213e-11	2.09388e-10
ENSMUSG00000029664	Tfpi2	tissue factor pathway inhibitor 2	1.67818	1.33499e-69	3.46267e-68
ENSMUSG00000029663	Gngt1	guanine nucleotide binding protein (G protein), gamma transducing activity polypeptide 1	2.57822	7.14581e-24	4.14911e-23
ENSMUSG00000032766	Gng11	guanine nucleotide binding protein (G protein), gamma 11	1.49097	3.15954e-17	1.34988e-16
ENSMUSG00000032757	Bet1	Bet1 golgi vesicular membrane trafficking protein	1.54836	8.95897e-42	9.77786e-41
ENSMUSG00000083041	Gmfg-ps	glia maturation factor, gamma, pseudogene	1.61664	4.46194e-21	2.29509e-20
ENSMUSG00000002588	Pon1	paraoxonase 1	1.07212	3.08092e-43	3.50941e-42
ENSMUSG00000029759	Pon3	paraoxonase 3	1.51229	1.20697e-67	2.86125e-66
ENSMUSG00000032667	Pon2	paraoxonase 2	1.46199	1.51197e-56	2.58237e-55
ENSMUSG00000042541	Sem1	SEM1, 26S proteasome complex subunit	2.13314	3.84767e-69	9.72103e-68
ENSMUSG00000012483	Rpa3	replication protein A3	2.31326	5.16061e-39	5.14405e-38
ENSMUSG00000029632	Ndufa4	Ndufa4, mitochondrial complex associated	2.80429	3.65301e-105	2.55239e-103
ENSMUSG00000052419	Smim30	small integral membrane protein 30	2.38365	1.72328e-117	1.67767e-115
ENSMUSG00000097616	1110019D14Rik	RIKEN cDNA 1110019D14 gene	1.14615	0.00115796	0.00202414
ENSMUSG00000029553	Tfec	transcription factor EC	1.10084	0.00150444	0.00259746
ENSMUSG00000044155	Lsm8	LSM8 homolog, U6 small nuclear RNA associated	1.76471	6.82735e-32	5.41553e-31
ENSMUSG00000023089	Ndufa5	NADH:ubiquinone oxidoreductase subunit A5	1.92076	1.09712e-41	1.19472e-40
ENSMUSG00000043421	Hilpda	hypoxia inducible lipid droplet associated	2.02727	1.34858e-28	9.42715e-28
ENSMUSG00000004285	Atp6v1f	ATPase, H+ transporting, lysosomal V1 subunit F	1.09384	4.06954e-25	2.47409e-24
ENSMUSG00000086922	Gm13835	predicted gene 13835	1.6565	2.44969e-49	3.3748e-48
ENSMUSG00000087380	2210408F21Rik	RIKEN cDNA 2210408F21 gene	1.09485	9.05736e-10	2.57675e-09
ENSMUSG00000086212	Mkln1os	muskelin 1, intracellular mediator containing kelch motifs, opposite strand	1.27602	0.0143737	0.0218258
ENSMUSG00000086763	Plxna4os1	plexin A4, opposite strand 1	1.58879	0.00250849	0.0042081
ENSMUSG00000087613	Gm13855	predicted gene 13855	1.23879	0.00605744	0.00969176
ENSMUSG00000029762	Akr1b8	aldo-keto reductase family 1, member B8	1.03197	7.80658e-05	0.000153163
ENSMUSG00000061758	Akr1b10	aldo-keto reductase family 1, member B10 (aldose reductase)	1.26654	0.00103976	0.00182781
ENSMUSG00000038871	Bpgm	2,3-bisphosphoglycerate mutase	1.27034	6.53932e-09	1.76906e-08
ENSMUSG00000029761	Cald1	caldesmon 1	1.38418	3.50068e-24	2.06464e-23
ENSMUSG00000046806	Cyren	cell cycle regulator of NHEJ	1.2869	2.1309e-06	4.76677e-06
ENSMUSG00000107035	Ybx1-ps2	Y box protein 1, pseudogene 2	2.10041	1.14522e-37	1.1046e-36
ENSMUSG00000019689	Fmc1	formation of mitochondrial complex V assembly factor 1	1.66714	7.13063e-38	6.92344e-37
ENSMUSG00000002416	Ndufb2	NADH:ubiquinone oxidoreductase subunit B2	2.76663	5.78719e-78	1.912e-76
ENSMUSG00000029911	Ssbp1	single-stranded DNA binding protein 1	1.34513	1.97436e-20	9.85693e-20
ENSMUSG00000076498	Trbc2	T cell receptor beta, constant 2	1.04729	0.0280578	0.04068
ENSMUSG00000029864	Gstk1	glutathione S-transferase kappa 1	1.72014	1.45149e-115	1.35007e-113
ENSMUSG00000044211	Gm7887	predicted gene 7887	1.36396	1.73578e-19	8.29982e-19
ENSMUSG00000051124	Gimap9	GTPase, IMAP family member 9	1.61624	1.17431e-37	1.13191e-36
ENSMUSG00000054435	Gimap4	GTPase, IMAP family member 4	2.25365	8.03289e-57	1.37681e-55
ENSMUSG00000047867	Gimap6	GTPase, IMAP family member 6	1.0642	1.70896e-10	5.0641e-10
ENSMUSG00000039264	Gimap3	GTPase, IMAP family member 3	1.34962	0.000209789	0.000396064
ENSMUSG00000029810	Tmem176b	transmembrane protein 176B	1.25168	4.60433e-26	2.89738e-25
ENSMUSG00000029815	Malsu1	mitochondrial assembly of ribosomal large subunit 1	2.30382	7.5554e-75	2.32767e-73
ENSMUSG00000029817	Tra2a	transformer 2 alpha	1.22775	1.49943e-13	5.26476e-13
ENSMUSG00000063694	Cycs	cytochrome c, somatic	2.39964	1.62332e-51	2.38965e-50
ENSMUSG00000085776	5430402O13Rik	RIKEN cDNA 5430402O13 gene	1.74536	9.20565e-08	2.29599e-07
ENSMUSG00000004980	Hnrnpa2b1	heterogeneous nuclear ribonucleoprotein A2/B1	1.28912	5.73026e-68	1.38084e-66
ENSMUSG00000014704	Hoxa2	homeobox A2	1.82239	0.0124135	0.0190574
ENSMUSG00000038253	Hoxa5	homeobox A5	1.06604	0.033795	0.0483264
ENSMUSG00000059159	Gm8129	predicted pseudogene 8129	1.32133	8.95779e-07	2.06782e-06
ENSMUSG00000002797	Ggct	gamma-glutamyl cyclotransferase	1.15668	2.87642e-13	9.92072e-13
ENSMUSG00000003477	Inmt	indolethylamine N-methyltransferase	1.50007	1.03194e-39	1.05528e-38
ENSMUSG00000091625	Lsm5	LSM5 homolog, U6 small nuclear RNA and mRNA degradation associated	1.91355	1.98005e-06	4.44159e-06
ENSMUSG00000071893	Vmn1r4	vomeronasal 1 receptor 4	2.8445	0.000484978	0.000885046
ENSMUSG00000043162	Pyurf	Pigy upstream reading frame	2.01132	2.83135e-61	5.56476e-60
ENSMUSG00000071419	Rps15-ps2	ribosomal protein S15, pseudogene 2	1.63641	8.07676e-17	3.36505e-16
ENSMUSG00000025889	Snca	synuclein, alpha	2.22215	1.17073e-06	2.67923e-06
ENSMUSG00000107968	Gm44419	predicted gene, 44419	1.74665	0.00133605	0.0023199
ENSMUSG00000029910	Mad2l1	MAD2 mitotic arrest deficient-like 1	1.5015	1.27542e-13	4.49877e-13
ENSMUSG00000107176	Gm9794	predicted pseudogene 9794	1.63532	9.76079e-69	2.41998e-67
ENSMUSG00000036390	Gadd45a	growth arrest and DNA-damage-inducible 45 alpha	1.70474	2.09004e-24	1.24119e-23
ENSMUSG00000047905	Gm8566	predicted pseudogene 8566	2.74469	2.59396e-93	1.30619e-91
ENSMUSG00000096336	Igkv1-135	immunoglobulin kappa variable 1-135	1.98579	0.000291	0.000542439
ENSMUSG00000076508	Igkv17-127	immunoglobulin kappa variable 17-127	1.34048	0.00325193	0.00538839
ENSMUSG00000076523	Igkv15-103	immunoglobulin kappa chain variable 15-103	2.49933	4.16656e-05	8.37614e-05
ENSMUSG00000094420	Igkv10-96	immunoglobulin kappa variable 10-96	1.97743	2.85822e-06	6.32556e-06
ENSMUSG00000096490	Igkv10-94	immunoglobulin kappa variable 10-94	2.8871	9.33642e-05	0.000182078
ENSMUSG00000076545	Igkv4-72	immunoglobulin kappa chain variable 4-72	1.95575	0.00606226	0.00969842
ENSMUSG00000076549	Igkv4-68	immunoglobulin kappa variable 4-68	2.2808	0.000878015	0.00155489
ENSMUSG00000094006	Igkv4-59	immunoglobulin kappa variable 4-59	2.47718	0.000159042	0.000303832
ENSMUSG00000096833	Igkv4-55	immunoglobulin kappa variable 4-55	2.76178	6.26481e-05	0.00012393
ENSMUSG00000096422	Igkv12-44	immunoglobulin kappa variable 12-44	1.83359	0.00276802	0.00462329
ENSMUSG00000076569	Igkv5-39	immunoglobulin kappa variable 5-39	1.63947	1.86206e-06	4.18527e-06
ENSMUSG00000076577	Igkv8-30	immunoglobulin kappa chain variable 8-30	2.33178	0.000445183	0.000815786
ENSMUSG00000094356	Igkv8-28	immunoglobulin kappa variable 8-28	2.32092	0.00905662	0.0141812
ENSMUSG00000076583	Igkv8-24	immunoglobulin kappa chain variable 8-24	2.08135	0.00392109	0.00642645
ENSMUSG00000096594	Igkv8-19	immunoglobulin kappa variable 8-19	1.93797	0.002936	0.00488485
ENSMUSG00000095794	Igkv6-17	immunoglobulin kappa variable 6-17	2.435	0.000123989	0.00023912
ENSMUSG00000094797	Igkv6-15	immunoglobulin kappa variable 6-15	2.69343	3.21837e-05	6.53201e-05
ENSMUSG00000094117	Igkv3-12	immunoglobulin kappa variable 3-12	1.53609	0.0230801	0.0339278
ENSMUSG00000076596	Igkv3-10	immunoglobulin kappa variable 3-10	2.07149	1.31665e-05	2.76012e-05
ENSMUSG00000095335	Igkv3-5	immunoglobulin kappa chain variable 3-5	2.22443	2.05063e-12	6.77343e-12
ENSMUSG00000096715	Igkv3-4	immunoglobulin kappa variable 3-4	2.03105	0.00112513	0.00197076
ENSMUSG00000095351	Igkv3-2	immunoglobulin kappa variable 3-2	2.17221	0.0236998	0.0347792
ENSMUSG00000076609	Igkc	immunoglobulin kappa constant	1.79677	3.8783e-09	1.06336e-08
ENSMUSG00000068396	Rpl34-ps1	ribosomal protein L34, pseudogene 1	1.4819	7.37557e-56	1.23515e-54
ENSMUSG00000054474	Thnsl2	threonine synthase-like 2 (bacterial)	1.64994	9.1566e-144	1.69258e-141
ENSMUSG00000054422	Fabp1	fatty acid binding protein 1, liver	1.78083	1.72025e-67	4.06486e-66
ENSMUSG00000053044	Cd8b1	CD8 antigen, beta chain 1	1.62999	0.0125959	0.0193111
ENSMUSG00000052962	Mrpl35	mitochondrial ribosomal protein L35	1.37259	7.02862e-31	5.3907e-30
ENSMUSG00000073002	Vamp5	vesicle-associated membrane protein 5	1.31217	7.49736e-15	2.81594e-14
ENSMUSG00000050732	Vamp8	vesicle-associated membrane protein 8	1.86332	3.27456e-69	8.31624e-68
ENSMUSG00000108591	Particl	promoter of Mat2a antisense radiation induced circulating long non-coding RNA	1.92373	1.47972e-10	4.39731e-10
ENSMUSG00000056737	Capg	capping protein (actin filament), gelsolin-like	1.43956	0.000197644	0.000374053
ENSMUSG00000104501	Gm37736	predicted gene, 37736	2.12476	0.00186298	0.00318002
ENSMUSG00000079523	Tmsb10	thymosin, beta 10	1.33725	2.84004e-11	8.80719e-11
ENSMUSG00000052738	Suclg1	succinate-CoA ligase, GDP-forming, alpha subunit	1.39539	1.64703e-125	2.00429e-123
ENSMUSG00000107639	Gm4374	predicted gene 4374	1.53163	0.0212065	0.0314044
ENSMUSG00000080824	Gm9001	predicted gene 9001	1.16824	4.48454e-05	8.98815e-05
ENSMUSG00000107770	Gm44126	predicted gene, 44126	1.28739	6.16011e-06	1.32993e-05
ENSMUSG00000030045	Mrpl19	mitochondrial ribosomal protein L19	1.13155	1.49964e-20	7.54368e-20
ENSMUSG00000108288	Gm44202	predicted gene, 44202	1.70602	0.00117425	0.0020509
ENSMUSG00000035104	Eva1a	eva-1 homolog A (C. elegans)	1.23412	2.54195e-51	3.71945e-50
ENSMUSG00000030042	Pole4	polymerase (DNA-directed), epsilon 4 (p12 subunit)	1.82331	1.4646e-90	6.87702e-89
ENSMUSG00000000628	Hk2	hexokinase 2	1.18135	2.15696e-05	4.4376e-05
ENSMUSG00000069678	Pcgf1	polycomb group ring finger 1	1.15921	2.65667e-09	7.3476e-09
ENSMUSG00000030034	Ino80b	INO80 complex subunit B	1.51667	6.43732e-28	4.344e-27
ENSMUSG00000045160	Bola3	bolA-like 3 (E. coli)	1.14936	4.74237e-34	4.05937e-33
ENSMUSG00000014554	Dguok	deoxyguanosine kinase	1.20422	1.90152e-21	9.96338e-21
ENSMUSG00000081669	Npm3-ps1	nucleoplasmin 3, pseudogene 1	1.7421	9.40821e-20	4.55229e-19
ENSMUSG00000033735	Spr	sepiapterin reductase	1.46661	7.76841e-63	1.59329e-61
ENSMUSG00000079494	Nat8f5	N-acetyltransferase 8 (GCN5-related) family member 5	2.6008	2.69073e-37	2.55978e-36
ENSMUSG00000030004	Nat8	N-acetyltransferase 8 (GCN5-related)	1.64493	2.36789e-63	4.9117e-62
ENSMUSG00000057103	Nat8f1	N-acetyltransferase 8 (GCN5-related) family member 1	1.88077	1.35975e-42	1.52625e-41
ENSMUSG00000072940	Gm10443	predicted pseudogene 10443	1.82453	8.52595e-46	1.05245e-44
ENSMUSG00000057497	Fam136a	family with sequence similarity 136, member A	1.40069	7.04581e-55	1.15347e-53
ENSMUSG00000057278	Snrpg	small nuclear ribonucleoprotein polypeptide G	2.48397	5.12814e-16	2.03772e-15
ENSMUSG00000101655	2310040G24Rik	RIKEN cDNA 2310040G24 gene	1.67161	6.88016e-11	2.0823e-10
ENSMUSG00000030051	Aplf	aprataxin and PNKP like factor	1.00688	0.00138377	0.00239763
ENSMUSG00000030057	Cnbp	cellular nucleic acid binding protein	1.20066	1.43838e-53	2.27324e-52
ENSMUSG00000030079	Ruvbl1	RuvB-like protein 1	1.25581	3.74515e-20	1.84267e-19
ENSMUSG00000033182	Kbtbd12	kelch repeat and BTB (POZ) domain containing 12	2.65317	0.000972482	0.00171511
ENSMUSG00000034203	Chchd4	coiled-coil-helix-coiled-coil-helix domain containing 4	1.46694	2.14725e-47	2.78474e-46
ENSMUSG00000034192	Lsm3	LSM3 homolog, U6 small nuclear RNA and mRNA degradation associated	2.45442	2.8821e-54	4.6454e-53
ENSMUSG00000014551	Mrps25	mitochondrial ribosomal protein S25	1.13776	1.54647e-19	7.41158e-19
ENSMUSG00000045100	Slc25a26	solute carrier family 25 (mitochondrial carrier, phosphate carrier), member 26	1.35122	8.22409e-21	4.18163e-20
ENSMUSG00000030061	Uba3	ubiquitin-like modifier activating enzyme 3	1.02683	1.39288e-16	5.73934e-16
ENSMUSG00000035199	Arl6ip5	ADP-ribosylation factor-like 6 interacting protein 5	1.69154	3.53726e-78	1.17397e-76
ENSMUSG00000084319	Tpt1-ps3	tumor protein, translationally-controlled, pseudogene 3	1.49183	2.42212e-82	9.21099e-81
ENSMUSG00000079224	Gm6565	predicted gene 6565	2.2792	0.000273355	0.000511115
ENSMUSG00000057604	Lmcd1	LIM and cysteine-rich domains 1	1.00306	0.0182275	0.0272414
ENSMUSG00000086429	Gt(ROSA)26Sor	gene trap ROSA 26, Philippe Soriano	1.59774	1.65155e-16	6.77652e-16
ENSMUSG00000030272	Camk1	calcium/calmodulin-dependent protein kinase I	1.23927	3.12843e-22	1.69894e-21
ENSMUSG00000079426	Arpc4	actin related protein 2/3 complex, subunit 4	1.44582	1.31424e-77	4.29347e-76
ENSMUSG00000030278	Cidec	cell death-inducing DFFA-like effector c	1.43178	1.7165e-14	6.32342e-14
ENSMUSG00000051256	Jagn1	jagunal homolog 1	1.04419	1.72681e-27	1.14621e-26
ENSMUSG00000033940	Brk1	BRICK1, SCAR/WAVE actin-nucleating complex subunit	1.56318	4.24054e-62	8.52957e-61
ENSMUSG00000060477	Irak2	interleukin-1 receptor-associated kinase 2	1.01718	4.28562e-15	1.62384e-14
ENSMUSG00000030298	Sec13	SEC13 homolog, nuclear pore and COPII coat complex component	1.78749	1.27477e-100	7.69233e-99
ENSMUSG00000107994	D830050J10Rik	RIKEN cDNA D830050J10 gene	1.54574	2.09754e-10	6.17298e-10
ENSMUSG00000057841	Rpl32	ribosomal protein L32	1.68731	7.52701e-68	1.80488e-66
ENSMUSG00000048489	Depp1	DEPP1 autophagy regulator	1.70767	0.000127598	0.000245755
ENSMUSG00000107785	Gm45083	predicted gene 45083	1.98826	6.83948e-05	0.000134859
ENSMUSG00000059689	Zfp637	zinc finger protein 637	1.01451	2.08658e-15	8.01428e-15
ENSMUSG00000019210	Atp6v1e1	ATPase, H+ transporting, lysosomal V1 subunit E1	1.70804	1.62194e-117	1.58961e-115
ENSMUSG00000030137	Tuba8	tubulin, alpha 8	1.06901	0.00383739	0.00629351
ENSMUSG00000030107	Usp18	ubiquitin specific peptidase 18	1.3518	6.56157e-14	2.34792e-13
ENSMUSG00000071204	Gm10319	predicted pseudogene 10319	1.24724	2.55452e-29	1.83852e-28
ENSMUSG00000055093	Rps27a-ps3	ribosomal protein S27A, pseudogene 3	1.12286	2.45483e-20	1.22056e-19
ENSMUSG00000043832	Clec4a3	C-type lectin domain family 4, member a3	1.11127	0.00341643	0.00564048
ENSMUSG00000030148	Clec4a2	C-type lectin domain family 4, member a2	1.01293	0.0198515	0.0295085
ENSMUSG00000023349	Clec4n	C-type lectin domain family 4, member n	1.46149	4.46659e-06	9.73953e-06
ENSMUSG00000094145	Vmn2r20	vomeronasal 2, receptor 20	2.496	2.99648e-06	6.62091e-06
ENSMUSG00000008153	Clstn3	calsyntenin 3	1.07217	3.39326e-51	4.95023e-50
ENSMUSG00000107552	Gm44096	predicted gene, 44096	1.81368	1.769e-16	7.24213e-16
ENSMUSG00000038527	C1rl	complement component 1, r subcomponent-like	1.19948	4.46271e-73	1.31654e-71
ENSMUSG00000004268	Emg1	EMG1 N1-specific pseudouridine methyltransferase	1.36759	9.903e-68	2.35527e-66
ENSMUSG00000072772	Grcc10	gene rich cluster, C10 gene	1.76735	1.26507e-43	1.46385e-42
ENSMUSG00000023456	Tpi1	triosephosphate isomerase 1	1.79699	2.36311e-74	7.15944e-73
ENSMUSG00000030124	Lag3	lymphocyte-activation gene 3	1.48348	8.19671e-07	1.90055e-06
ENSMUSG00000030335	Mrpl51	mitochondrial ribosomal protein L51	1.69645	2.76933e-64	5.89512e-63
ENSMUSG00000030342	Cd9	CD9 antigen	2.06975	5.09933e-35	4.52403e-34
ENSMUSG00000049107	Ntf3	neurotrophin 3	2.1631	6.15285e-06	1.32855e-05
ENSMUSG00000000399	Ndufa9	NADH:ubiquinone oxidoreductase subunit A9	1.77297	7.22955e-174	2.39939e-171
ENSMUSG00000000184	Ccnd2	cyclin D2	1.61367	3.41681e-16	1.37567e-15
ENSMUSG00000106755	Tpi-rs11	triosephosphate isomerase related sequence 11	2.12255	3.59481e-31	2.77752e-30
ENSMUSG00000081113	Gm7308	predicted pseudogene 7308	2.52768	2.78221e-16	1.12638e-15
ENSMUSG00000047228	A2ml1	alpha-2-macroglobulin like 1	2.21506	1.8252e-39	1.8458e-38
ENSMUSG00000097354	2310001H17Rik	RIKEN cDNA 2310001H17 gene	2.30329	1.39076e-30	1.05503e-29
ENSMUSG00000030159	Clec1b	C-type lectin domain family 1, member b	1.21909	3.76285e-12	1.22626e-11
ENSMUSG00000030161	Gabarapl1	gamma-aminobutyric acid (GABA) A receptor-associated protein-like 1	1.31587	1.14637e-36	1.06763e-35
ENSMUSG00000030187	Klra2	killer cell lectin-like receptor, subfamily A, member 2	1.27291	0.00430204	0.00701615
ENSMUSG00000030188	Magohb	mago homolog B, exon junction complex core component	2.03803	2.55321e-14	9.32114e-14
ENSMUSG00000091438	Gm17088	predicted gene 17088	1.49074	0.00425057	0.00693764
ENSMUSG00000100876	2810454H06Rik	RIKEN cDNA 2810454H06 gene	1.62247	0.0157489	0.0237836
ENSMUSG00000042770	Hebp1	heme binding protein 1	1.34495	2.29027e-64	4.88958e-63
ENSMUSG00000082691	Dynlt1-ps1	dynein light chain Tctex-type 1, pseuodogene 1	1.59537	2.16063e-28	1.49322e-27
ENSMUSG00000071141	Rpl36a-ps3	ribosomal protein L36A, pseudogene 3	1.99336	2.51783e-54	4.07251e-53
ENSMUSG00000060032	H2aj	H2J.A histone	1.15548	3.68615e-24	2.17052e-23
ENSMUSG00000030218	Mgp	matrix Gla protein	2.33179	2.0003e-08	5.23109e-08
ENSMUSG00000030220	Arhgdib	Rho, GDP dissociation inhibitor (GDI) beta	1.80297	2.38317e-19	1.13249e-18
ENSMUSG00000044378	Slc15a5	solute carrier family 15, member 5	1.13161	1.05142e-17	4.58735e-17
ENSMUSG00000008540	Mgst1	microsomal glutathione S-transferase 1	2.7656	2.14104e-179	8.2278e-177
ENSMUSG00000080921	Rpl38-ps2	ribosomal protein L38, pseudogene 2	1.17689	3.833e-26	2.41786e-25
ENSMUSG00000107516	Gm30784	predicted gene, 30784	1.76061	6.97916e-06	1.50142e-05
ENSMUSG00000041671	Pyroxd1	pyridine nucleotide-disulphide oxidoreductase domain 1	1.00232	0.0122294	0.0187866
ENSMUSG00000030246	Ldhb	lactate dehydrogenase B	1.5412	3.40407e-06	7.48864e-06
ENSMUSG00000040370	Etfrf1	electron transfer flavoprotein regulatory factor 1	1.39352	1.83896e-33	1.53982e-32
ENSMUSG00000067344	Rps25-ps1	ribosomal protein S25, pseudogene 1	2.23828	1.7857e-102	1.15896e-100
ENSMUSG00000030291	Med21	mediator complex subunit 21	3.00013	1.9963e-112	1.66583e-110
ENSMUSG00000072662	Mansc4	MANSC domain containing 4	1.32723	0.0269443	0.0391977
ENSMUSG00000063171	Rps4l	ribosomal protein S4-like	1.14745	8.68114e-15	3.2522e-14
ENSMUSG00000039958	Etfbkmt	electron transfer flavoprotein beta subunit lysine methyltransferase	1.01785	2.12884e-09	5.91016e-09
ENSMUSG00000107470	Gm3375	predicted gene 3375	1.36612	3.3018e-32	2.64634e-31
ENSMUSG00000078817	Nlrp12	NLR family, pyrin domain containing 12	1.45042	5.29631e-25	3.2039e-24
ENSMUSG00000006335	Tfpt	TCF3 (E2A) fusion partner	1.63009	2.71486e-32	2.1843e-31
ENSMUSG00000008373	Prpf31	pre-mRNA processing factor 31	1.8406	1.03064e-64	2.23301e-63
ENSMUSG00000078813	Leng1	leukocyte receptor cluster (LRC) member 1	2.46621	2.68434e-75	8.39387e-74
ENSMUSG00000035585	Tsen34	tRNA splicing endonuclease subunit 34	1.3693	2.39373e-43	2.74377e-42
ENSMUSG00000083344	Gm7363	predicted gene 7363	2.16378	0.0172371	0.0258725
ENSMUSG00000055541	Lair1	leukocyte-associated Ig-like receptor 1	1.39555	1.82372e-05	3.77435e-05
ENSMUSG00000030428	Ttyh1	tweety family member 1	1.58065	0.00589239	0.00944218
ENSMUSG00000043432	Leng9	leukocyte receptor cluster (LRC) member 9	1.25513	1.81037e-14	6.66084e-14
ENSMUSG00000063838	Cdc42ep5	CDC42 effector protein (Rho GTPase binding) 5	1.46987	3.03937e-11	9.41533e-11
ENSMUSG00000070873	Lilra5	leukocyte immunoglobulin-like receptor, subfamily A (with TM domain), member 5	1.37951	2.24005e-06	5.00175e-06
ENSMUSG00000064179	Tnnt1	troponin T1, skeletal, slow	2.21937	3.8373e-05	7.74193e-05
ENSMUSG00000045282	Tmem86b	transmembrane protein 86B	1.09233	1.60423e-26	1.02613e-25
ENSMUSG00000063802	Hspbp1	HSPA (heat shock 70kDa) binding protein, cytoplasmic cochaperone 1	1.37223	3.316e-41	3.56843e-40
ENSMUSG00000030432	Rpl28	ribosomal protein L28	1.06168	0.00219295	0.00370944
ENSMUSG00000083649	Rasl2-9	RAS-like, family 2, locus 9	1.44482	0.00076474	0.00136522
ENSMUSG00000109108	Gm36371	predicted gene, 36371	1.81584	0.00272255	0.00454838
ENSMUSG00000062116	Zfp954	zinc finger protein 954	1.23067	3.3493e-08	8.6276e-08
ENSMUSG00000033916	Chmp2a	charged multivesicular body protein 2A	1.2142	9.38022e-64	1.96809e-62
ENSMUSG00000030378	Sult2a8	sulfotransferase family 2A, dehydroepiandrosterone (DHEA)-preferring, member 8	1.10412	0.000698955	0.00125299
ENSMUSG00000094156	Sult2a7	sulfotransferase family 2A, dehydroepiandrosterone (DHEA)-preferring, member 7	1.7168	8.36247e-08	2.09284e-07
ENSMUSG00000098290	Obox4-ps1	oocyte specific homeobox 4, pseudogene 1	2.50677	0.000823882	0.00146453
ENSMUSG00000041571	Selenow	selenoprotein W	2.23581	1.40492e-122	1.55425e-120
ENSMUSG00000006021	Kptn	kaptin	1.64267	6.99835e-53	1.07803e-51
ENSMUSG00000002083	Bbc3	BCL2 binding component 3	1.01847	2.11478e-17	9.09905e-17
ENSMUSG00000019158	Tmem160	transmembrane protein 160	1.59795	6.63088e-20	3.22769e-19
ENSMUSG00000008036	Ap2s1	adaptor-related protein complex 2, sigma 1 subunit	1.96815	3.90878e-105	2.71809e-103
ENSMUSG00000040987	Mill2	MHC I like leukocyte 2	1.46801	0.00109966	0.00192869
ENSMUSG00000030413	Pglyrp1	peptidoglycan recognition protein 1	1.87626	0.00370888	0.00609507
ENSMUSG00000040824	Snrpd2	small nuclear ribonucleoprotein D2	1.05848	2.29009e-18	1.03249e-17
ENSMUSG00000003549	Ercc1	excision repair cross-complementing rodent repair deficiency, complementation group 1	1.61279	5.00394e-16	1.98999e-15
ENSMUSG00000002043	Trappc6a	trafficking protein particle complex 6A	1.21365	6.53692e-21	3.33305e-20
ENSMUSG00000044709	Gemin7	gem nuclear organelle associated protein 7	1.98946	4.97778e-120	5.15535e-118
ENSMUSG00000109350	Apoc2l	apolipoprotein C2 like	1.6041	0.0194556	0.0289642
ENSMUSG00000074336	Apoc4	apolipoprotein C-IV	2.00385	6.71444e-58	1.20013e-56
ENSMUSG00000040564	Apoc1	apolipoprotein C-I	1.34806	1.40288e-31	1.10082e-30
ENSMUSG00000087593	Gm16174	predicted gene 16174	1.20777	0.00115709	0.00202286
ENSMUSG00000040498	Igsf23	immunoglobulin superfamily, member 23	1.50234	0.00263101	0.0044025
ENSMUSG00000074282	Zfp94	zinc finger protein 94	1.05875	0.00942609	0.0147203
ENSMUSG00000064254	Ethe1	ethylmalonic encephalopathy 1	1.58217	6.2041e-34	5.28579e-33
ENSMUSG00000091955	Gm9844	predicted pseudogene 9844	1.03576	0.0015839	0.0027266
ENSMUSG00000003379	Cd79a	CD79A antigen (immunoglobulin-associated alpha)	1.19906	0.000259591	0.000486187
ENSMUSG00000054499	Dedd2	death effector domain-containing DNA binding protein 2	1.00863	1.02437e-22	5.67268e-22
ENSMUSG00000005447	Pafah1b3	platelet-activating factor acetylhydrolase, isoform 1b, subunit 3	1.7265	3.81284e-20	1.87534e-19
ENSMUSG00000108518	Gm5587	predicted gene 5587	1.61771	0.0217691	0.032156
ENSMUSG00000060376	Bckdha	branched chain ketoacid dehydrogenase E1, alpha polypeptide	1.01797	2.64295e-32	2.12762e-31
ENSMUSG00000061286	Exosc5	exosome component 5	1.04001	1.59815e-31	1.25001e-30
ENSMUSG00000063439	B9d2	B9 protein domain 2	1.00379	5.61875e-09	1.52737e-08
ENSMUSG00000040583	Cyp2b13	cytochrome P450, family 2, subfamily b, polypeptide 13	1.41483	0.0132961	0.0203121
ENSMUSG00000108487	Cyp2a21-ps	cytochrome P450, family 2, subfamily a, polypeptide 21, pseudogene	1.15301	0.0281068	0.0407428
ENSMUSG00000091867	Cyp2a22	cytochrome P450, family 2, subfamily a, polypeptide 22	1.24535	0.000176059	0.000334852
ENSMUSG00000040466	Blvrb	biliverdin reductase B (flavin reductase (NADPH))	1.25427	3.13107e-40	3.27294e-39
ENSMUSG00000082016	Pgam1-ps2	phosphoglycerate mutase 1, pseudogene 2	1.01137	1.13986e-27	7.63202e-27
ENSMUSG00000008384	Sertad1	SERTA domain containing 1	2.87899	7.10863e-84	2.79052e-82
ENSMUSG00000040390	Map3k10	mitogen-activated protein kinase kinase kinase 10	1.47449	1.61626e-49	2.24783e-48
ENSMUSG00000109262	Gm44744	predicted gene 44744	1.67575	3.52495e-07	8.41368e-07
ENSMUSG00000046865	Fbl	fibrillarin	1.15895	3.75176e-18	1.67595e-17
ENSMUSG00000003437	Paf1	Paf1, RNA polymerase II complex component	1.02377	3.14934e-10	9.18694e-10
ENSMUSG00000060791	Gmfg	glia maturation factor, gamma	1.72913	9.87194e-15	3.6879e-14
ENSMUSG00000030598	Fbxo17	F-box protein 17	1.295	0.00677426	0.0107784
ENSMUSG00000045948	Mrps12	mitochondrial ribosomal protein S12	1.43028	9.81911e-49	1.32767e-47
ENSMUSG00000030587	2200002D01Rik	RIKEN cDNA 2200002D01 gene	1.90074	2.41668e-31	1.88017e-30
ENSMUSG00000074227	Spint2	serine protease inhibitor, Kunitz type 2	1.26642	6.05936e-19	2.82519e-18
ENSMUSG00000037166	Ppp1r14a	protein phosphatase 1, regulatory inhibitor subunit 14A	1.09325	6.89286e-05	0.000135857
ENSMUSG00000074218	Cox7a1	cytochrome c oxidase subunit 7A1	1.54974	7.4168e-07	1.72492e-06
ENSMUSG00000006095	Tbcb	tubulin folding cofactor B	1.43544	1.03164e-24	6.18685e-24
ENSMUSG00000019738	Polr2i	polymerase (RNA) II (DNA directed) polypeptide I	2.74576	7.99455e-95	4.24525e-93
ENSMUSG00000042831	Alkbh6	alkB homolog 6	1.14107	7.30676e-15	2.74789e-14
ENSMUSG00000074211	Sdhaf1	succinate dehydrogenase complex assembly factor 1	1.91572	1.0975e-29	8.05773e-29
ENSMUSG00000030579	Tyrobp	TYRO protein tyrosine kinase binding protein	1.04838	1.10527e-06	2.53539e-06
ENSMUSG00000064109	Hcst	hematopoietic cell signal transducer	1.16466	0.0177115	0.0265301
ENSMUSG00000036892	Prodh2	proline dehydrogenase (oxidase) 2	1.61224	7.13212e-156	1.67985e-153
ENSMUSG00000036854	Hspb6	heat shock protein, alpha-crystallin-related, B6	1.62424	4.92362e-39	4.91453e-38
ENSMUSG00000036845	Lin37	lin-37 DREAM MuvB core complex component	1.32221	7.45894e-22	3.99424e-21
ENSMUSG00000036835	Psenen	presenilin enhancer gamma secretase subunit	1.53944	6.95422e-30	5.16018e-29
ENSMUSG00000006310	Zbtb32	zinc finger and BTB domain containing 32	1.10726	0.00191548	0.00326391
ENSMUSG00000036751	Cox6b1	cytochrome c oxidase, subunit 6B1	1.86945	5.824e-62	1.16345e-60
ENSMUSG00000006315	Tmem147	transmembrane protein 147	1.38144	1.07125e-55	1.78172e-54
ENSMUSG00000097320	Tmem147os	transmembrane protein 147, opposite strand	1.23969	0.0224729	0.0330986
ENSMUSG00000061099	Gapdhs	glyceraldehyde-3-phosphate dehydrogenase, spermatogenic	1.3787	4.7486e-05	9.49266e-05
ENSMUSG00000056978	Hamp2	hepcidin antimicrobial peptide 2	2.10534	1.11564e-10	3.3412e-10
ENSMUSG00000050440	Hamp	hepcidin antimicrobial peptide	1.85984	3.64409e-16	1.46355e-15
ENSMUSG00000009687	Fxyd5	FXYD domain-containing ion transport regulator 5	1.01523	2.93467e-06	6.48827e-06
ENSMUSG00000036570	Fxyd1	FXYD domain-containing ion transport regulator 1	1.2993	2.74394e-27	1.80575e-26
ENSMUSG00000057092	Fxyd3	FXYD domain-containing ion transport regulator 3	1.93075	0.00189332	0.00322841
ENSMUSG00000002635	Pdcd2l	programmed cell death 2-like	2.03469	9.39384e-52	1.38922e-50
ENSMUSG00000085923	Gm12781	predicted gene 12781	1.67211	1.37387e-12	4.57426e-12
ENSMUSG00000108657	Gm35611	predicted gene, 35611	2.0531	0.0269199	0.0391662
ENSMUSG00000108624	Gm45091	predicted gene 45091	1.00446	0.00361147	0.00594435
ENSMUSG00000002068	Ccne1	cyclin E1	1.20313	0.0321631	0.0461418
ENSMUSG00000074170	Plekhf1	pleckstrin homology domain containing, family F (with FYVE domain) member 1	1.06401	2.78396e-05	5.68113e-05
ENSMUSG00000030423	Pop4	processing of precursor 4, ribonuclease P/MRP family, (S. cerevisiae)	1.40947	1.05461e-31	8.28877e-31
ENSMUSG00000056836	Pin4-ps	peptidylprolyl cis/trans isomerase, NIMA-interacting 4, pseudogene	2.89214	1.86722e-64	4.00985e-63
ENSMUSG00000108491	Gm44523	predicted gene 44523	3.74551	5.82435e-06	1.25948e-05
ENSMUSG00000004612	Nkg7	natural killer cell group 7 sequence	1.93968	1.18662e-06	2.7139e-06
ENSMUSG00000004610	Etfb	electron transferring flavoprotein, beta polypeptide	2.299	1.52511e-88	6.81074e-87
ENSMUSG00000066513	Klk1b4	kallikrein 1-related pepidase b4	1.39672	5.27384e-21	2.7013e-20
ENSMUSG00000008140	Emc10	ER membrane protein complex subunit 10	1.33482	3.98804e-69	1.00583e-67
ENSMUSG00000051113	Garin5a	golgi associated RAB2 interactor 5A	1.04425	0.00074441	0.00133088
ENSMUSG00000002204	Napsa	napsin A aspartic peptidase	1.49309	0.000625947	0.00112806
ENSMUSG00000038539	Atf5	activating transcription factor 5	1.43647	8.2203e-58	1.46391e-56
ENSMUSG00000002963	Pnkp	polynucleotide kinase 3'- phosphatase	1.4232	3.29038e-63	6.79623e-62
ENSMUSG00000003190	Bcl2l12	BCL2-like 12 (proline rich)	1.31608	2.45083e-12	8.05524e-12
ENSMUSG00000003184	Irf3	interferon regulatory factor 3	1.19109	1.50506e-36	1.39192e-35
ENSMUSG00000038387	Rras	related RAS viral (r-ras) oncogene	1.00091	1.73829e-13	6.07862e-13
ENSMUSG00000007837	Prrg2	proline-rich Gla (G-carboxyglutamic acid) polypeptide 2	1.09926	2.22355e-34	1.92818e-33
ENSMUSG00000003421	Nosip	nitric oxide synthase interacting protein	1.27034	4.05074e-37	3.82619e-36
ENSMUSG00000003420	Fcgrt	Fc fragment of IgG receptor and transporter	1.46433	1.86528e-155	4.32359e-153
ENSMUSG00000003429	Rps11	ribosomal protein S11	1.17909	5.06721e-34	4.33235e-33
ENSMUSG00000003423	Pih1d1	PIH1 domain containing 1	1.4326	1.5445e-69	3.97783e-68
ENSMUSG00000050708	Ftl1	ferritin light polypeptide 1	1.46222	2.41455e-33	2.01484e-32
ENSMUSG00000023467	Tulp2	tubby-like protein 2	1.39883	0.00675553	0.0107498
ENSMUSG00000040435	Ppp1r15a	protein phosphatase 1, regulatory subunit 15A	1.41198	9.02871e-19	4.17367e-18
ENSMUSG00000040428	Plekha4	pleckstrin homology domain containing, family A (phosphoinositide binding specific) member 4	1.23668	0.00326655	0.00541124
ENSMUSG00000109644	0610005C13Rik	RIKEN cDNA 0610005C13 gene	1.99362	7.06921e-103	4.62922e-101
ENSMUSG00000030827	Fgf21	fibroblast growth factor 21	1.40955	0.00327067	0.00541699
ENSMUSG00000003273	Car11	carbonic anhydrase 11	1.81609	0.0239437	0.0351159
ENSMUSG00000040212	Emp3	epithelial membrane protein 3	1.70311	1.1625e-10	3.47868e-10
ENSMUSG00000040026	Saa3	serum amyloid A 3	2.54831	7.65021e-54	1.21828e-52
ENSMUSG00000074115	Saa1	serum amyloid A 1	2.32299	4.11004e-52	6.18115e-51
ENSMUSG00000057465	Saa2	serum amyloid A 2	2.65745	3.60857e-52	5.44943e-51
ENSMUSG00000087298	Gm9392	predicted pseudogene 9392	1.40641	6.29485e-18	2.77737e-17
ENSMUSG00000109118	Gm32031	predicted gene, 32031	1.36973	0.0124282	0.019078
ENSMUSG00000010307	Tmem86a	transmembrane protein 86A	1.32468	4.26826e-11	1.3111e-10
ENSMUSG00000099889	Mrgprb11-ps	MAS-related GPR, member B11, pseudogene	1.46562	0.000224175	0.000422186
ENSMUSG00000109170	Gm45086	predicted gene 45086	1.14226	0.00302105	0.00502179
ENSMUSG00000030470	Csrp3	cysteine and glycine-rich protein 3	1.81887	4.19358e-32	3.35188e-31
ENSMUSG00000085995	Gm2788	predicted gene 2788	1.22394	2.42348e-12	7.96714e-12
ENSMUSG00000039745	Htatip2	HIV-1 Tat interactive protein 2	1.46949	4.769e-66	1.08307e-64
ENSMUSG00000109059	Gm9354	predicted gene 9354	2.66658	3.93973e-10	1.14332e-09
ENSMUSG00000030498	Gas2	growth arrest specific 2	1.09296	3.53825e-18	1.58251e-17
ENSMUSG00000074092	Gm6181	predicted pseudogene 6181	3.18288	1.12448e-08	2.9954e-08
ENSMUSG00000047370	Gm7367	predicted pseudogene 7367	1.38093	1.68763e-22	9.26135e-22
ENSMUSG00000033429	Mcee	methylmalonyl CoA epimerase	2.17238	1.89105e-97	1.05401e-95
ENSMUSG00000030519	Apba2	amyloid beta (A4) precursor protein-binding, family A, member 2	1.19895	0.00805803	0.0127061
ENSMUSG00000078681	Tm2d3	TM2 domain containing 3	2.14279	2.00114e-110	1.59686e-108
ENSMUSG00000100094	1810008I18Rik	RIKEN cDNA 1810008I18 gene	1.87833	4.38299e-52	6.58485e-51
ENSMUSG00000075701	Selenos	selenoprotein S	1.59833	7.60231e-59	1.39293e-57
ENSMUSG00000086628	Gm16157	predicted gene 16157	1.30659	6.76698e-22	3.63035e-21
ENSMUSG00000030612	Mrpl46	mitochondrial ribosomal protein L46	2.08454	2.96326e-66	6.77192e-65
ENSMUSG00000030611	Mrps11	mitochondrial ribosomal protein S11	2.1543	2.0471e-62	4.15769e-61
ENSMUSG00000039236	Isg20	interferon-stimulated protein	1.0042	4.42918e-07	1.0488e-06
ENSMUSG00000030605	Mfge8	milk fat globule EGF and factor V/VIII domain containing	1.02024	2.55977e-07	6.1704e-07
ENSMUSG00000039099	Wdr93	WD repeat domain 93	1.00381	0.00202586	0.00344356
ENSMUSG00000030538	Cib1	calcium and integrin binding 1 (calmyrin)	1.41304	3.18818e-46	3.9963e-45
ENSMUSG00000045467	Ttll13	tubulin tyrosine ligase-like family, member 13	1.20613	0.00383133	0.00628428
ENSMUSG00000030528	Blm	Bloom syndrome, RecQ like helicase	1.14618	0.00114472	0.0020022
ENSMUSG00000091989	Ndufab1-ps	NADH:ubiquinone oxidoreductase subunit AB1b	2.23452	5.7799e-42	6.35093e-41
ENSMUSG00000025723	Nmb	neuromedin B	1.67456	0.0166093	0.0249969
ENSMUSG00000025724	Sec11a	SEC11 homolog A, signal peptidase complex subunit	1.82668	4.61934e-51	6.69209e-50
ENSMUSG00000083820	Ndufs6b	NADH:ubiquinone oxidoreductase subunit S6B	1.74455	2.34258e-14	8.56932e-14
ENSMUSG00000083774	Gm7180	predicted pseudogene 7180	1.96268	4.00422e-05	8.0631e-05
ENSMUSG00000061787	Rps17	ribosomal protein S17	1.4906	3.32246e-32	2.66143e-31
ENSMUSG00000097277	2900076A07Rik	RIKEN cDNA 2900076A07 gene	2.08098	3.94916e-06	8.64353e-06
ENSMUSG00000038646	Ramac	RNA guanine-7 methyltransferase activating subunit	1.59307	3.18105e-40	3.32281e-39
ENSMUSG00000025102	3110040N11Rik	RIKEN cDNA 3110040N11 gene	1.59766	2.0313e-37	1.9413e-36
ENSMUSG00000030630	Fah	fumarylacetoacetate hydrolase	1.19347	1.14252e-57	2.02725e-56
ENSMUSG00000030559	Rab38	RAB38, member RAS oncogene family	1.13049	0.0078126	0.0123391
ENSMUSG00000069972	Rps13-ps2	ribosomal protein S13, pseudogene 2	1.54518	1.15259e-46	1.46486e-45
ENSMUSG00000062797	Hikeshi	heat shock protein nuclear import factor	2.41578	4.43315e-93	2.21703e-91
ENSMUSG00000030615	Tmem126a	transmembrane protein 126A	2.0925	2.03318e-101	1.26342e-99
ENSMUSG00000030614	Tmem126b	transmembrane protein 126B	1.52945	6.54854e-26	4.08668e-25
ENSMUSG00000030613	Ccdc90b	coiled-coil domain containing 90B	1.34725	1.41848e-07	3.4843e-07
ENSMUSG00000108528	Gm8319	predicted gene 8319	1.51307	0.0266902	0.0388708
ENSMUSG00000018995	Nars2	asparaginyl-tRNA synthetase 2 (mitochondrial)(putative)	1.17929	1.00934e-25	6.24552e-25
ENSMUSG00000035642	Aamdc	adipogenesis associated Mth938 domain containing	2.44052	2.34052e-61	4.61874e-60
ENSMUSG00000108449	Gm44507	predicted gene 44507	1.29384	0.0113688	0.0175477
ENSMUSG00000109559	Gm34280	predicted gene, 34280	2.06443	0.00112027	0.0019625
ENSMUSG00000035227	Spcs2	signal peptidase complex subunit 2 homolog (S. cerevisiae)	1.34493	4.22053e-54	6.76535e-53
ENSMUSG00000035165	Kcne3	potassium voltage-gated channel, Isk-related subfamily, gene 3	2.43627	6.67359e-11	2.02188e-10
ENSMUSG00000030706	Mrpl48	mitochondrial ribosomal protein L48	2.22825	1.87988e-123	2.16156e-121
ENSMUSG00000110239	Gm45620	predicted gene 45620	2.17523	0.00138511	0.00239938
ENSMUSG00000067121	Gm7027	predicted gene 7027	1.03072	3.35518e-08	8.64122e-08
ENSMUSG00000032725	Folr2	folate receptor 2 (fetal)	1.19015	0.0010083	0.00177529
ENSMUSG00000030649	Anapc15	anaphase promoting complex C subunit 15	1.70402	1.72264e-21	9.0423e-21
ENSMUSG00000073940	Hbb-bt	hemoglobin, beta adult t chain	1.71453	0.000681968	0.00122389
ENSMUSG00000052305	Hbb-bs	hemoglobin, beta adult s chain	1.00599	0.0268893	0.0391256
ENSMUSG00000083854	Dnajc19-ps	DnaJ heat shock protein family (Hsp40) member C19, pseudogene	1.41075	7.71361e-34	6.55276e-33
ENSMUSG00000066258	Trim12a	tripartite motif-containing 12A	1.51039	3.39389e-10	9.88452e-10
ENSMUSG00000094685	Gm5900	predicted pseudogene 5900	1.20656	1.58574e-08	4.1746e-08
ENSMUSG00000037060	Cavin3	caveolae associated 3	1.24633	0.000205416	0.00038831
ENSMUSG00000089847	Timm10b	translocase of inner mitochondrial membrane 10B	1.06756	1.3307e-07	3.27583e-07
ENSMUSG00000081911	Mrps36-ps2	mitochondrial ribosomal protein S36, pseudogene 2	1.6431	1.24695e-05	2.62042e-05
ENSMUSG00000043866	Taf10	TATA-box binding protein associated factor 10	1.02393	1.22613e-07	3.0276e-07
ENSMUSG00000051041	Olfml1	olfactomedin-like 1	1.39004	9.33314e-51	1.34014e-49
ENSMUSG00000066245	Gm10156	predicted gene 10156	2.1108	7.60406e-29	5.36694e-28
ENSMUSG00000047554	Tmem41b	transmembrane protein 41B	1.45327	9.53602e-32	7.50293e-31
ENSMUSG00000030790	Adm	adrenomedullin	1.35734	1.45182e-06	3.29361e-06
ENSMUSG00000110424	Zbed5-ps	zinc finger, BED type containing 5, pseudogene	1.66347	0.00846298	0.0132944
ENSMUSG00000030751	Psma1	proteasome subunit alpha 1	1.75865	5.31233e-66	1.20273e-64
ENSMUSG00000030664	Sox6os	SRY (sex determining region Y)-box 6, opposite strand	1.06383	0.00108037	0.00189601
ENSMUSG00000030663	1110004F10Rik	RIKEN cDNA 1110004F10 gene	1.37635	1.17984e-50	1.68418e-49
ENSMUSG00000091900	Gm4353	predicted gene 4353	1.02947	1.27417e-05	2.67415e-05
ENSMUSG00000108461	AV356131	expressed sequence AV356131	1.36608	0.00158294	0.00272526
ENSMUSG00000030659	Nucb2	nucleobindin 2	1.66084	0.00580925	0.00931304
ENSMUSG00000008683	Rps15a	ribosomal protein S15A	2.01509	4.54331e-51	6.58848e-50
ENSMUSG00000030652	Coq7	demethyl-Q 7	1.50296	3.80081e-85	1.54176e-83
ENSMUSG00000033533	Acsm1	acyl-CoA synthetase medium-chain family member 1	1.99556	2.45371e-92	1.21053e-90
ENSMUSG00000109093	Gm39079	predicted gene, 39079	1.43937	4.39779e-16	1.75611e-15
ENSMUSG00000030922	Lyrm1	LYR motif containing 1	1.421	2.84292e-08	7.36173e-08
ENSMUSG00000030905	Crym	crystallin, mu	1.53972	0.000153895	0.000294539
ENSMUSG00000044141	E130201H02Rik	RIKEN cDNA E130201H02 gene	2.3263	4.54763e-08	1.15756e-07
ENSMUSG00000108911	Gm45113	predicted gene 45113	2.60643	3.565e-08	9.15577e-08
ENSMUSG00000030884	Uqcrc2	ubiquinol cytochrome c reductase core protein 2	1.29507	4.42021e-69	1.1129e-67
ENSMUSG00000030869	Ndufab1	NADH:ubiquinone oxidoreductase subunit AB1	1.88711	1.59833e-89	7.27116e-88
ENSMUSG00000084230	Gm14388	predicted gene 14388	1.25802	2.03628e-16	8.30375e-16
ENSMUSG00000030763	Lcmt1	leucine carboxyl methyltransferase 1	1.01313	7.63946e-14	2.72627e-13
ENSMUSG00000030717	Nupr1	nuclear protein transcription regulator 1	2.44408	6.22359e-13	2.10768e-12
ENSMUSG00000066175	2510046G10Rik	RIKEN cDNA 2510046G10 gene	1.2782	0.00253509	0.0042493
ENSMUSG00000030711	Sult1a1	sulfotransferase family 1A, phenol-preferring, member 1	1.18789	2.14157e-40	2.25638e-39
ENSMUSG00000047721	Bola2	bolA-like 2 (E. coli)	1.50015	4.64789e-26	2.92053e-25
ENSMUSG00000042675	Ypel3	yippee like 3	1.05877	5.7751e-26	3.61173e-25
ENSMUSG00000030697	Ppp4c	protein phosphatase 4, catalytic subunit	1.41475	3.06679e-63	6.35238e-62
ENSMUSG00000060538	Tmem219	transmembrane protein 219	1.81372	6.95478e-101	4.26726e-99
ENSMUSG00000051457	Spn	sialophorin	1.20054	0.00118226	0.00206366
ENSMUSG00000030672	Mylpf	myosin light chain, phosphorylatable, fast skeletal muscle	2.31078	0.0281375	0.0407833
ENSMUSG00000000486	Septin1	septin 1	1.1715	0.000277844	0.00051891
ENSMUSG00000049091	Sephs2	selenophosphate synthetase 2	1.00808	9.02616e-35	7.94509e-34
ENSMUSG00000030815	Phkg2	phosphorylase kinase, gamma 2 (testis)	1.05506	3.25425e-13	1.12e-12
ENSMUSG00000057176	Ccdc189	coiled-coil domain containing 189	1.0438	0.0248696	0.0364009
ENSMUSG00000108808	Gm45204	predicted gene 45204	1.84461	0.00065245	0.00117279
ENSMUSG00000070371	Prss36	protease, serine 36	1.05601	3.72341e-15	1.41486e-14
ENSMUSG00000030795	Fus	fused in sarcoma	1.05753	2.46969e-21	1.28619e-20
ENSMUSG00000030793	Pycard	PYD and CARD domain containing	1.31692	0.000248548	0.000466462
ENSMUSG00000042828	Trim72	tripartite motif-containing 72	1.03338	0.00657624	0.0104817
ENSMUSG00000108608	Gm6916	predicted pseudogene 6916	1.90348	1.8989e-08	4.97036e-08
ENSMUSG00000108626	Gm40457	predicted gene, 40457	1.74084	0.0338333	0.0483716
ENSMUSG00000040331	Nsmce4a	NSE4 homolog A, SMC5-SMC6 complex component	1.44097	8.53948e-40	8.74488e-39
ENSMUSG00000063179	Pstk	phosphoseryl-tRNA kinase	1.69545	1.82786e-37	1.74802e-36
ENSMUSG00000030946	Lhpp	phospholysine phosphohistidine inorganic pyrophosphate phosphatase	2.03961	1.50297e-97	8.47409e-96
ENSMUSG00000030960	Eef1akmt2	EEF1A lysine methyltransferase 2	1.81501	2.02812e-14	7.43949e-14
ENSMUSG00000030979	Uros	uroporphyrinogen III synthase	1.26271	9.6586e-26	5.98661e-25
ENSMUSG00000030983	Bccip	BRCA2 and CDKN1A interacting protein	2.3409	4.12124e-122	4.525e-120
ENSMUSG00000108702	Gm9333	predicted gene 9333	1.38337	0.0108314	0.0167749
ENSMUSG00000109894	Gm5904	predicted gene 5904	2.21781	4.4238e-20	2.17291e-19
ENSMUSG00000054612	Mgmt	O-6-methylguanine-DNA methyltransferase	2.22774	5.30275e-128	6.85275e-126
ENSMUSG00000040139	9430038I01Rik	RIKEN cDNA 9430038I01 gene	1.15626	2.74991e-15	1.0515e-14
ENSMUSG00000078566	Bnip3	BCL2/adenovirus E1B interacting protein 3	1.31239	1.72802e-61	3.42857e-60
ENSMUSG00000083626	Gm4459	predicted gene 4459	1.95745	3.5857e-66	8.15607e-65
ENSMUSG00000039018	Mtg1	mitochondrial ribosome-associated GTPase 1	1.08417	9.39196e-24	5.41456e-23
ENSMUSG00000025479	Cyp2e1	cytochrome P450, family 2, subfamily e, polypeptide 1	1.05063	9.0649e-07	2.09152e-06
ENSMUSG00000025481	Urah	urate (5-hydroxyiso-) hydrolase	1.48104	8.59657e-49	1.16452e-47
ENSMUSG00000025486	Sirt3	sirtuin 3	1.72759	1.60823e-81	6.02179e-80
ENSMUSG00000025488	Cox8b	cytochrome c oxidase subunit 8B	1.85954	0.00984237	0.0153261
ENSMUSG00000109628	BC024386	cDNA sequence BC023486	1.74497	8.54084e-56	1.42702e-54
ENSMUSG00000060591	Ifitm2	interferon induced transmembrane protein 2	2.26838	4.70498e-170	1.43139e-167
ENSMUSG00000025491	Ifitm1	interferon induced transmembrane protein 1	1.63212	1.40996e-18	6.43629e-18
ENSMUSG00000025492	Ifitm3	interferon induced transmembrane protein 3	2.30089	1.93708e-53	3.04818e-52
ENSMUSG00000109703	Gm45299	predicted gene 45299	1.55761	0.000401686	0.000739887
ENSMUSG00000025508	Rplp2	ribosomal protein, large P2	1.86132	1.94303e-50	2.75744e-49
ENSMUSG00000048200	Cracr2b	calcium release activated channel regulator 2B	1.00128	0.000639309	0.00115058
ENSMUSG00000038489	Polr2l	polymerase (RNA) II (DNA directed) polypeptide L	2.94531	3.30937e-102	2.11959e-100
ENSMUSG00000018819	Lsp1	lymphocyte specific 1	1.53698	4.04505e-10	1.17319e-09
ENSMUSG00000037772	Mrpl23	mitochondrial ribosomal protein L23	1.06933	0.00052484	0.000954094
ENSMUSG00000037664	Cdkn1c	cyclin-dependent kinase inhibitor 1C (P57)	1.16042	2.73326e-06	6.05856e-06
ENSMUSG00000000154	Slc22a18	solute carrier family 22 (organic cation transporter), member 18	1.1322	1.33532e-44	1.58922e-43
ENSMUSG00000065952	Rps23rg1	ribosomal protein S23, retrogene 1	1.92245	1.65718e-21	8.70495e-21
ENSMUSG00000087687	Pet100	PET100 homolog	1.06093	4.68096e-08	1.19046e-07
ENSMUSG00000012705	Retn	resistin	2.10379	0.00446141	0.00726229
ENSMUSG00000089665	Fcor	Foxo1 corepressor	2.38082	1.22144e-19	5.88475e-19
ENSMUSG00000040236	Trappc5	trafficking protein particle complex 5	1.3861	2.51826e-36	2.31721e-35
ENSMUSG00000023235	Ccl25	chemokine (C-C motif) ligand 25	1.03761	0.000792379	0.00141232
ENSMUSG00000109448	Gm45224	predicted gene 45224	2.10958	2.63758e-09	7.29618e-09
ENSMUSG00000023073	Slc10a2	solute carrier family 10, member 2	1.30458	1.60482e-15	6.22778e-15
ENSMUSG00000109089	4833411C07Rik	RIKEN cDNA 4833411C07 gene	1.20585	9.46683e-06	2.01199e-05
ENSMUSG00000109933	Gm7600	predicted gene 7600	1.15132	1.39693e-08	3.6942e-08
ENSMUSG00000068631	Gm7676	predicted gene 7676	2.14707	0.002932	0.00487875
ENSMUSG00000044748	Defb1	defensin beta 1	2.01564	2.27355e-07	5.49862e-07
ENSMUSG00000110129	Gm45453	predicted gene 45453	3.53022	1.1751e-08	3.12625e-08
ENSMUSG00000031534	Smim19	small integral membrane protein 19	1.30229	1.91511e-44	2.26816e-43
ENSMUSG00000097042	Gm17491	predicted gene, 17491	1.41888	3.81335e-07	9.07535e-07
ENSMUSG00000031546	Gins4	GINS complex subunit 4 (Sld5 homolog)	1.12426	9.65918e-17	4.00491e-16
ENSMUSG00000109141	Gm30692	predicted gene, 30692	1.90469	1.01742e-06	2.33938e-06
ENSMUSG00000056313	Tcim	transcriptional and immune response regulator	1.18385	2.13481e-11	6.66266e-11
ENSMUSG00000031487	Brf2	BRF2, RNA polymerase III transcription initiation factor 50kDa subunit	1.08578	5.3544e-11	1.63339e-10
ENSMUSG00000088252	Snord13	small nucleolar RNA, C/D box 13	1.93611	0.00976782	0.015223
ENSMUSG00000083557	Gm6877	predicted pseudogene 6877	1.26201	4.0896e-05	8.22709e-05
ENSMUSG00000031586	Rbpms	RNA binding protein gene with multiple splicing	1.19612	3.4621e-20	1.7057e-19
ENSMUSG00000110663	Gm39157	predicted gene, 39157	1.90999	4.16511e-08	1.06446e-07
ENSMUSG00000063412	Gm10131	predicted pseudogene 10131	1.70497	1.09591e-46	1.39526e-45
ENSMUSG00000109773	Gm34474	predicted gene, 34474	2.06367	0.00324425	0.00537628
ENSMUSG00000074384	AI429214	expressed sequence AI429214	2.08892	0.0040248	0.00658608
ENSMUSG00000031594	Fgl1	fibrinogen-like protein 1	2.63848	6.19838e-176	2.20768e-173
ENSMUSG00000031590	Frg1	FSHD region gene 1	1.36962	2.90869e-22	1.58078e-21
ENSMUSG00000053038	Gm6180	predicted pseudogene 6180	1.56758	5.91823e-18	2.61653e-17
ENSMUSG00000054764	Mtnr1a	melatonin receptor 1A	1.53365	6.98325e-17	2.92029e-16
ENSMUSG00000031634	Ufsp2	UFM1-specific peptidase 2	1.021	3.28999e-16	1.32681e-15
ENSMUSG00000050914	Ankrd37	ankyrin repeat domain 37	1.97502	1.25003e-05	2.62649e-05
ENSMUSG00000086279	Gm15634	predicted gene 15634	3.31522	2.07841e-06	4.65578e-06
ENSMUSG00000110035	Gm30931	predicted gene, 30931	1.26612	0.00187784	0.00320352
ENSMUSG00000109807	Gm45244	predicted gene 45244	1.99249	6.08562e-09	1.65029e-08
ENSMUSG00000031628	Casp3	caspase 3	1.05662	1.30786e-11	4.13838e-11
ENSMUSG00000031568	Rwdd4a	RWD domain containing 4A	1.30634	1.36824e-21	7.22096e-21
ENSMUSG00000052825	Gm9892	predicted gene 9892	1.65465	1.65123e-15	6.3977e-15
ENSMUSG00000031521	Aga	aspartylglucosaminidase	1.04303	3.62274e-31	2.79761e-30
ENSMUSG00000038193	Hand2	heart and neural crest derivatives expressed 2	1.29526	1.05682e-07	2.62327e-07
ENSMUSG00000097910	Hdnr	Hand2 downstream lncRNA	1.92848	0.02192	0.0323625
ENSMUSG00000031609	Sap30	sin3 associated polypeptide	1.41553	3.97498e-11	1.2241e-10
ENSMUSG00000096917	2500002B13Rik	RIKEN cDNA 2500002B13 gene	2.71806	7.10068e-08	1.78286e-07
ENSMUSG00000054717	Hmgb2	high mobility group box 2	1.38224	1.31858e-09	3.71148e-09
ENSMUSG00000057228	Aadat	aminoadipate aminotransferase	1.12235	1.43842e-52	2.19491e-51
ENSMUSG00000038005	Hpf1	histone PARylation factor 1	1.6234	8.22158e-19	3.80658e-18
ENSMUSG00000031641	Cbr4	carbonyl reductase 4	1.40194	1.15918e-50	1.65631e-49
ENSMUSG00000031604	Msmo1	methylsterol monoxygenase 1	1.12243	7.17228e-14	2.56268e-13
ENSMUSG00000025521	Tmem192	transmembrane protein 192	1.10865	3.78646e-21	1.95384e-20
ENSMUSG00000025588	Nat1	N-acetyl transferase 1	2.10379	7.39144e-17	3.08922e-16
ENSMUSG00000092260	Zfp963	zinc finger protein 963	1.09268	0.0046369	0.00753026
ENSMUSG00000031860	Pbx4	pre B cell leukemia homeobox 4	1.91136	3.49262e-09	9.60504e-09
ENSMUSG00000048967	Yjefn3	YjeF N-terminal domain containing 3	1.46772	0.0224338	0.033051
ENSMUSG00000036199	Ndufa13	NADH:ubiquinone oxidoreductase subunit A13	1.12836	2.16103e-30	1.63004e-29
ENSMUSG00000110545	Gm7730	predicted gene 7730	1.67399	3.73932e-47	4.81528e-46
ENSMUSG00000057788	Ddx49	DEAD box helicase 49	1.12586	4.01762e-16	1.60914e-15
ENSMUSG00000055681	Cope	coatomer protein complex, subunit epsilon	1.38146	9.89542e-70	2.58966e-68
ENSMUSG00000058833	Rex1bd	required for excision 1-B domain containing	1.63691	3.3997e-80	1.20499e-78
ENSMUSG00000090137	Uba52	ubiquitin A-52 residue ribosomal protein fusion product 1	1.46999	3.02944e-11	9.38657e-11
ENSMUSG00000038508	Gdf15	growth differentiation factor 15	1.20967	5.71237e-09	1.55196e-08
ENSMUSG00000031848	Lsm4	LSM4 homolog, U6 small nuclear RNA and mRNA degradation associated	2.08742	6.35321e-134	9.56453e-132
ENSMUSG00000071076	Jund	jun D proto-oncogene	1.82039	6.51949e-56	1.09304e-54
ENSMUSG00000095026	Gm3336	predicted gene 3336	1.24235	0.00113129	0.00198061
ENSMUSG00000031838	Ifi30	interferon gamma inducible protein 30	1.19784	5.8549e-17	2.46324e-16
ENSMUSG00000100691	2010320M18Rik	RIKEN cDNA 2010320M18 gene	1.06952	2.19953e-14	8.05411e-14
ENSMUSG00000000791	Il12rb1	interleukin 12 receptor, beta 1	1.24785	0.0157824	0.0238261
ENSMUSG00000002395	Use1	unconventional SNARE in the ER 1 homolog (S. cerevisiae)	1.21848	1.01043e-45	1.24517e-44
ENSMUSG00000002396	Ocel1	occludin/ELL domain containing 1	1.00285	8.21075e-14	2.92514e-13
ENSMUSG00000031820	Babam1	BRISC and BRCA1 A complex member 1	1.08728	5.60329e-66	1.26273e-64
ENSMUSG00000034880	Mrpl34	mitochondrial ribosomal protein L34	1.85545	1.12451e-80	4.05461e-79
ENSMUSG00000034845	Plvap	plasmalemma vesicle associated protein	1.00154	6.79394e-10	1.94533e-09
ENSMUSG00000046718	Bst2	bone marrow stromal cell antigen 2	1.84689	3.8714e-43	4.40296e-42
ENSMUSG00000003484	Cyp4f18	cytochrome P450, family 4, subfamily f, polypeptide 18	1.62206	6.3272e-06	1.36459e-05
ENSMUSG00000003037	Rab8a	RAB8A, member RAS oncogene family	1.23753	2.47034e-71	6.78091e-70
ENSMUSG00000074240	Cib3	calcium and integrin binding family member 3	2.16566	2.35414e-06	5.24528e-06
ENSMUSG00000003039	Fam32a	family with sequence similarity 32, member A	1.24064	3.97416e-55	6.54281e-54
ENSMUSG00000070713	Hmgn2-ps	high mobility group nucleosomal binding domain 2, pseudogene	1.58052	7.81537e-33	6.42974e-32
ENSMUSG00000019732	Calr3	calreticulin 3	1.76949	8.12797e-17	3.38445e-16
ENSMUSG00000031622	Sin3b	transcriptional regulator, SIN3B (yeast)	1.58218	3.1229e-42	3.45483e-41
ENSMUSG00000047657	Crry-ps	complement receptor related protein, pseudogene	1.23986	1.66836e-12	5.53455e-12
ENSMUSG00000049891	Gm7984	predicted gene 7984	2.17028	9.53049e-31	7.26377e-30
ENSMUSG00000110057	Gm2225	predicted gene 2225	2.48462	8.36486e-73	2.45285e-71
ENSMUSG00000031683	Lsm6	LSM6 homolog, U6 small nuclear RNA and mRNA degradation associated	2.06551	1.65682e-59	3.09789e-58
ENSMUSG00000097174	Gm4890	predicted gene 4890	1.28042	0.000335078	0.000621352
ENSMUSG00000036977	Anapc10	anaphase promoting complex subunit 10	1.43552	1.68376e-13	5.89498e-13
ENSMUSG00000033938	Ndufb7	NADH:ubiquinone oxidoreductase subunit B7	2.06912	1.84419e-97	1.03183e-95
ENSMUSG00000005470	Asf1b	anti-silencing function 1B histone chaperone	1.49958	1.46643e-06	3.32571e-06
ENSMUSG00000046408	1700067K01Rik	RIKEN cDNA 1700067K01 gene	1.27157	0.00147793	0.00255531
ENSMUSG00000033751	Gadd45gip1	growth arrest and DNA-damage-inducible, gamma interacting protein 1	1.0194	1.08129e-12	3.62242e-12
ENSMUSG00000003812	Dnase2a	deoxyribonuclease II alpha	1.22024	2.08281e-22	1.13915e-21
ENSMUSG00000052926	Rnaseh2a	ribonuclease H2, large subunit	1.82967	1.55291e-77	5.06187e-76
ENSMUSG00000005161	Prdx2	peroxiredoxin 2	1.06673	5.36213e-61	1.04127e-59
ENSMUSG00000041203	Trir	telomerase RNA component interacting RNase	1.45168	7.34458e-47	9.39167e-46
ENSMUSG00000005150	Wdr83	WD repeat domain containing 83	1.14225	1.00362e-20	5.08709e-20
ENSMUSG00000059355	Wdr83os	WD repeat domain 83 opposite strand	2.18269	2.44972e-93	1.23783e-91
ENSMUSG00000031697	Orc6	origin recognition complex, subunit 6	1.67362	1.69523e-16	6.95183e-16
ENSMUSG00000110341	Gm45424	predicted gene 45424	1.30654	0.00533647	0.0085938
ENSMUSG00000031662	Snx20	sorting nexin 20	1.16567	0.000474439	0.000867073
ENSMUSG00000109812	Gm45640	predicted gene 45640	1.8333	5.25824e-13	1.78655e-12
ENSMUSG00000078964	Ces1b	carboxylesterase 1B	1.47718	7.62357e-56	1.27522e-54
ENSMUSG00000057400	Ces1c	carboxylesterase 1C	1.22115	6.18154e-59	1.13832e-57
ENSMUSG00000056973	Ces1d	carboxylesterase 1D	1.7376	2.67264e-38	2.62819e-37
ENSMUSG00000061959	Ces1e	carboxylesterase 1E	1.69952	7.39374e-58	1.31994e-56
ENSMUSG00000031725	Ces1f	carboxylesterase 1F	1.92277	1.34839e-154	3.07665e-152
ENSMUSG00000031765	Mt1	metallothionein 1	1.68678	3.49781e-08	8.99112e-08
ENSMUSG00000089712	Gm15889	predicted gene 15889	1.83096	1.52811e-07	3.74412e-07
ENSMUSG00000031774	Psme3ip1	proteasome activator subunit 3 interacting protein 1	1.04874	2.26298e-20	1.12671e-19
ENSMUSG00000031775	Pllp	plasma membrane proteolipid	1.11942	8.78006e-07	2.02968e-06
ENSMUSG00000031779	Ccl22	chemokine (C-C motif) ligand 22	1.44414	0.0212665	0.0314869
ENSMUSG00000031781	Ciapin1	cytokine induced apoptosis inhibitor 1	1.47878	1.35976e-28	9.50076e-28
ENSMUSG00000031671	Setd6	SET domain containing 6	2.02316	3.41984e-65	7.49849e-64
ENSMUSG00000061104	Sap18b	Sin3-associated polypeptide 18B	1.56778	1.73424e-58	3.14598e-57
ENSMUSG00000054400	Cklf	chemokine-like factor	2.60313	3.71062e-13	1.27257e-12
ENSMUSG00000110630	K230015D01Rik	RIKEN cDNA K230015D01 gene	1.012	0.0219793	0.0324369
ENSMUSG00000031879	Ciao2b	cytosolic iron-sulfur assembly component 2B	1.62865	6.8548e-51	9.86213e-50
ENSMUSG00000055730	Ces2a	carboxylesterase 2A	2.45817	6.01126e-81	2.18909e-79
ENSMUSG00000061825	Ces2c	carboxylesterase 2C	1.41766	4.72964e-17	2.00078e-16
ENSMUSG00000031886	Ces2e	carboxylesterase 2E	1.44649	1.10343e-108	8.43633e-107
ENSMUSG00000069922	Ces3a	carboxylesterase 3A	1.22019	4.56145e-44	5.35457e-43
ENSMUSG00000014846	Tppp3	tubulin polymerization-promoting protein family member 3	1.46718	0.00146639	0.00253596
ENSMUSG00000104168	Gm38250	predicted gene, 38250	1.66528	0.013715	0.0209192
ENSMUSG00000008450	Nutf2	nuclear transport factor 2	1.23762	0.000266428	0.00049861
ENSMUSG00000031897	Psmb10	proteasome (prosome, macropain) subunit, beta type 10	1.40251	1.59166e-32	1.29416e-31
ENSMUSG00000035237	Lcat	lecithin cholesterol acyltransferase	1.07696	7.29271e-41	7.78476e-40
ENSMUSG00000033106	Slc7a6os	solute carrier family 7, member 6 opposite strand	1.58394	2.43342e-37	2.31953e-36
ENSMUSG00000060098	Prmt7	protein arginine N-methyltransferase 7	1.12934	1.94587e-21	1.01884e-20
ENSMUSG00000031917	Nip7	NIP7, nucleolar pre-rRNA processing protein	1.37906	1.88447e-43	2.16343e-42
ENSMUSG00000003849	Nqo1	NAD(P)H dehydrogenase, quinone 1	1.19096	1.43596e-14	5.31812e-14
ENSMUSG00000059775	Rps26-ps1	ribosomal protein S26, pseudogene 1	1.64388	2.22269e-45	2.7116e-44
ENSMUSG00000039067	Psmd7	proteasome (prosome, macropain) 26S subunit, non-ATPase, 7	1.42203	4.64615e-69	1.16777e-67
ENSMUSG00000110613	Lncbate1	brown adipose tissue enriched long non-coding RNA 1	1.93431	1.06798e-14	3.98154e-14
ENSMUSG00000110528	Gm1943	predicted gene 1943	1.84259	8.57158e-15	3.2128e-14
ENSMUSG00000031950	Gabarapl2	gamma-aminobutyric acid (GABA) A receptor-associated protein-like 2	1.67271	2.223e-58	4.00772e-57
ENSMUSG00000055435	Maf	avian musculoaponeurotic fibrosarcoma oncogene homolog	1.55171	7.35517e-10	2.10191e-09
ENSMUSG00000014633	Cmc2	COX assembly mitochondrial protein 2	1.52311	2.2889e-32	1.84667e-31
ENSMUSG00000034424	Gcsh	glycine cleavage system protein H (aminomethyl carrier)	1.08819	1.28862e-42	1.44863e-41
ENSMUSG00000031845	Bco1	beta-carotene oxygenase 1	1.59446	4.48741e-07	1.0619e-06
ENSMUSG00000031843	Mphosph6	M phase phosphoprotein 6	1.9184	8.73186e-15	3.27036e-14
ENSMUSG00000031839	Hsbp1	heat shock factor binding protein 1	1.09363	1.05177e-39	1.07481e-38
ENSMUSG00000031827	Cotl1	coactosin-like 1 (Dictyostelium)	2.4126	4.45511e-80	1.56766e-78
ENSMUSG00000031818	Cox4i1	cytochrome c oxidase subunit 4I1	1.15046	6.23167e-42	6.83705e-41
ENSMUSG00000031812	Map1lc3b	microtubule-associated protein 1 light chain 3 beta	1.23437	1.92458e-65	4.24542e-64
ENSMUSG00000040263	Klhdc4	kelch domain containing 4	1.02891	7.76502e-15	2.91348e-14
ENSMUSG00000025317	Car5a	carbonic anhydrase 5a, mitochondrial	1.32068	8.8229e-33	7.23825e-32
ENSMUSG00000006519	Cyba	cytochrome b-245, alpha polypeptide	2.27045	8.97774e-29	6.31512e-28
ENSMUSG00000006589	Aprt	adenine phosphoribosyl transferase	1.03981	1.69357e-19	8.10328e-19
ENSMUSG00000015013	Trappc2l	trafficking protein particle complex 2-like	1.73869	1.43622e-37	1.3789e-36
ENSMUSG00000000739	Sult5a1	sulfotransferase family 5A, member 1	1.45465	0.000305056	0.000567554
ENSMUSG00000097203	4732419C18Rik	RIKEN cDNA 4732419C18 gene	2.10366	8.89327e-26	5.51692e-25
ENSMUSG00000031980	Agt	angiotensinogen (serpin peptidase inhibitor, clade A, member 8)	1.4952	4.32069e-50	6.061e-49
ENSMUSG00000031851	Ntpcr	nucleoside-triphosphatase, cancer-related	1.15705	4.46821e-18	1.99113e-17
ENSMUSG00000051671	Coa6	cytochrome c oxidase assembly factor 6	1.3518	7.67303e-26	4.76806e-25
ENSMUSG00000074026	Gm6091	predicted pseudogene 6091	1.64985	0.000794788	0.00141609
ENSMUSG00000033931	Rbm34	RNA binding motif protein 34	1.72864	2.05602e-22	1.12492e-21
ENSMUSG00000071302	2610044O15Rik8	RIKEN cDNA 2610044O15 gene	1.92844	6.31019e-11	1.91535e-10
ENSMUSG00000025898	Cwf19l2	CWF19-like 2, cell cycle control (S. pombe)	1.07891	6.22767e-05	0.000123212
ENSMUSG00000025893	Kbtbd3	kelch repeat and BTB (POZ) domain containing 3	1.89841	1.67225e-10	4.95836e-10
ENSMUSG00000025888	Casp1	caspase 1	2.40177	2.25878e-09	6.26495e-09
ENSMUSG00000049723	Mmp12	matrix metallopeptidase 12	1.89598	0.00385674	0.00632383
ENSMUSG00000070323	Mmp27	matrix metallopeptidase 27	1.58325	0.00205731	0.00349417
ENSMUSG00000074516	Gm10709	predicted gene 10709	1.54712	2.6077e-29	1.87588e-28
ENSMUSG00000110161	Gm45494	predicted gene 45494	1.78977	0.00751788	0.0118904
ENSMUSG00000004096	Cwc15	CWC15 spliceosome-associated protein	1.76587	1.04425e-68	2.58061e-67
ENSMUSG00000031935	Med17	mediator complex subunit 17	1.81884	7.00957e-42	7.67322e-41
ENSMUSG00000031939	Taf1d	TATA-box binding protein associated factor, RNA polymerase I, D	1.19263	0.000370672	0.000684661
ENSMUSG00000058173	Smco4	single-pass membrane protein with coiled-coil domains 4	1.19859	2.70353e-22	1.47202e-21
ENSMUSG00000045519	Zfp560	zinc finger protein 560	2.01835	1.00927e-22	5.59333e-22
ENSMUSG00000084786	Ubl5	ubiquitin-like 5	2.44312	2.44892e-79	8.27816e-78
ENSMUSG00000032171	Pin1	peptidyl-prolyl cis/trans isomerase, NIMA-interacting 1	2.02801	3.72465e-96	2.02952e-94
ENSMUSG00000038742	Angptl6	angiopoietin-like 6	1.00681	7.66609e-19	3.5539e-18
ENSMUSG00000004100	Ppan	peter pan homolog	1.25304	2.30861e-16	9.39334e-16
ENSMUSG00000003299	Mrpl4	mitochondrial ribosomal protein L4	1.0581	2.60587e-28	1.79497e-27
ENSMUSG00000096472	Cdkn2d	cyclin dependent kinase inhibitor 2D	1.11199	3.75819e-08	9.63159e-08
ENSMUSG00000074476	Spc24	SPC24, NDC80 kinetochore complex component, homolog (S. cerevisiae)	2.39412	1.47238e-59	2.7601e-58
ENSMUSG00000039632	Odad3	outer dynein arm docking complex subunit 3	1.7292	4.00123e-13	1.36935e-12
ENSMUSG00000111446	Gm6581	predicted gene 6581	2.01181	6.15669e-08	1.55144e-07
ENSMUSG00000001349	Cnn1	calponin 1	1.28065	0.00243162	0.00408807
ENSMUSG00000013822	Elof1	ELF1 homolog, elongation factor 1	1.94928	2.5869e-76	8.21229e-75
ENSMUSG00000090925	1810064F22Rik	RIKEN cDNA 1810064F22 gene	1.8848	2.94312e-09	8.12446e-09
ENSMUSG00000111365	Gm47772	predicted gene, 47772	3.07843	7.30666e-09	1.97007e-08
ENSMUSG00000059974	Ntm	neurotrimin	1.63457	7.33897e-07	1.70845e-06
ENSMUSG00000041737	Tmem45b	transmembrane protein 45b	1.05005	0.0018244	0.00311635
ENSMUSG00000091639	Gm3756	predicted gene 3756	1.13914	0.00669993	0.0106695
ENSMUSG00000111771	Gm47465	predicted gene, 47465	2.18844	1.02328e-09	2.90098e-09
ENSMUSG00000070315	4930581F22Rik	RIKEN cDNA 4930581F22 gene	1.31773	7.05684e-15	2.65596e-14
ENSMUSG00000039048	Foxred1	FAD-dependent oxidoreductase domain containing 1	1.06877	3.68704e-28	2.51833e-27
ENSMUSG00000050471	Fam118b	family with sequence similarity 118, member B	1.91029	4.7947e-39	4.78913e-38
ENSMUSG00000050555	Hyls1	HYLS1, centriolar and ciliogenesis associated	1.02783	0.0128544	0.0196846
ENSMUSG00000032121	Tmem218	transmembrane protein 218	1.3039	7.57233e-11	2.28469e-10
ENSMUSG00000090136	Gm10177	predicted gene 10177	1.33676	5.05941e-18	2.24567e-17
ENSMUSG00000053310	Nrgn	neurogranin	1.82136	3.27887e-06	7.2241e-06
ENSMUSG00000001948	Spa17	sperm autoantigenic protein 17	2.24005	0.000139877	0.00026866
ENSMUSG00000111515	Gm5055	predicted gene 5055	1.00152	0.0171538	0.0257527
ENSMUSG00000111074	Gm36435	predicted gene, 36435	2.26967	1.36947e-12	4.56168e-12
ENSMUSG00000095385	D630033O11Rik	RIKEN cDNA D630033O11 gene	1.44724	3.32367e-10	9.68386e-10
ENSMUSG00000032011	Thy1	thymus cell antigen 1, theta	1.36434	0.000829938	0.00147476
ENSMUSG00000097617	Gm10687	predicted gene 10687	1.33329	0.00789661	0.0124664
ENSMUSG00000049932	H2ax	H2A.X variant histone	1.09101	2.9896e-20	1.4789e-19
ENSMUSG00000111088	9430081H08Rik	RIKEN cDNA 9430081H08 gene	1.64756	0.00957926	0.0149467
ENSMUSG00000032112	Trappc4	trafficking protein particle complex 4	1.49586	7.59332e-41	8.08791e-40
ENSMUSG00000009927	Rps25	ribosomal protein S25	2.29531	1.06544e-116	1.0236e-114
ENSMUSG00000094437	Gm9830	predicted gene 9830	1.4299	4.3301e-13	1.47947e-12
ENSMUSG00000002031	Ift46	intraflagellar transport 46	1.53826	7.79253e-44	9.09627e-43
ENSMUSG00000032094	Cd3d	CD3 antigen, delta polypeptide	1.51721	0.0162011	0.0244228
ENSMUSG00000032093	Cd3e	CD3 antigen, epsilon polypeptide	1.59263	0.000905332	0.00160094
ENSMUSG00000048534	Jaml	junction adhesion molecule like	1.29014	0.0190645	0.0284138
ENSMUSG00000032091	Tmprss4	transmembrane protease, serine 4	1.67568	6.32016e-05	0.00012494
ENSMUSG00000091996	BC049352	cDNA sequence BC049352	1.71184	0.00105609	0.00185496
ENSMUSG00000032085	Tagln	transgelin	1.93606	0.001611	0.00276933
ENSMUSG00000032083	Apoa1	apolipoprotein A-I	1.38493	9.01686e-33	7.39322e-32
ENSMUSG00000032080	Apoa4	apolipoprotein A-IV	1.01673	0.000523	0.000950986
ENSMUSG00000032079	Apoa5	apolipoprotein A-V	2.07036	8.019e-130	1.08427e-127
ENSMUSG00000032076	Cadm1	cell adhesion molecule 1	1.52086	6.54083e-57	1.12371e-55
ENSMUSG00000063543	Gm5616	predicted gene 5616	1.6771	9.24994e-11	2.77993e-10
ENSMUSG00000032026	Rexo2	RNA exonuclease 2	1.46806	4.63103e-62	9.28942e-61
ENSMUSG00000042396	Rbm7	RNA binding motif protein 7	1.36843	1.95138e-40	2.06194e-39
ENSMUSG00000042293	Gm5617	predicted gene 5617	1.24163	5.58284e-24	3.25584e-23
ENSMUSG00000032271	Nnmt	nicotinamide N-methyltransferase	1.91806	2.30234e-49	3.1748e-48
ENSMUSG00000058443	Rpl10-ps3	ribosomal protein L10, pseudogene 3	1.24567	2.71978e-13	9.39823e-13
ENSMUSG00000101304	Plet1os	placenta expressed transcript 1, opposite strand	1.99413	0.000168217	0.000320577
ENSMUSG00000032068	Plet1	placenta expressed transcript 1	1.69649	2.57925e-08	6.69716e-08
ENSMUSG00000032067	Pts	6-pyruvoyl-tetrahydropterin synthase	1.08308	8.80259e-32	6.94083e-31
ENSMUSG00000032066	Bco2	beta-carotene oxygenase 2	1.50027	4.36137e-35	3.87534e-34
ENSMUSG00000039217	Il18	interleukin 18	1.29865	2.80791e-14	1.02254e-13
ENSMUSG00000000171	Sdhd	succinate dehydrogenase complex, subunit D, integral membrane protein	1.38467	1.0523e-71	2.9326e-70
ENSMUSG00000039016	Timm8b	translocase of inner mitochondrial membrane 8B	1.63889	3.22978e-41	3.47821e-40
ENSMUSG00000032062	2310030G06Rik	RIKEN cDNA 2310030G06 gene	1.15939	1.20755e-18	5.53828e-18
ENSMUSG00000032060	Cryab	crystallin, alpha B	1.72576	0.000170509	0.000324761
ENSMUSG00000037971	1110032A03Rik	RIKEN cDNA 1110032A03 gene	1.1229	7.99109e-45	9.58865e-44
ENSMUSG00000036027	Pou2af2	POU domain, class 2, associating factor 2	1.24056	1.20479e-06	2.7533e-06
ENSMUSG00000032051	Fdx1	ferredoxin 1	1.19318	1.31737e-39	1.34153e-38
ENSMUSG00000042195	Slc35f2	solute carrier family 35, member F2	1.24852	0.00862941	0.0135427
ENSMUSG00000061559	Wdr61	WD repeat domain 61	1.40984	1.02405e-57	1.82146e-56
ENSMUSG00000032301	Psma4	proteasome subunit alpha 4	1.89114	4.34774e-72	1.22568e-70
ENSMUSG00000032314	Etfa	electron transferring flavoprotein, alpha polypeptide	1.59118	9.37028e-80	3.22722e-78
ENSMUSG00000032288	Imp3	IMP3, U3 small nucleolar ribonucleoprotein	1.47776	3.44391e-75	1.07003e-73
ENSMUSG00000074284	Gm10658	predicted gene 10658	1.0049	5.09579e-06	1.10669e-05
ENSMUSG00000032299	Commd4	COMM domain containing 4	1.03229	2.2569e-18	1.01815e-17
ENSMUSG00000111380	D9Wsu149	DNA segment, Chr 9, Wayne State University 149	1.04167	6.0992e-06	1.31736e-05
ENSMUSG00000074280	Gm6166	predicted gene 6166	2.61118	4.92775e-17	2.08338e-16
ENSMUSG00000000088	Cox5a	cytochrome c oxidase subunit 5A	1.44498	1.41243e-69	3.64413e-68
ENSMUSG00000037206	Islr	immunoglobulin superfamily containing leucine-rich repeat	1.03072	1.21656e-05	2.55876e-05
ENSMUSG00000074269	Rec114	REC114 meiotic recombination protein	1.84282	1.75192e-06	3.94926e-06
ENSMUSG00000090516	Rps11-ps1	ribosomal protein S11, pseudogene 1	1.20734	0.00034165	0.000632895
ENSMUSG00000032249	Anp32a	acidic (leucine-rich) nuclear phosphoprotein 32 family, member A	1.72454	7.68837e-81	2.79287e-79
ENSMUSG00000032246	Calml4	calmodulin-like 4	1.83181	2.02468e-05	4.17545e-05
ENSMUSG00000032398	Snapc5	small nuclear RNA activating complex, polypeptide 5	2.05676	1.86228e-50	2.64542e-49
ENSMUSG00000032397	Tipin	timeless interacting protein	1.24511	1.71455e-10	5.07965e-10
ENSMUSG00000004771	Rab11a	RAB11A, member RAS oncogene family	1.46533	3.86648e-44	4.54242e-43
ENSMUSG00000053862	Slc51b	solute carrier family 51, beta subunit	1.98163	0.000495166	0.000902961
ENSMUSG00000040652	Oaz2	ornithine decarboxylase antizyme 2	2.39629	1.87119e-246	2.27708e-243
ENSMUSG00000032383	Ppib	peptidylprolyl isomerase B	1.0692	9.18152e-31	7.00145e-30
ENSMUSG00000032381	Ciao2a	cytosolic iron-sulfur assembly component 2A	2.11634	8.12431e-138	1.33303e-135
ENSMUSG00000036781	Rps27l	ribosomal protein S27-like	2.67882	1.60175e-101	9.99589e-100
ENSMUSG00000032366	Tpm1	tropomyosin 1, alpha	1.05332	1.54377e-08	4.06926e-08
ENSMUSG00000033543	Gtf2a2	general transcription factor II A, 2	2.09626	4.78571e-75	1.48377e-73
ENSMUSG00000074213	Gm10642	predicted gene 10642	2.09806	4.61476e-13	1.57415e-12
ENSMUSG00000032207	Lipc	lipase, hepatic	1.36306	3.79389e-48	5.04115e-47
ENSMUSG00000111631	Gm32017	predicted gene, 32017	1.21194	0.0297245	0.0429089
ENSMUSG00000032204	Aqp9	aquaporin 9	1.09055	8.80511e-17	3.65911e-16
ENSMUSG00000111429	Gm32511	predicted gene, 32511	1.85059	0.000477542	0.000872239
ENSMUSG00000086158	Pierce2	piercer of microtubule wall 2	1.38801	1.06921e-11	3.40094e-11
ENSMUSG00000007656	Arpp19	cAMP-regulated phosphoprotein 19	1.67716	2.97305e-40	3.10999e-39
ENSMUSG00000110838	Gm47789	predicted gene, 47789	1.88361	4.93385e-06	1.07248e-05
ENSMUSG00000032348	Gsta4	glutathione S-transferase, alpha 4	2.3597	4.57857e-127	5.81399e-125
ENSMUSG00000074183	Gsta1	glutathione S-transferase, alpha 1 (Ya)	1.64268	3.14224e-19	1.48411e-18
ENSMUSG00000111709	Gm3776	predicted gene 3776	1.63328	2.61282e-34	2.25903e-33
ENSMUSG00000057933	Gsta2	glutathione S-transferase, alpha 2 (Yc2)	1.05274	6.09888e-21	3.11733e-20
ENSMUSG00000037742	Eef1a1	eukaryotic translation elongation factor 1 alpha 1	1.37368	1.78922e-72	5.16691e-71
ENSMUSG00000032330	Cox7a2	cytochrome c oxidase subunit 7A2	1.77084	2.8006e-69	7.16238e-68
ENSMUSG00000032251	Irak1bp1	interleukin-1 receptor-associated kinase 1 binding protein 1	1.52596	0.00136188	0.00236251
ENSMUSG00000111774	Gm38398	predicted gene, 38398	2.82015	1.6366e-05	3.40493e-05
ENSMUSG00000066456	Hmgn3	high mobility group nucleosomal binding domain 3	1.42228	0.00228183	0.00385444
ENSMUSG00000098747	Gm27216	predicted gene 27216	2.56957	8.54257e-97	4.72527e-95
ENSMUSG00000032263	Bckdhb	branched chain ketoacid dehydrogenase E1, beta polypeptide	1.27503	2.27631e-71	6.27188e-70
ENSMUSG00000097195	Snhg5	small nucleolar RNA host gene 5	1.33793	2.17636e-05	4.47499e-05
ENSMUSG00000079427	Mthfsl	5, 10-methenyltetrahydrofolate synthetase-like	1.5084	3.12086e-31	2.41644e-30
ENSMUSG00000099974	Bcl2a1d	B cell leukemia/lymphoma 2 related protein A1d	2.35373	2.27828e-05	4.67863e-05
ENSMUSG00000097177	9330159M07Rik	RIKEN cDNA 9330159M07 gene	1.5477	0.000649072	0.00116715
ENSMUSG00000102037	Bcl2a1a	B cell leukemia/lymphoma 2 related protein A1a	2.6674	2.0864e-06	4.67297e-06
ENSMUSG00000089929	Bcl2a1b	B cell leukemia/lymphoma 2 related protein A1b	1.93883	0.000185155	0.000351464
ENSMUSG00000066442	Mthfs	5, 10-methenyltetrahydrofolate synthetase	1.70419	6.09832e-24	3.55079e-23
ENSMUSG00000032359	Ctsh	cathepsin H	1.9564	1.85524e-145	3.51844e-143
ENSMUSG00000062270	Morf4l1	mortality factor 4 like 1	1.41453	5.61867e-36	5.1153e-35
ENSMUSG00000096647	Tmem41b-ps	transmembrane protein 41B, pseudogene	1.75443	1.23671e-13	4.36542e-13
ENSMUSG00000111666	Gm30849	predicted gene, 30849	2.30469	7.57923e-05	0.000148863
ENSMUSG00000032369	Plscr1	phospholipid scramblase 1	1.53549	2.57054e-21	1.33586e-20
ENSMUSG00000032372	Plscr2	phospholipid scramblase 2	1.8281	1.91535e-94	1.00251e-92
ENSMUSG00000032412	Atp1b3	ATPase, Na+/K+ transporting, beta 3 polypeptide	1.19543	5.48759e-32	4.35991e-31
ENSMUSG00000046997	Spsb4	splA/ryanodine receptor domain and SOCS box containing 4	1.16192	2.00671e-07	4.87831e-07
ENSMUSG00000032459	Mrps22	mitochondrial ribosomal protein S22	1.21138	7.13239e-20	3.46719e-19
ENSMUSG00000032463	Faim	Fas apoptotic inhibitory molecule	2.06119	1.937e-45	2.36901e-44
ENSMUSG00000032469	Dbr1	debranching RNA lariats 1	1.0497	7.06324e-11	2.13461e-10
ENSMUSG00000032527	Pccb	propionyl Coenzyme A carboxylase, beta polypeptide	1.77532	1.84652e-59	3.44817e-58
ENSMUSG00000043154	Ppp2r3a	protein phosphatase 2, regulatory subunit B'', alpha	1.09929	0.000191795	0.000363738
ENSMUSG00000035048	Anapc13	anaphase promoting complex subunit 13	2.80987	1.3732e-94	7.21324e-93
ENSMUSG00000033688	Inhca	inhibitor of carbonic anhydrase	1.44883	7.2728e-149	1.49584e-146
ENSMUSG00000032563	Mrpl3	mitochondrial ribosomal protein L3	1.50253	2.83964e-55	4.7015e-54
ENSMUSG00000048758	Rpl29	ribosomal protein L29	1.72419	7.66968e-96	4.14816e-94
ENSMUSG00000042210	Abhd14a	abhydrolase domain containing 14A	1.19728	2.20478e-13	7.65852e-13
ENSMUSG00000041506	Rrp9	ribosomal RNA processing 9, U3 small nucleolar RNA binding protein	1.13377	1.81663e-16	7.42671e-16
ENSMUSG00000032575	Manf	mesencephalic astrocyte-derived neurotrophic factor	1.95338	3.76048e-93	1.88709e-91
ENSMUSG00000090207	4930524O07Rik	RIKEN cDNA 4930524O07 gene	1.32712	0.00157383	0.0027099
ENSMUSG00000032579	Hemk1	HemK methyltransferase family member 1	1.02986	5.51346e-22	2.97096e-21
ENSMUSG00000034837	Gnat1	guanine nucleotide binding protein, alpha transducing 1	1.00607	1.3381e-23	7.66889e-23
ENSMUSG00000042106	Inka1	inka box actin regulator 1	1.05547	0.0276997	0.0401985
ENSMUSG00000032607	Amt	aminomethyltransferase	1.43047	1.5745e-63	3.27995e-62
ENSMUSG00000063856	Gpx1	glutathione peroxidase 1	2.86083	1.8627e-256	2.47282e-253
ENSMUSG00000019039	Dalrd3	DALR anticodon binding domain containing 3	1.49926	1.2183e-47	1.59416e-46
ENSMUSG00000032602	Slc25a20	solute carrier family 25 (mitochondrial carnitine/acylcarnitine translocase), member 20	1.38299	1.28934e-74	3.93897e-73
ENSMUSG00000025651	Uqcrc1	ubiquinol-cytochrome c reductase core protein 1	1.11863	3.1182e-80	1.10791e-78
ENSMUSG00000025647	Shisa5	shisa family member 5	1.13873	3.6156e-18	1.61563e-17
ENSMUSG00000091537	Tma7	translational machinery associated 7	2.24768	8.59587e-44	1.0002e-42
ENSMUSG00000025645	Ccdc51	coiled-coil domain containing 51	1.43691	3.32557e-25	2.02516e-24
ENSMUSG00000032478	Nme6	NME/NM23 nucleoside diphosphate kinase 6	1.18987	3.26289e-28	2.23804e-27
ENSMUSG00000019659	Ccdc12	coiled-coil domain containing 12	1.95569	1.09715e-64	2.37357e-63
ENSMUSG00000043953	Ccrl2	chemokine (C-C motif) receptor-like 2	1.52908	3.36847e-07	8.05334e-07
ENSMUSG00000110996	Gm36251	predicted gene, 36251	1.81295	2.02694e-06	4.54466e-06
ENSMUSG00000041012	Cmtm8	CKLF-like MARVEL transmembrane domain containing 8	1.2014	2.48524e-52	3.77255e-51
ENSMUSG00000039163	Cmc1	COX assembly mitochondrial protein 1	1.93428	1.32692e-45	1.62833e-44
ENSMUSG00000036138	Acaa1a	acetyl-Coenzyme A acyltransferase 1A	1.07963	6.20097e-69	1.55056e-67
ENSMUSG00000006941	Eif1b	eukaryotic translation initiation factor 1B	2.11503	1.56956e-101	9.83705e-100
ENSMUSG00000052658	5830454E08Rik	RIKEN cDNA 5830454E08 gene	1.46197	0.000194014	0.000367755
ENSMUSG00000110726	Gm18101	predicted gene, 18101	1.93176	8.08831e-43	9.13485e-42
ENSMUSG00000032526	Ss18l2	SS18, nBAF chromatin remodeling complex subunit like 2	2.28428	1.46249e-65	3.26058e-64
ENSMUSG00000038412	Higd1a	HIG1 domain family, member 1A	1.80309	3.51428e-40	3.66042e-39
ENSMUSG00000032551	1110059G10Rik	RIKEN cDNA 1110059G10 gene	2.0783	6.09001e-31	4.68312e-30
ENSMUSG00000048521	Cxcr6	chemokine (C-X-C motif) receptor 6	1.45475	0.0242313	0.0355129
ENSMUSG00000110834	Gm39469	predicted gene, 39469	1.85497	7.68008e-06	1.64374e-05
ENSMUSG00000019762	Iyd	iodotyrosine deiodinase	1.6337	2.11211e-72	6.05957e-71
ENSMUSG00000046916	Myct1	myc target 1	1.28667	9.06615e-07	2.09152e-06
ENSMUSG00000019774	Mtrf1l	mitochondrial translational release factor 1-like	1.10501	1.05694e-05	2.23698e-05
ENSMUSG00000019795	Pcmt1	protein-L-isoaspartate (D-aspartate) O-methyltransferase 1	1.19226	4.32496e-36	3.9498e-35
ENSMUSG00000045455	Gm9797	predicted pseudogene 9797	1.25757	4.22296e-14	1.52342e-13
ENSMUSG00000097378	B230208H11Rik	RIKEN cDNA B230208H11 gene	1.12157	0.00918281	0.0143649
ENSMUSG00000019810	Fuca2	fucosidase, alpha-L- 2, plasma	1.08753	1.32809e-10	3.95637e-10
ENSMUSG00000019868	Vta1	vesicle (multivesicular body) trafficking 1	1.284	5.58364e-16	2.2139e-15
ENSMUSG00000078453	Abracl	ABRA C-terminal like	1.95667	3.1044e-34	2.67671e-33
ENSMUSG00000059554	Ccdc28a	coiled-coil domain containing 28A	1.56251	1.37626e-22	7.57257e-22
ENSMUSG00000019853	Hebp2	heme binding protein 2	2.70903	1.3853e-05	2.89821e-05
ENSMUSG00000111356	Rpl32l	ribosomal protein L32-like	1.73292	3.12812e-14	1.13491e-13
ENSMUSG00000097705	Gm26740	predicted gene, 26740	1.83841	0.00289944	0.00482844
ENSMUSG00000078452	Raet1d	retinoic acid early transcript delta	1.22865	1.52618e-68	3.72688e-67
ENSMUSG00000061983	Rps12	ribosomal protein S12	1.5606	9.14881e-14	3.25219e-13
ENSMUSG00000020010	Vnn3	vanin 3	1.54512	2.37834e-82	9.0681e-81
ENSMUSG00000019987	Arg1	arginase, liver	1.45144	1.51097e-141	2.59584e-139
ENSMUSG00000112758	Gm36172	predicted gene, 36172	1.74199	6.54338e-17	2.74105e-16
ENSMUSG00000096546	Smlr1	small leucine-rich protein 1	2.13399	1.0079e-88	4.54269e-87
ENSMUSG00000101537	Gm29571	predicted gene 29571	1.0482	0.00233438	0.00393591
ENSMUSG00000112808	Gm4739	predicted gene 4739	1.98184	9.43218e-12	3.01133e-11
ENSMUSG00000064208	Gm10145	predicted gene 10145	1.75919	3.40715e-23	1.92922e-22
ENSMUSG00000069682	Gm10275	predicted pseudogene 10275	1.79846	6.82856e-42	7.48068e-41
ENSMUSG00000019791	Hint3	histidine triad nucleotide binding protein 3	1.19473	8.73992e-31	6.67865e-30
ENSMUSG00000000295	Hddc2	HD domain containing 2	1.82165	2.27022e-07	5.49147e-07
ENSMUSG00000110960	Supt4b	SPT4B, DSIF elongation factor subunit	1.75613	7.99462e-33	6.56981e-32
ENSMUSG00000019782	Rwdd1	RWD domain containing 1	1.2851	4.61297e-11	1.414e-10
ENSMUSG00000046031	Calhm6	calcium homeostasis modulator family member 6	1.38243	7.48906e-06	1.60474e-05
ENSMUSG00000110935	Gm8834	predicted gene 8834	2.20629	1.14296e-46	1.45389e-45
ENSMUSG00000051736	Fam229b	family with sequence similarity 229, member B	2.13428	0.00459349	0.00746232
ENSMUSG00000087177	E130307A14Rik	RIKEN cDNA E130307A14 gene	1.32254	0.0194	0.0288874
ENSMUSG00000038510	Rpf2	ribosome production factor 2 homolog	1.14074	3.70321e-11	1.14185e-10
ENSMUSG00000019837	Gtf3c6	general transcription factor IIIC, polypeptide 6, alpha	1.74587	5.80048e-28	3.91787e-27
ENSMUSG00000078451	Ppil6	peptidylprolyl isomerase (cyclophilin)-like 6	1.67192	0.0047537	0.00770459
ENSMUSG00000090708	Gm17196	predicted gene 17196	1.51312	0.000122083	0.000235506
ENSMUSG00000091370	5730435O14Rik	RIKEN cDNA 5730435O14 gene	2.14213	5.99176e-05	0.000118705
ENSMUSG00000038302	Afg1l	AFG1 like ATPase	1.15448	1.44526e-15	5.61607e-15
ENSMUSG00000019797	Mtres1	mitochondrial transcription rescue factor 1	1.20972	9.79349e-18	4.28829e-17
ENSMUSG00000110841	Gpx4-ps2	glutathione peroxidase 4, pseudogene 2	1.60297	4.71824e-77	1.52773e-75
ENSMUSG00000019857	Asf1a	anti-silencing function 1A histone chaperone	1.6391	2.76743e-18	1.24309e-17
ENSMUSG00000019876	Pkib	protein kinase inhibitor beta, cAMP dependent, testis specific	1.38736	0.000816191	0.00145228
ENSMUSG00000019874	Fabp7	fatty acid binding protein 7, brain	1.9433	9.13348e-10	2.59689e-09
ENSMUSG00000038010	Ccdc138	coiled-coil domain containing 138	1.43271	8.13558e-10	2.31903e-09
ENSMUSG00000019917	Septin10	septin 10	1.2947	1.88454e-14	6.92674e-14
ENSMUSG00000020107	Anapc16	anaphase promoting complex subunit 16	1.06431	8.1786e-30	6.03802e-29
ENSMUSG00000044475	Ascc1	activating signal cointegrator 1 complex subunit 1	1.12748	1.25712e-21	6.65377e-21
ENSMUSG00000037171	Nodal	nodal	1.52751	0.00277776	0.00463797
ENSMUSG00000020089	Ppa1	pyrophosphatase (inorganic) 1	1.71575	2.37388e-82	9.0681e-81
ENSMUSG00000020083	Fam241b	family with sequence similarity 241, member B	1.38848	3.82024e-14	1.38086e-13
ENSMUSG00000037031	Tspan15	tetraspanin 15	1.15411	6.17924e-05	0.000122303
ENSMUSG00000020077	Srgn	serglycin	2.21466	2.45445e-50	3.46973e-49
ENSMUSG00000036764	Dnajc12	DnaJ heat shock protein family (Hsp40) member C12	1.54593	1.52636e-29	1.1128e-28
ENSMUSG00000019945	Cabcoco1	ciliary associated calcium binding coiled-coil 1	1.17153	0.00233475	0.00393608
ENSMUSG00000112189	C730027H18Rik	RIKEN cDNA C730027H18 gene	1.31564	2.54678e-07	6.14214e-07
ENSMUSG00000003923	Tfam	transcription factor A, mitochondrial	1.19782	1.3494e-29	9.86254e-29
ENSMUSG00000037710	Cisd1	CDGSH iron sulfur domain 1	1.12649	1.4752e-51	2.1738e-50
ENSMUSG00000019923	Zwint	ZW10 interactor	2.06084	8.02584e-104	5.37621e-102
ENSMUSG00000072407	Gm6419	predicted gene 6419	3.10292	3.72495e-83	1.44669e-81
ENSMUSG00000033427	Upb1	ureidopropionase, beta	1.88066	2.35734e-159	6.03933e-157
ENSMUSG00000020180	Snrpd3	small nuclear ribonucleoprotein D3	2.43261	6.12365e-98	3.46603e-96
ENSMUSG00000006344	Ggt5	gamma-glutamyltransferase 5	1.00941	1.08651e-05	2.29514e-05
ENSMUSG00000001666	Ddt	D-dopachrome tautomerase	1.69049	9.87631e-71	2.67081e-69
ENSMUSG00000001663	Gstt1	glutathione S-transferase, theta 1	1.88463	5.46011e-146	1.06312e-143
ENSMUSG00000033318	Gstt2	glutathione S-transferase, theta 2	1.32285	3.07325e-45	3.73367e-44
ENSMUSG00000033307	Mif	macrophage migration inhibitory factor (glycosylation-inhibiting factor)	1.99846	1.44202e-66	3.33721e-65
ENSMUSG00000049422	Chchd10	coiled-coil-helix-coiled-coil-helix domain containing 10	1.74074	5.19036e-51	7.50444e-50
ENSMUSG00000000903	Vpreb3	pre-B lymphocyte gene 3	2.56208	0.000111827	0.000216378
ENSMUSG00000085468	Gm15343	predicted gene 15343	1.16836	1.28803e-06	2.93526e-06
ENSMUSG00000020265	Sumo3	small ubiquitin-like modifier 3	1.73514	4.34178e-115	3.88976e-113
ENSMUSG00000064317	Gm10146	predicted gene 10146	2.02913	3.70302e-42	4.08732e-41
ENSMUSG00000005054	Cstb	cystatin B	2.65939	5.06775e-163	1.39631e-160
ENSMUSG00000023175	Bsg	basigin	1.55522	7.08796e-46	8.77165e-45
ENSMUSG00000111897	Gm19810	predicted gene, 19810	1.83373	6.98441e-27	4.54718e-26
ENSMUSG00000061780	Cfd	complement factor D (adipsin)	1.87811	4.13287e-28	2.81363e-27
ENSMUSG00000004667	Polr2e	polymerase (RNA) II (DNA directed) polypeptide E	1.68883	4.09761e-87	1.73946e-85
ENSMUSG00000075706	Gpx4	glutathione peroxidase 4	1.65139	5.88659e-70	1.55446e-68
ENSMUSG00000003072	Atp5d	ATP synthase, H+ transporting, mitochondrial F1 complex, delta subunit	1.16291	1.5663e-64	3.38353e-63
ENSMUSG00000035595	Fam174c	family with sequence similarity 174, member C	1.04224	9.83474e-07	2.26382e-06
ENSMUSG00000020153	Ndufs7	NADH:ubiquinone oxidoreductase core subunit S7	1.69114	1.33362e-69	3.46267e-68
ENSMUSG00000063457	Rps15	ribosomal protein S15	1.54458	3.09908e-53	4.83503e-52
ENSMUSG00000020133	2310011J03Rik	RIKEN cDNA 2310011J03 gene	1.0244	5.29235e-29	3.76629e-28
ENSMUSG00000020163	Uqcr11	ubiquinol-cytochrome c reductase, complex III subunit XI	2.23106	2.32387e-81	8.63498e-80
ENSMUSG00000035278	Plekhj1	pleckstrin homology domain containing, family J member 1	1.51362	2.63004e-45	3.20589e-44
ENSMUSG00000035242	Oaz1	ornithine decarboxylase antizyme 1	1.34416	8.28327e-44	9.65368e-43
ENSMUSG00000035215	Lsm7	LSM7 homolog, U6 small nuclear RNA and mRNA degradation associated	1.62191	0.000171156	0.000325866
ENSMUSG00000034792	Gna15	guanine nucleotide binding protein, alpha 15	1.58046	0.0146694	0.0222449
ENSMUSG00000054452	Tle5	TLE family member 5, transcriptional modulator	1.1491	1.9771e-40	2.08761e-39
ENSMUSG00000074862	BC025920	cDNA sequence BC025920	1.37655	0.00683592	0.0108706
ENSMUSG00000062931	Zfp938	zinc finger protein 938	1.98626	1.74139e-12	5.77418e-12
ENSMUSG00000063320	1190007I07Rik	RIKEN cDNA 1190007I07 gene	1.79248	1.86353e-28	1.29278e-27
ENSMUSG00000020250	Txnrd1	thioredoxin reductase 1	1.20897	2.05137e-45	2.5047e-44
ENSMUSG00000112375	Gm38560	predicted gene, 38560	2.56674	7.90189e-07	1.83423e-06
ENSMUSG00000111875	Gm5425	predicted gene 5425	1.67351	3.10508e-34	2.67671e-33
ENSMUSG00000049038	Mterf2	mitochondrial transcription termination factor 2	1.09685	0.0157728	0.0238167
ENSMUSG00000050490	Psma5-ps	proteasome subunit alpha 5, pseudogene	1.443	9.54621e-38	9.23201e-37
ENSMUSG00000020051	Pah	phenylalanine hydroxylase	1.00161	3.40012e-32	2.72215e-31
ENSMUSG00000058934	Igf1os	insulin-like growth factor 1, opposite strand	1.90104	0.000195894	0.000371029
ENSMUSG00000035351	Nup37	nucleoporin 37	1.50498	4.52439e-12	1.46985e-11
ENSMUSG00000020056	Washc3	WASH complex subunit 3	1.28985	8.96449e-22	4.77768e-21
ENSMUSG00000047638	Nr1h4	nuclear receptor subfamily 1, group H, member 4	1.26918	7.73422e-34	6.56644e-33
ENSMUSG00000019948	Actr6	ARP6 actin-related protein 6	1.64093	1.07953e-19	5.21656e-19
ENSMUSG00000111013	Gm32468	predicted gene, 32468	2.21771	4.35454e-59	8.04928e-58
ENSMUSG00000020018	Snrpf	small nuclear ribonucleoprotein polypeptide F	2.53537	2.22302e-36	2.04812e-35
ENSMUSG00000036112	Metap2	methionine aminopeptidase 2	1.01101	1.77393e-10	5.2513e-10
ENSMUSG00000020022	Ndufa12	NADH:ubiquinone oxidoreductase subunit A12	2.64644	1.58099e-99	9.38502e-98
ENSMUSG00000045867	Cradd	CASP2 and RIPK1 domain containing adaptor with death domain	1.49303	1.33381e-37	1.28227e-36
ENSMUSG00000112593	Gm48882	predicted gene, 48882	3.51027	3.79904e-06	8.33119e-06
ENSMUSG00000062981	Mrpl42	mitochondrial ribosomal protein L42	2.85859	3.80321e-137	6.03677e-135
ENSMUSG00000074781	Ube2n	ubiquitin-conjugating enzyme E2N	1.64842	1.25817e-65	2.81796e-64
ENSMUSG00000074780	Anapc15-ps	anaphase promoting complex C subunit 15, pseudogene	1.52656	0.00879648	0.013796
ENSMUSG00000101517	4732465J04Rik	RIKEN cDNA 4732465J04 gene	1.90877	1.64134e-53	2.5884e-52
ENSMUSG00000112599	Gm47719	predicted gene, 47719	2.01606	0.00752921	0.0119057
ENSMUSG00000110353	Gm33543	predicted gene, 33543	2.16029	4.91341e-16	1.95559e-15
ENSMUSG00000112762	4930459C07Rik	RIKEN cDNA 4930459C07 gene	1.79571	3.67916e-05	7.42904e-05
ENSMUSG00000019929	Dcn	decorin	1.32905	3.34574e-22	1.81493e-21
ENSMUSG00000112346	Gm48768	predicted gene, 48768	1.89484	0.000130923	0.000251992
ENSMUSG00000112805	Gm34574	predicted gene, 34574	1.7825	0.00955918	0.0149185
ENSMUSG00000111923	Gm34777	predicted gene, 34777	2.62015	4.26932e-11	1.31114e-10
ENSMUSG00000112384	Gm34921	predicted gene, 34921	3.19433	5.17841e-11	1.58168e-10
ENSMUSG00000019897	Ccdc59	coiled-coil domain containing 59	1.26133	2.36797e-09	6.56406e-09
ENSMUSG00000019906	Lin7a	lin-7 homolog A, crumbs cell polarity complex component	1.00793	1.21819e-07	3.00849e-07
ENSMUSG00000020186	Csrp2	cysteine and glycine-rich protein 2	1.24251	1.21386e-30	9.2227e-30
ENSMUSG00000112249	Gm30262	predicted gene, 30262	1.46747	5.9042e-12	1.90497e-11
ENSMUSG00000056888	Glipr1	GLI pathogenesis-related 1 (glioma)	1.90714	0.00114052	0.00199509
ENSMUSG00000050663	Trhde	TRH-degrading enzyme	1.25435	0.00162302	0.00278803
ENSMUSG00000111964	Gm8942	predicted gene 8942	1.89936	1.88112e-13	6.56706e-13
ENSMUSG00000034127	Tspan8	tetraspanin 8	1.69661	4.94014e-06	1.07368e-05
ENSMUSG00000112461	Gm47625	predicted gene, 47625	1.92726	0.0297959	0.0429993
ENSMUSG00000112796	Gm40770	predicted gene, 40770	2.08017	3.6634e-17	1.55695e-16
ENSMUSG00000020225	Tmbim4	transmembrane BAX inhibitor motif containing 4	1.74541	4.0917e-120	4.26793e-118
ENSMUSG00000112539	Gm40787	predicted gene, 40787	2.22649	5.31932e-07	1.25081e-06
ENSMUSG00000112774	Gm36041	predicted gene, 36041	1.80815	1.00431e-49	1.4021e-48
ENSMUSG00000112294	Gm4129	predicted gene 4129	2.22113	1.74127e-09	4.86283e-09
ENSMUSG00000044071	Tafa2	TAFA chemokine like family member 2	1.09727	0.0110639	0.0171078
ENSMUSG00000040521	Tsfm	Ts translation elongation factor, mitochondrial	1.4659	1.77208e-54	2.87529e-53
ENSMUSG00000006736	Tspan31	tetraspanin 31	1.88218	4.49639e-91	2.12494e-89
ENSMUSG00000112639	A730063M14Rik	RIKEN cDNA A730063M14 gene	1.73677	1.09171e-05	2.3048e-05
ENSMUSG00000025408	Ddit3	DNA-damage inducible transcript 3	1.35364	1.14982e-11	3.65257e-11
ENSMUSG00000040345	Arhgap9	Rho GTPase activating protein 9	1.37126	5.35984e-07	1.25977e-06
ENSMUSG00000040280	Ndufa4l2	Ndufa4, mitochondrial complex associated like 2	1.6067	1.40312e-08	3.70923e-08
ENSMUSG00000056148	Rdh9	retinol dehydrogenase 9	1.0625	2.12114e-06	4.74641e-06
ENSMUSG00000069456	Rdh16	retinol dehydrogenase 16	1.19381	7.85186e-38	7.60854e-37
ENSMUSG00000074639	Rdh16f2	RDH16 family member 2	1.73802	9.10792e-87	3.82192e-85
ENSMUSG00000040134	Rdh7	retinol dehydrogenase 7	1.38763	3.52047e-60	6.7378e-59
ENSMUSG00000025396	Hsd17b6	hydroxysteroid (17-beta) dehydrogenase 6	1.47773	5.73671e-08	1.44886e-07
ENSMUSG00000112909	Gm10120	predicted gene 10120	1.06195	3.61411e-06	7.93399e-06
ENSMUSG00000111947	Gm47438	predicted gene, 47438	1.8582	0.00239389	0.00402881
ENSMUSG00000051716	Apon	apolipoprotein N	1.56063	9.79351e-43	1.10351e-41
ENSMUSG00000047631	Apof	apolipoprotein F	1.14017	8.73455e-27	5.65885e-26
ENSMUSG00000025381	Cnpy2	canopy FGF signaling regulator 2	1.96206	5.92411e-132	8.39901e-130
ENSMUSG00000025374	Nabp2	nucleic acid binding protein 2	1.02432	1.30965e-36	1.21582e-35
ENSMUSG00000090841	Myl6	myosin, light polypeptide 6, alkali, smooth muscle and non-muscle	1.16789	2.50554e-38	2.46718e-37
ENSMUSG00000039824	Myl6b	myosin, light polypeptide 6B	1.22592	1.71614e-06	3.87338e-06
ENSMUSG00000112068	Gm9182	predicted gene 9182	1.09452	0.00546809	0.00879121
ENSMUSG00000025362	Rps26	ribosomal protein S26	1.64525	1.71784e-49	2.38456e-48
ENSMUSG00000064030	Pym1	PYM homolog 1, exon junction complex associated factor	2.09084	1.68139e-80	6.03277e-79
ENSMUSG00000078427	Sarnp	SAP domain containing ribonucleoprotein	1.5842	5.94824e-11	1.80737e-10
ENSMUSG00000025353	Ormdl2	ORM1-like 2 (S. cerevisiae)	1.23937	6.44315e-35	5.71277e-34
ENSMUSG00000025351	Cd63	CD63 antigen	2.18388	8.39387e-09	2.25655e-08
ENSMUSG00000025350	Rdh5	retinol dehydrogenase 5	1.23198	2.04897e-25	1.25825e-24
ENSMUSG00000090247	Bloc1s1	biogenesis of lysosomal organelles complex-1, subunit 1	1.10479	4.58998e-08	1.16813e-07
ENSMUSG00000025347	Mettl7b	methyltransferase like 7B	2.13791	1.09582e-112	9.24985e-111
ENSMUSG00000097691	9030616G12Rik	RIKEN cDNA 9030616G12 gene	1.81418	1.98203e-15	7.63482e-15
ENSMUSG00000020457	Drg1	developmentally regulated GTP binding protein 1	1.44002	6.17132e-60	1.17343e-58
ENSMUSG00000034614	Pik3ip1	phosphoinositide-3-kinase interacting protein 1	2.14541	0.000414956	0.000762885
ENSMUSG00000075702	Selenom	selenoprotein M	1.18938	7.28919e-08	1.82925e-07
ENSMUSG00000004748	Mtfp1	mitochondrial fission process 1	1.02588	1.58653e-30	1.20042e-29
ENSMUSG00000020419	Hormad2	HORMA domain containing 2	1.62041	0.0195675	0.0291189
ENSMUSG00000059534	Uqcr10	ubiquinol-cytochrome c reductase, complex III subunit X	2.35173	1.27861e-105	9.10808e-104
ENSMUSG00000009076	Zmat5	zinc finger, matrin type 5	1.1939	1.5723e-14	5.8083e-14
ENSMUSG00000085189	Gm11963	predicted gene 11963	1.65351	0.00203669	0.00346077
ENSMUSG00000080904	Gm11966	predicted gene 11966	3.18672	4.38057e-28	2.97948e-27
ENSMUSG00000020471	Pold2	polymerase (DNA directed), delta 2, regulatory subunit	1.26352	1.22545e-26	7.88687e-26
ENSMUSG00000020469	Myl7	myosin, light polypeptide 7, regulatory	2.73408	0.00186891	0.00318904
ENSMUSG00000084819	Gm11967	predicted gene 11967	2.39323	9.86179e-28	6.61211e-27
ENSMUSG00000041126	H2az2	H2A.Z histone variant 2	1.216	2.2391e-47	2.9013e-46
ENSMUSG00000020407	Upp1	uridine phosphorylase 1	1.25366	3.77205e-11	1.16258e-10
ENSMUSG00000020182	Ddc	dopa decarboxylase	1.61027	6.26288e-72	1.75205e-70
ENSMUSG00000078974	Sec61g	SEC61, gamma subunit	1.75121	4.5505e-10	1.31508e-09
ENSMUSG00000044629	Cnrip1	cannabinoid receptor interacting protein 1	1.2191	0.00926802	0.0144842
ENSMUSG00000082099	Gm12013	predicted gene 12013	2.45501	0.000744975	0.00133156
ENSMUSG00000078970	Dnaaf10	dynein axonemal assembly factor 10	1.32023	5.17818e-13	1.76099e-12
ENSMUSG00000020116	Pno1	partner of NOB1 homolog	1.1918	5.17838e-25	3.13515e-24
ENSMUSG00000000581	C1d	C1D nuclear receptor co-repressor	2.36378	1.19107e-87	5.14593e-86
ENSMUSG00000086468	Etaa1os	Ewing tumor-associated antigen 1, opposite strand	1.55875	0.00314746	0.00521944
ENSMUSG00000020149	Rab1a	RAB1A, member RAS oncogene family	1.20709	1.76567e-50	2.51307e-49
ENSMUSG00000020321	Mdh1	malate dehydrogenase 1, NAD (soluble)	1.89168	1.28401e-175	4.4644e-173
ENSMUSG00000049904	Tmem17	transmembrane protein 17	1.40608	0.000143284	0.000274735
ENSMUSG00000092626	9130230N09Rik	RIKEN cDNA 9130230N09 gene	1.42224	0.0220184	0.0324915
ENSMUSG00000051355	Commd1	COMM domain containing 1	1.31285	2.00064e-44	2.36562e-43
ENSMUSG00000004018	Fancl	Fanconi anemia, complementation group L	1.13345	9.96854e-09	2.66857e-08
ENSMUSG00000064090	Vrk2	vaccinia related kinase 2	1.54268	4.71352e-13	1.60709e-12
ENSMUSG00000020462	Cfap36	cilia and flagella associated protein 36	1.16455	2.49119e-09	6.89909e-09
ENSMUSG00000032673	Prorsd1	prolyl-tRNA synthetase domain containing 1	1.1856	2.20011e-23	1.2511e-22
ENSMUSG00000020460	Rps27a	ribosomal protein S27A	2.15756	1.59805e-37	1.53125e-36
ENSMUSG00000060923	Acyp2	acylphosphatase 2, muscle type	1.95689	1.85786e-11	5.82445e-11
ENSMUSG00000020309	Chac2	ChaC, cation transport regulator 2	1.56576	1.78382e-28	1.23926e-27
ENSMUSG00000044502	Bod1	biorientation of chromosomes in cell division 1	1.48469	9.77077e-56	1.63066e-54
ENSMUSG00000040767	Snrnp25	small nuclear ribonucleoprotein 25 (U11/U12)	1.13196	4.7987e-05	9.58887e-05
ENSMUSG00000069919	Hba-a1	hemoglobin alpha, adult chain 1	2.28813	3.25713e-08	8.39609e-08
ENSMUSG00000069917	Hba-a2	hemoglobin alpha, adult chain 2	2.5562	1.69243e-20	8.48133e-20
ENSMUSG00000099902	Gm12115	predicted gene 12115	1.86781	8.82929e-30	6.50197e-29
ENSMUSG00000069913	Anp32-ps	acidic (leucine-rich) nuclear phosphoprotein 32 family, pseudogene	2.27886	0.00420986	0.0068758
ENSMUSG00000041278	Ttc1	tetratricopeptide repeat domain 1	2.06514	8.45074e-70	2.22353e-68
ENSMUSG00000011254	Thg1l	tRNA-histidine guanylyltransferase 1-like (S. cerevisiae)	1.486	1.55177e-14	5.73395e-14
ENSMUSG00000020397	Med7	mediator complex subunit 7	1.22185	1.85851e-19	8.87211e-19
ENSMUSG00000082530	Gm12168	predicted gene 12168	1.84704	1.79214e-06	4.03556e-06
ENSMUSG00000040413	Timd2	T cell immunoglobulin and mucin domain containing 2	1.87645	1.11474e-167	3.19188e-165
ENSMUSG00000080776	Gm12174	predicted gene 12174	1.29796	3.36689e-33	2.79356e-32
ENSMUSG00000055546	Timd4	T cell immunoglobulin and mucin domain containing 4	1.06653	0.00241878	0.00406772
ENSMUSG00000078153	Psme2b	protease (prosome, macropain) activator subunit 2B	1.6428	2.47532e-84	9.82257e-83
ENSMUSG00000083061	Gm12191	predicted gene 12191	1.37056	4.46592e-57	7.72699e-56
ENSMUSG00000049321	Zfp2	zinc finger protein 2	1.09693	7.34883e-06	1.57631e-05
ENSMUSG00000020335	Zfp354b	zinc finger protein 354B	1.12739	0.0015401	0.00265558
ENSMUSG00000020386	Sar1b	secretion associated Ras related GTPase 1B	1.43336	2.41292e-88	1.06132e-86
ENSMUSG00000020390	Ube2b	ubiquitin-conjugating enzyme E2B	1.91055	3.56728e-96	1.95105e-94
ENSMUSG00000020349	Ppp2ca	protein phosphatase 2 (formerly 2A), catalytic subunit, alpha isoform	1.29708	7.82878e-61	1.51222e-59
ENSMUSG00000036309	Skp1	S-phase kinase-associated protein 1	1.43662	2.0556e-88	9.06886e-87
ENSMUSG00000058073	Gm11189	predicted gene 11189	2.36475	1.37927e-09	3.87709e-09
ENSMUSG00000018239	Zcchc10	zinc finger, CCHC domain containing 10	1.98259	1.46437e-13	5.15033e-13
ENSMUSG00000036216	Leap2	liver-expressed antimicrobial peptide 2	1.97434	1.62808e-65	3.6187e-64
ENSMUSG00000044894	Uqcrq	ubiquinol-cytochrome c reductase, complex III subunit VII	1.33089	6.28437e-33	5.18186e-32
ENSMUSG00000081769	Gm12216	predicted gene 12216	2.35338	2.1425e-10	6.30278e-10
ENSMUSG00000078151	Gm12226	predicted pseudogene 12226	1.33575	3.56529e-09	9.8012e-09
ENSMUSG00000020268	Lyrm7	LYR motif containing 7	1.4072	3.94331e-07	9.37548e-07
ENSMUSG00000020267	Hint1	histidine triad nucleotide binding protein 1	1.1761	4.53547e-36	4.13688e-35
ENSMUSG00000018339	Gpx3	glutathione peroxidase 3	1.61776	3.24205e-19	1.52968e-18
ENSMUSG00000044751	Atp5pb-ps	ATP synthase peripheral stalk-membrane subunit b, pseudogene	1.29714	1.18504e-28	8.30381e-28
ENSMUSG00000080738	Mup-ps22	major urinary protein, pseudogene 22	1.83786	0.000306196	0.00056953
ENSMUSG00000018593	Sparc	secreted acidic cysteine rich glycoprotein	1.20945	1.32584e-10	3.95208e-10
ENSMUSG00000018585	Atox1	antioxidant 1 copper chaperone	2.78513	1.08183e-173	3.51065e-171
ENSMUSG00000087165	2010001A14Rik	RIKEN cDNA 2010001A14 gene	2.50573	9.49626e-39	9.41438e-38
ENSMUSG00000082292	Gm12250	predicted gene 12250	1.91136	4.38381e-12	1.42481e-11
ENSMUSG00000078853	Igtp	interferon gamma induced GTPase	1.04798	1.14157e-05	2.40658e-05
ENSMUSG00000084384	Gm12251	predicted gene 12251	1.34339	8.40344e-30	6.19775e-29
ENSMUSG00000085342	Gm12254	predicted gene 12254	1.30761	2.13896e-18	9.66734e-18
ENSMUSG00000078851	H2aw	H2A.W histone	1.19098	0.000869037	0.00154011
ENSMUSG00000085379	2310058D17Rik	RIKEN cDNA 2310058D17 gene	1.66859	0.00234404	0.00394946
ENSMUSG00000036860	Mrpl55	mitochondrial ribosomal protein L55	1.26735	3.33054e-34	2.86937e-33
ENSMUSG00000020441	2310033P09Rik	RIKEN cDNA 2310033P09 gene	1.69488	9.40481e-23	5.22001e-22
ENSMUSG00000054519	Zfp867	zinc finger protein 867	1.21325	0.00337767	0.00557964
ENSMUSG00000072893	4933439C10Rik	RIKEN cDNA 4933439C10 gene	1.01315	0.0104125	0.016157
ENSMUSG00000081262	Gm12261	predicted gene 12261	2.94312	6.87939e-05	0.00013561
ENSMUSG00000087249	Gm16062	predicted gene 16062	1.96894	0.00415907	0.00679666
ENSMUSG00000000301	Pemt	phosphatidylethanolamine N-methyltransferase	1.06979	1.10473e-45	1.35795e-44
ENSMUSG00000020534	Shmt1	serine hydroxymethyltransferase 1 (soluble)	1.19049	2.24892e-114	1.95482e-112
ENSMUSG00000081578	Gm12611	predicted gene 12611	1.47191	0.00382541	0.00627528
ENSMUSG00000042569	Dhrs7b	dehydrogenase/reductase (SDR family) member 7B	1.39264	1.14375e-73	3.43666e-72
ENSMUSG00000043284	Tmem11	transmembrane protein 11	1.59688	4.32542e-61	8.44441e-60
ENSMUSG00000042549	Map2k3os	mitogen-activated protein kinase kinase 3, opposite strand	1.56225	2.06475e-05	4.25629e-05
ENSMUSG00000069855	Slc47a2	solute carrier family 47, member 2	1.74681	0.0196279	0.0291974
ENSMUSG00000020528	Prpsap2	phosphoribosyl pyrophosphate synthetase-associated protein 2	1.96284	6.02264e-48	7.9376e-47
ENSMUSG00000014243	Zswim7	zinc finger SWIM-type containing 7	1.05039	1.19402e-18	5.47966e-18
ENSMUSG00000019505	Ubb	ubiquitin B	2.67301	1.20694e-156	2.88933e-154
ENSMUSG00000014177	Tvp23b	trans-golgi network vesicle protein 23B	1.45269	1.36441e-33	1.14772e-32
ENSMUSG00000087497	2810001G20Rik	RIKEN cDNA 2810001G20 gene	1.14485	8.54767e-05	0.000167232
ENSMUSG00000069844	Sco1	SCO1 cytochrome c oxidase assembly protein	1.76124	4.04737e-53	6.30104e-52
ENSMUSG00000020903	Stx8	syntaxin 8	1.25509	1.13145e-29	8.30283e-29
ENSMUSG00000060938	Rpl26	ribosomal protein L26	1.60288	2.45733e-39	2.4765e-38
ENSMUSG00000020895	Tmem107	transmembrane protein 107	1.15108	0.00134062	0.00232699
ENSMUSG00000049299	Trappc1	trafficking protein particle complex 1	1.60024	3.72819e-53	5.81033e-52
ENSMUSG00000059552	Trp53	transformation related protein 53	1.1728	2.98903e-20	1.4789e-19
ENSMUSG00000069835	Sat2	spermidine/spermine N1-acetyl transferase 2	2.1745	3.02809e-70	8.03987e-69
ENSMUSG00000018761	Mpdu1	mannose-P-dolichol utilization defect 1	1.5745	7.90526e-111	6.34289e-109
ENSMUSG00000059796	Eif4a1	eukaryotic translation initiation factor 4A1	1.42147	2.86469e-30	2.15123e-29
ENSMUSG00000085890	Tnfsf13os	tumor necrosis factor (ligand) superfamily, member 13, opposite strand	1.66261	0.00125114	0.00217919
ENSMUSG00000070394	Tmem256	transmembrane protein 256	1.18665	5.6354e-26	3.52587e-25
ENSMUSG00000078812	Eif5a	eukaryotic translation initiation factor 5A	1.13093	4.90814e-84	1.9319e-82
ENSMUSG00000018565	Elp5	elongator acetyltransferase complex subunit 5	1.85959	4.30768e-90	1.99067e-88
ENSMUSG00000018567	Gabarap	gamma-aminobutyric acid receptor associated protein	1.00202	3.40309e-46	4.25838e-45
ENSMUSG00000020884	Asgr1	asialoglycoprotein receptor 1	1.16753	3.39784e-52	5.1365e-51
[truncated: 1,158 more rows]
