# Supplementary material for: Hidden features of NAD-RNA epitranscriptome in Drosophila life cycle
Source: iScience. 2023 Dec 2;27(1):108618. doi: 10.1016/j.isci.2023.108618 (PMC10775904; doi:10.1016/j.isci.2023.108618)
Supplement: Table S2. Gene lists of newly-identified NAD-capped RNAs by DO-seq from embryo, larva, pupa and adult fly (3days), related to Figure 3B — (A) NAD-RNA identified by DO-seq from Drosophila at embryo, (B) larva, (C) pupa, (D) adult (3days) stage (Fold Change ≥2, the adjusted p-value <0.05). (E) NAD-RNA from distinct developmental stages of Drosophila by improving the screening criteria, such as Fold Change ≥4, (F) Fold Change ≥6, (G) Fold Change ≥8. [file mmc3.xlsx]

## Sheet: A
GeneID	SYMBOL	GENENAME	Chromosome	GeneType	NormCounts.Embryo.Input.rep1	NormCounts.Embryo.Input.rep2	NormCounts.Larva.Input.rep1	NormCounts.Larva.Input.rep2	NormCounts.Pupa.Input.rep1	NormCounts.Pupa.Input.rep2	NormCounts.Adult (D3).Input.rep1	NormCounts.Adult (D3).Input.rep2	NormCounts.Embryo.Enrichment.rep1	NormCounts.Embryo.Enrichment.rep2	NormCounts.Larva.Enrichment.rep1	NormCounts.Larva.Enrichment.rep2	NormCounts.Pupa.Enrichment.rep1	NormCounts.Pupa.Enrichment.rep2	NormCounts.Adult (D3).Enrichment.rep1	NormCounts.Adult (D3).Enrichment.rep2	log2FoldChange	pvalue	padj
FBgn0030096	Zpr1	Zpr1	X	protein_coding	27.6535	24.832	32.7869	35.6166	22.842	24.5742	31.217	41.8062	87.4577	122.778	126.661	141.815	99.9193	79.2097	207.786	241.34	2.04221	3.42216e-14	1.2418e-12
FBgn0034368	zda	zonda	2R	protein_coding	108.11	85.621	149.544	152.233	145.513	143.407	107.672	106.902	450.857	599.264	687.302	743.572	670.501	675.388	492.275	612.121	2.43847	6.77449e-23	5.92675e-21
FBgn0039740	ZIPIC	Zinc-finger protein interacting with CP190	3R	protein_coding	17.1865	15.375	8.48797	12.0198	13.7644	13.677	15.7086	18.6639	230.446	322.257	86.2803	91.0154	113.606	93.6529	251.527	290.089	4.18025	3.83397e-48	2.72063e-45
FBgn0263603	Zn72D	Zinc-finger protein at 72D	3L	protein_coding	101.132	83.7908	92.3159	88.5671	112.722	79.746	67.3181	82.8714	217.453	162.728	127.156	107.784	121.094	123.91	174.272	112.425	1.0976	8.12896e-05	0.000532195
FBgn0033665	Zip48C	Zinc/iron regulated transporter-related protein 48C	2R	protein_coding	38.6909	40.6578	26.5178	28.948	13.672	10.7299	28.9885	25.9263	90.2026	111.574	58.9813	63.5192	16.6856	15.7871	58.4228	67.6647	1.36143	2.10637e-09	3.78938e-08
FBgn0033762	ZnT49B	Zinc transporter 49B	2R	protein_coding	37.2257	35.2615	57.4991	58.1429	36.3039	34.1171	64.0137	69.9935	421.936	454.589	406.112	413.355	224.668	209.899	668.207	663.067	3.6392	9.42387e-56	1.71959e-52
FBgn0270924	zf30C	zinc finger protein 30C	2L	protein_coding	95.0619	86.2669	35.9523	39.3824	43.0029	46.5982	68.014	67.6558	161.426	244.827	71.5914	82.9902	61.9194	46.5107	125.011	155.663	1.16587	4.88945e-06	4.48012e-05
FBgn0004049	yrt	yurt	3R	protein_coding	20.9165	32.5579	24.1806	33.4637	63.796	65.1874	47.1393	44.3947	43.9088	69.7873	38.4667	47.6519	95.3171	84.2094	69.7272	118.67	1.10993	0.000939907	0.00448801
FBgn0027616	Ythdc1	YTH domain containing 1	3L	protein_coding	93.0926	82.4414	65.443	63.242	100.131	89.8837	78.0397	81.2661	202.614	140.005	109.451	91.4247	213.56	221.21	136.373	89.1317	1.01704	9.26812e-05	0.000597284
FBgn0032321	YL-1	YL-1	2L	protein_coding	28.2541	34.0028	18.3013	19.4938	20.6728	20.19	30.1531	33.1283	138.074	193.394	78.7581	92.9893	126.169	139.869	163.985	260.881	2.42553	3.43935e-18	1.87739e-16
FBgn0261287	ymp	yellow-emperor	3R	protein_coding	0.843328	0.897163	4.06796	2.3539	50.2777	55.6126	20.7767	21.5925	1.72072	0.912893	5.36179	4.62371	74.0442	95.1561	39.5822	26.2776	4.51548	0.00719082	0.0251777
FBgn0041711	yellow-e	yellow-e	3R	protein_coding	54.0847	40.3495	86.4091	133.992	103.874	179.751	7.05571	7.88119	174.574	200.71	552.563	521.279	430.621	682.638	8.88735	13.8247	1.98312	2.13307e-08	3.25906e-07
FBgn0266568	lncRNA:yar	yellow-achaete intergenic RNA	X	ncRNA	10.3573	8.00984	1.08813	1.52507	1.31984	1.07822	1.06998	1.07868	24.944	25.031	1.12055	0.994034	1.89064	2.78803	1.47662	1.64613	1.56326	9.94255e-05	0.000636891
FBgn0034959	Xxylt	Xyloside xylosyltransferase	2R	protein_coding	35.5676	38.8354	13.0538	11.1823	39.1933	52.8925	17.5509	14.8743	133.281	155.145	29.8165	33.8557	171.197	224.726	45.8339	72.6225	1.96087	4.11499e-12	1.15265e-10
FBgn0052677	X11Lbeta	X11Lbeta	X	protein_coding	7.71466	12.1069	2.56847	2.93555	10.5205	12.7657	3.85348	3.38512	25.14	15.7986	3.25359	2.82572	8.06576	11.5742	7.63566	7.30285	1.0825	0.00763763	0.026402
FBgn0034435	fest	wurstfest	2R	protein_coding	1.03494	1.02335	25.3568	18.1467	114.807	122.658	35.5568	33.3296	3.23898	3.53449	27.372	30.47	201.316	176.631	53.781	56.0793	6.38275	3.17308e-07	3.89335e-06
FBgn0016078	wun	wunen	2R	protein_coding	75.2636	83.1996	21.4043	23.6131	31.9255	25.3222	28.0031	25.894	190.277	195.251	70.0547	70.0631	89.3094	92.9915	123.961	128.211	1.29347	3.18477e-10	6.81392e-09
FBgn0032269	w-cup	world cup	2L	protein_coding	0.805264	0.872697	2.43215	1.1947	26.7872	29.866	10.2067	5.91618	2.66816	0.8936	3.92466	2.88421	36.8471	74.2228	21.3646	12.654	5.49032	0.000416705	0.00222702
FBgn0010328	woc	without children	3R	protein_coding	64.869	60.6566	79.0921	74.6212	49.3999	38.8308	154.954	151.607	159.809	150.639	87.4344	84.2717	50.8758	33.2569	345.609	227.451	1.36468	1.34335e-07	1.76614e-06
FBgn0283471	wupA	wings up A	X	protein_coding	1178.86	1106.59	5590.64	5320.31	294.019	620.475	248.713	193.527	20892.5	19205.9	97554.7	97063	4019.01	7820.99	2900.03	4923.57	4.06725	1.02824e-21	8.10719e-20
FBgn0266848	wap	wings apart	X	protein_coding	16.2918	14.1075	28.1287	28.8213	34.7799	32.2435	52.6616	49.8473	26.7042	33.9177	34.1372	36.5761	34.5834	21.3862	93.952	81.8251	1.07704	0.000259317	0.00146885
FBgn0262560	wcd	wicked	2R	protein_coding	22.5805	24.6747	13.5092	14.0077	7.22834	6.59713	31.1447	30.7237	45.0803	65.0853	28.8537	34.0338	6.4532	6.65067	30.94	46.5551	1.23541	1.91335e-05	0.000149202
FBgn0033692	wash	washout	2R	protein_coding	16.6475	15.402	26.5348	30.4204	63.4513	72.2755	57.2792	70.1103	38.5831	43.3159	25.6823	26.0194	150.801	148.253	81.4568	88.9558	1.40224	6.09076e-09	1.01035e-07
FBgn0011739	wts	warts	3R	protein_coding	17.8384	18.8994	28.7583	17.5295	35.1722	30.7531	35.1441	34.5327	41.6951	56.0401	41.1737	52.0561	100.14	69.9808	106.672	116.796	1.45682	9.84312e-07	1.05564e-05
FBgn0263511	Vsx1	Visual system homeobox 1	X	protein_coding	6.94119	4.50794	0.874351	1.63831	2.5671	4.06354	1.02936	1.52651	64.9031	62.3777	6.43145	5.23247	28.2376	27.6726	3.59241	3.03914	3.68232	1.38559e-27	1.86296e-25
FBgn0264848	vih	vihar	3L	protein_coding	27.8835	29.3545	24.4084	32.9236	55.3127	59.0352	78.5304	83.9006	97.4855	127.99	94.5463	101.41	252.8	355.103	327.893	549.905	1.98631	1.64877e-11	4.34222e-10
FBgn0267975	vib	vibrator	3R	protein_coding	38.4952	36.1373	101.455	87.746	31.8025	30.7411	42.9099	44.3428	80.3296	100.646	197.75	222.167	64.2812	76.4423	106.002	147.342	1.27805	1.12366e-07	1.50762e-06
FBgn0033911	VGAT	Vesicular GABA Transporter	2R	protein_coding	28.9415	24.362	3.49338	4.26413	9.88558	16.1652	5.84772	6.30844	55.5492	59.3116	3.97814	3.88462	32.8802	34.2718	8.75651	9.97328	1.10168	5.88168e-05	0.000401835
FBgn0266186	Vamp7	Vesicle-associated membrane protein 7	2R	protein_coding	53.079	42.1582	64.0921	63.0519	61.1784	61.2846	60.6966	70.4226	112.701	85.1378	186.787	159.388	259.873	373.142	281.133	245.918	1.08067	5.3121e-05	0.000368158
FBgn0011335	vers	versatile	3L	protein_coding	15.8257	17.2807	12.6792	10.5905	10.31	11.3188	14.3093	18.4459	73.9334	91.987	43.1136	50.1384	43.3634	43.2634	93.6982	122.767	2.39034	6.6814e-18	3.49761e-16
FBgn0053200	VepD	Ventrally-expressed protein D	2R	protein_coding	1.12069	1.65036	1.05928	1.33893	1.27176	1.74611	0.966506	1.04159	5.80239	4.70836	5.44799	5.14552	2.96921	4.32228	2.00972	2.49247	3.26628	4.38307e-06	4.07459e-05
FBgn0035704	Vps8	Vacuolar protein sorting 8	3L	protein_coding	34.7487	39.4804	13.0744	18.2435	26.7331	25.1988	35.8728	33.3292	73.2394	96.2791	42.5314	45.6278	86.8356	69.011	56.4286	64.9393	1.21252	6.88978e-07	7.69259e-06
FBgn0034380	Vps51	Vacuolar protein sorting 51	2R	protein_coding	32.0381	30.1473	18.4378	13.8574	28.6401	30.5752	29.2411	37.1608	90.4193	86.3991	32.5329	33.5435	80.531	90.3109	201.279	206.852	1.53152	2.02699e-11	5.27305e-10
FBgn0261049	Vps45	Vacuolar protein sorting 45	3R	protein_coding	4.92153	9.69938	9.14908	8.79893	9.56597	13.8416	12.919	13.8329	13.0205	19.9931	7.54017	10.4821	18.2971	17.5484	18.672	38.5648	1.27259	0.00483572	0.018071
FBgn0022027	Vps25	Vacuolar protein sorting 25	2R	protein_coding	33.1638	34.6264	35.0043	34.6793	20.8098	23.4344	28.3547	35.2103	73.5727	68.8633	73.0532	71.949	52.233	52.5069	56.1738	54.0539	1.09854	4.17206e-07	4.95258e-06
FBgn0260935	Vps15	Vacuolar protein sorting 15	3R	protein_coding	27.7334	23.9782	21.5165	23.8528	25.9138	23.9126	20.4464	23.1327	129.664	156.888	62.2214	64.1968	87.6673	62.2943	84.8961	75.6832	2.53161	4.03423e-24	3.96379e-22
FBgn0039058	VhaAC39-2	Vacuolar H[+] ATPase AC39 subunit 2	3R	protein_coding	0.987293	1.03676	3.08969	4.37822	11.8524	11.2282	3.31911	2.85364	1.97528	2.28869	4.56861	4.57239	15.3604	21.3565	2.33276	3.35928	5.32692	0.000422013	0.00224786
FBgn0029992	Upf2	Upf2	X	protein_coding	15.0014	16.1892	41.7864	38.8145	31.1578	25.5186	36.8993	33.3127	25.3671	38.2558	47.5197	57.9069	60.8344	31.5946	41.8301	40.9387	1.08916	0.00156264	0.00693624
FBgn0030354	Upf1	Upf1 RNA helicase	X	protein_coding	56.1829	49.8041	59.2092	50.3348	44.9211	47.9519	74.1878	76.9114	217.817	228.996	151.87	157.331	120.56	93.5334	305.421	266.73	2.10944	9.4177e-21	7.11789e-19
FBgn0033261	udd	under-developed	2R	protein_coding	17.7955	19.0528	16.0831	13.148	11.373	9.73228	13.2964	13.6225	80.3268	73.8414	58.6703	59.2871	56.3008	53.135	74.5329	65.6951	2.13542	6.34894e-20	4.29074e-18
FBgn0039536	unc80	uncoordinated 80	3R	protein_coding	45.3755	54.0966	3.9614	2.76634	20.2931	23.8155	13.3915	8.48343	162.822	143.346	2.79791	2.95217	28.3349	12.9589	9.77202	5.89529	1.64439	3.75295e-06	3.54822e-05
FBgn0035965	Use1	Unconventional SNARE in the ER 1	3L	protein_coding	4.25523	10.0465	10.0154	14.4806	11.5608	15.6758	16.6758	15.8425	25.1378	28.14	37.1295	42.6222	27.9885	31.4208	41.3232	70.1386	2.02338	4.99524e-07	5.78461e-06
FBgn0035756	unc-13-4A	unc-13-4A	3L	protein_coding	2.89949	4.5816	1.72296	2.05637	3.23696	4.64813	2.71486	2.91909	8.61875	7.99697	2.01935	2.06829	5.40388	3.45198	4.95017	4.21232	1.62586	0.00712349	0.0250037
FBgn0003944	Ubx	Ultrabithorax	3R	protein_coding	13.2414	16.7987	16.3287	10.9878	12.3543	13.7829	4.37445	4.81353	42.016	37.8927	40.1902	43.6527	48.2627	47.9211	9.33258	9.45929	1.45911	2.2874e-08	3.47408e-07
FBgn0038886	Ugt49B2	UDP-glycosyltransferase family 49 member B2	3R	protein_coding	0.822613	0.943142	3.1793	3.82562	1.25379	1.13361	0.865506	0.779577	1.73504	2.38752	10.4754	11.7732	3.44286	1.06721	1.28475	0.82843	2.94366	0.00501228	0.0186381
FBgn0053276	Urm1	Ubiquitin-related modifier 1	3L	protein_coding	5.44262	5.29336	8.46865	8.83245	5.17635	6.34318	5.13372	6.03103	8.44144	10.7258	10.8773	11.9934	11.6984	9.77415	10.5241	12.2262	1.04089	0.0116179	0.0376144
FBgn0027526	Ublcp1	Ubiquitin-like domain-containing C-terminal domain phosphatase 1	3R	protein_coding	22.4701	23.2166	29.4527	20.9755	29.3713	28.5884	46.5579	44.7348	61.7512	90.8368	54.9822	70.0756	68.5669	59.1482	98.9961	138.031	1.77235	5.1453e-10	1.06345e-08
FBgn0085220	Ufm1	Ubiquitin-fold modifier 1	2R	protein_coding	59.2389	47.3537	81.9958	58.8811	20.8076	20.18	14.2238	21.7168	151.867	166.263	200.088	213.798	54.2232	61.7055	41.9971	46.0492	1.5896	7.377e-10	1.47229e-08
FBgn0033916	Usp20-33	Ubiquitin specific protease 20/33	2R	protein_coding	9.7884	14.8237	16.1131	20.4999	36.1539	31.9243	54.8296	57.554	23.9315	26.9361	23.9867	25.7373	32.5852	31.9059	51.7742	63.172	1.10214	0.000116384	0.000733383
FBgn0026076	UBL3	Ubiquitin like 3	X	protein_coding	15.7247	11.6104	25.2485	28.4151	25.0708	31.452	24.3607	20.4309	21.3792	35.0522	39.4654	45.6858	71.478	60.7289	57.9122	82.7762	1.09563	0.00100045	0.0047487
FBgn0022224	ubl	ubiquitin like	2R	protein_coding	22.2672	13.2344	19.0714	18.156	10.0974	10.4102	9.9218	10.6894	60.1079	49.8049	54.9338	46.6937	43.8834	50.108	34.6542	26.3236	1.71747	1.77801e-08	2.7395e-07
FBgn0036136	Ufd1-like	Ubiquitin fusion-degradation 1-like	3L	protein_coding	23.113	27.2181	51.219	55.9158	56.2852	59.3278	52.425	53.8666	121.529	142.395	182.321	198.014	199.646	227.529	177.189	241.773	2.41942	5.00335e-23	4.40743e-21
FBgn0029996	UbcE2H	Ubiquitin conjugating enzyme E2H	X	protein_coding	60.29	48.1287	27.6011	18.3058	50.3162	48.8252	90.6882	87.2745	173.897	165.252	39.5028	40.3631	112.246	117.348	372.527	346.048	1.66226	1.62222e-13	5.36805e-12
FBgn0004436	Ubc6	Ubiquitin conjugating enzyme 6	3R	protein_coding	57.6297	83.7974	110.452	111.491	99.8054	114.088	77.8404	64.3017	240.786	299.178	304.212	358.39	254.207	201.988	220.813	280.46	1.93228	8.01205e-13	2.47193e-11
FBgn0036728	UQCR-Q	Ubiquinol-cytochrome c reductase ubiquinone-binding protein	3L	protein_coding	159.103	132.747	357.938	347.383	95.7824	148.373	204.801	166.96	867.433	743.636	2225.15	2068.24	474.095	822.69	444.563	579.907	2.43469	5.37588e-14	1.90211e-12
FBgn0005411	U2af50	U2 small nuclear riboprotein auxiliary factor 50	X	protein_coding	205.773	199.136	87.3341	101.091	104.176	101.619	112.641	137.914	607.883	596.958	403.641	385.801	498.613	518.559	580.867	561.647	1.58509	3.40676e-13	1.10375e-11
FBgn0017457	U2af38	U2 small nuclear riboprotein auxiliary factor 38	2L	protein_coding	129.313	101.535	55.7554	49.6636	49.4412	45.9889	71.8551	96.1042	239.084	265.408	99.4367	101.673	103.877	87.319	177.727	157.909	1.1504	7.72637e-07	8.52973e-06
FBgn0010329	Tbh	Tyramine beta hydroxylase	X	protein_coding	6.91961	3.18085	2.72723	3.03282	5.8829	8.99121	2.54368	2.8577	9.35112	13.6126	1.87368	1.91335	9.27017	10.0457	3.11988	4.06076	1.34285	0.0057293	0.0208788
FBgn0051852	Tap42	Two A-associated protein of 42kDa	2L	protein_coding	10.147	10.1645	23.1993	42.2139	28.5522	21.6746	33.5256	43.3745	26.1934	33.0957	62.4861	60.499	50.2104	51.0404	126.481	144.271	1.63875	3.23387e-07	3.95275e-06
FBgn0086368	tw	twisted	X	protein_coding	25.4915	28.9058	29.7169	28.833	93.5792	56.4688	2.29452	2.45429	42.4716	73.8851	50.1493	64.1743	131.263	56.1085	2.80248	2.60795	1.15019	0.00486957	0.0181855
FBgn0011726	tsr	twinstar	2R	protein_coding	400.124	384.056	1324.47	1262.9	366.454	358.05	359.959	431.674	1504.65	1537.37	3896.16	3939.84	1208.44	1397.75	1805.83	1979.08	1.9511	9.30367e-18	4.77252e-16
FBgn0052570	TwdlY	TweedleY	X	protein_coding	741.894	968.722	7.87597	6.53894	0.949395	0.799719	1.0547	0.797988	4774.75	8689.09	51.5445	72.3099	11.0077	6.24794	3.15443	4.35961	2.94951	1.33903e-12	4.0149e-11
FBgn0037223	TwdlU	TweedleU	3R	pseudogene	6.67197	9.39782	3.02136	1.10352	1.10025	2.06791	1.27463	1.09147	20.0512	20.0103	6.14895	8.2402	1.63114	1.8099	1.08192	1.62509	1.38335	0.00596812	0.021589
FBgn0039437	TwdlL	TweedleL	3R	protein_coding	1600.91	1610.01	9.55125	2.55743	1.20064	1.59227	0.93056	1.07697	6783.73	7553.44	71.4273	99.0849	23.2383	12.442	8.35763	7.1168	2.13775	1.29762e-07	1.71578e-06
FBgn0036666	TSG101	Tumor susceptibility gene 101	3L	protein_coding	35.8578	33.6814	74.1103	70.643	109.015	116.997	57.0092	58.8121	92.6714	118.21	157.895	176.092	362.759	503.918	257.387	411.632	1.59193	5.77111e-09	9.59823e-08
FBgn0051961	TBCC	Tubulin-binding cofactor C	2L	protein_coding	10.0006	14.6441	8.77735	11.3843	12.3948	15.3683	20.8179	19.5568	36.6048	35.7896	24.2789	24.6142	41.284	52.1961	49.0168	65.9566	1.619	1.6409e-07	2.11709e-06
FBgn0034451	TBCB	tubulin-binding cofactor B	2R	protein_coding	15.5176	22.266	39.6399	44.2865	37.6828	35.2921	28.9621	28.999	51.636	75.0831	112.049	137.163	148.981	159.716	203.228	346.388	1.76499	5.50845e-09	9.19731e-08
FBgn0039501	TTLL6B	Tubulin tyrosine ligase-like 6B	3R	protein_coding	2.52659	4.18636	9.60257	12.6181	98.9873	91.9063	28.6798	26.7464	8.64182	6.10924	21.8441	19.3534	195.196	187.489	53.8036	41.9562	1.44308	0.000226548	0.00130582
FBgn0037073	Tsr1	Tsr1 ribosome assembly factor	3L	protein_coding	39.6906	60.8916	71.969	53.9987	37.1195	25.3965	74.6011	70.4837	85.1304	165.417	80.353	120.885	81.3376	53.2359	190.91	310.249	1.32392	0.000641272	0.00323626
FBgn0003751	trk	trunk	2L	protein_coding	1.10604	0.946302	2.29706	1.32218	1.77515	1.17432	3.80154	4.29148	1.51632	2.03192	1.47409	1.79577	3.5571	3.53666	3.00091	3.6074	2.76837	0.0159812	0.0485671
FBgn0050343	Tsen15	tRNA splicing endonuclease subunit 15	2R	protein_coding	0.901924	0.8329	1.75236	1.11867	1.21216	1.0554	1.32809	1.97963	1.3916	2.023	2.48298	3.13841	3.2333	2.63095	4.43785	5.39117	3.10942	0.00512151	0.018978
FBgn0050035	Tret1-1	Trehalose transporter 1-1	2R	protein_coding	125.387	138.092	597.58	642.803	63.7645	73.224	134.25	140.516	358.049	390.426	673.432	703.85	120.849	96.5756	524.305	521.345	1.5174	1.00213e-11	2.68913e-10
FBgn0266723	Trs31	TRAPP subunit 31	2R	protein_coding	10.951	10.4161	16.2609	20.8219	13.6921	16.3802	10.8204	10.4958	19.7872	24.5052	36.9387	38.5037	40.294	49.5337	29.5163	42.6976	1.10482	0.000382829	0.00206848
FBgn0026761	Trap1	Trap1	2R	protein_coding	115.328	114.522	87.2014	66.4938	105.21	111.989	64.6863	64.0207	240	285.618	210.173	239.858	292.238	236.655	131.329	140.877	1.19501	1.26243e-07	1.67969e-06
FBgn0260744	Tango9	Transport and Golgi organization 9	3R	protein_coding	12.465	13.0661	70.3899	77.9113	92.0306	75.5143	47.014	63.5343	25.8242	36.1766	173.321	196.585	281.234	277.797	198.149	263.197	1.32836	5.8239e-06	5.20929e-05
FBgn0050404	Tango11	Transport and Golgi organization 11	2R	protein_coding	28.8234	48.4616	67.357	60.1498	82.4298	95.9312	70.0328	65.3642	103.843	127.881	134.423	166.383	152.239	192.225	95.8185	173.512	1.5611	6.08726e-07	6.91749e-06
FBgn0021795	Tapdelta	Translocon-associated protein delta	2R	protein_coding	390.511	325.844	696.53	773.816	164.793	166.187	110.295	132.805	639.034	804.345	863.071	903.022	238.721	177.893	278.884	268.398	1.02258	2.91512e-05	0.000215604
FBgn0033357	Tom7	Translocase of outer membrane 7	2R	protein_coding	86.8234	74.2458	107.934	116.057	52.5099	60.1398	50.6996	51.5263	984.797	781.62	1075.37	937.381	600.247	744.417	682.133	603.264	3.48046	2.01825e-39	5.72869e-37
FBgn0016041	Tom40	Translocase of outer membrane 40	X	protein_coding	122.336	96.341	112.625	77.1804	58.8176	61.421	114.253	128.616	290.901	256.641	240.356	236.347	82.0905	102.96	332.794	323.028	1.32825	8.96187e-08	1.22822e-06
FBgn0267976	Tim23	Translocase of inner mitochondrial membrane 23	2L	protein_coding	79.4206	80.3228	136.45	128.116	115.234	115.287	130.977	129.994	679.194	723.032	1136.15	1186.05	592.934	693.57	1238.09	1480.9	3.13319	8.09403e-41	2.72066e-38
FBgn0038327	Trax	Translin associated factor X	3R	protein_coding	7.68221	9.56024	23.7907	20.2453	20.1693	16.6189	18.9712	18.6384	35.7807	34.3006	122.063	127.946	121.494	155.47	181.929	214.328	2.12936	4.03553e-14	1.44792e-12
FBgn0003861	trp	transient receptor potential	3R	protein_coding	1.44072	1.04133	1.88412	1.43998	88.2239	163.165	158.886	140.358	2.83115	3.71573	3.03923	3.50455	43.564	63.014	38.6028	69.5142	3.08585	0.000418814	0.00223362
FBgn0022355	Tsf1	Transferrin 1	X	protein_coding	7.96964	7.4016	1083.21	1129.68	1105.57	995.584	310.346	320.457	13.0613	24.0447	1284.38	1630.97	1526.41	1070.93	333.028	468.37	1.41018	0.000180248	0.00107735
FBgn0010421	TfIIFbeta	Transcription factor TFIIFbeta	3R	protein_coding	14.6142	30.4918	16.0202	18.9176	14.2323	12.6609	41.047	34.0419	41.8221	52.2592	25.9252	31.3266	22.0175	22.3981	46.2446	73.5434	1.06217	0.00298452	0.0120181
FBgn0037734	trbd	trabid	3R	protein_coding	46.3646	38.57	28.0337	32.459	86.5281	72.5209	72.1407	58.6139	239.375	245.419	126.188	118.906	298.994	225.216	225.433	173.521	2.56546	2.17549e-23	1.99911e-21
FBgn0265974	ttv	tout-velu	2R	protein_coding	21.2631	20.1332	24.9871	24.5164	35.5123	40.3928	27.9388	27.783	33.1938	56.5813	42.6639	53.8284	50.5384	55.6088	47.3773	88.9539	1.13832	0.0006996	0.00348654
FBgn0015600	toc	toucan	2L	protein_coding	60.705	80.0345	44.2667	47.0044	236.484	223.929	105.445	96.4554	181.295	280.182	44.612	55.8192	455.451	398.101	142.877	222.584	1.70184	2.90358e-09	5.10846e-08
FBgn0037828	tomboy20	tomboy20	3R	protein_coding	1.06242	1.07665	5.94533	2.85011	72.8653	66.8392	25.8748	23.9048	1.66822	1.59868	6.69889	7.64948	213.914	248.625	92.2598	101.857	4.20724	0.0158512	0.0482297
FBgn0038118	timeout	timeout	3R	protein_coding	5.47975	10.1939	16.1641	14.3666	6.00492	8.90319	33.1699	38.3645	21.026	16.5541	20.02	20.9559	24.1167	29.4419	75.6295	90.631	1.3484	0.000197544	0.00116708
FBgn0014396	tim	timeless	2L	protein_coding	14.378	12.2204	4.29399	2.01466	6.40766	13.3462	128.382	90.8518	43.9807	20.3386	3.82595	3.20571	15.902	32.5016	66.3869	58.2817	1.26101	0.00927662	0.0310346
FBgn0030480	Tim9a	Tim9a	X	protein_coding	31.3244	23.1682	23.5917	24.4155	18.1442	20.4361	14.1833	13.5982	73.1117	59.9647	77.7428	67.5485	68.9051	102.374	62.9966	62.1866	1.31503	2.00382e-06	2.01059e-05
FBgn0027359	Tim8	Tim8	X	protein_coding	104.612	89.3664	125.644	108.553	64.8036	60.9471	54.6066	69.5766	213.92	218.9	333.948	337.338	189.368	233.678	189.342	207.514	1.15878	3.35964e-07	4.07915e-06
FBgn0032988	Tif-IA	Tif-IA	2L	protein_coding	64.1675	65.1268	77.7075	58.44	72.9203	54.938	114.272	122.526	172.908	163.796	282.288	289.888	429.596	442.268	876.876	808.889	1.40072	3.65688e-09	6.32062e-08
FBgn0031850	Tsp	Thrombospondin	2L	protein_coding	81.9455	104.487	20.7224	10.7304	132.861	117.079	9.93083	16.5656	211.515	333.933	21.0191	30.42	192.254	123.289	24.8051	31.4551	1.55207	1.70543e-05	0.000135217
FBgn0261560	Thor	Thor	2L	protein_coding	97.1681	123.692	190.051	268.521	75.7693	96.8398	89.0831	74.1583	2260.31	3169.41	3137.57	3574.33	1381.05	1817.63	1101.72	2132.31	4.58637	2.1699e-34	4.86247e-32
FBgn0035110	thoc7	thoc7	3L	protein_coding	10.7345	7.23643	15.1196	19.9598	17.1298	17.0432	21.8648	19.1397	73.8747	101.888	134.499	136.276	150.144	139.751	196.165	226.108	3.43503	7.73776e-32	1.43238e-29
FBgn0036263	thoc6	thoc6	3L	protein_coding	12.6342	9.96968	16.2087	19.4203	12.4086	7.64965	33.8221	42.065	155.748	224.587	175.485	186.39	112.031	93.118	644.742	670.005	4.21099	9.92249e-39	2.58653e-36
FBgn0041181	Tep3	Thioester-containing protein 3	2L	protein_coding	74.243	73.2787	75.6618	93.5088	50.9925	83.7552	12.3588	8.9929	387.273	517.223	379.617	420.595	209.483	329.682	15.8815	32.6449	2.59118	4.09015e-13	1.30936e-11
FBgn0003716	tkv	thickveins	2L	protein_coding	106.67	139.477	78.7571	71.4443	182.095	163.963	76.3424	77.7053	625.094	864.313	337.369	413.404	864.415	594.915	149.904	175.303	2.60277	1.26388e-19	8.2365e-18
FBgn0036769	Tsp74F	Tetraspanin 74F	3L	protein_coding	256.752	284.534	29.3621	34.8318	12.99	37.1176	102.685	111.364	991.669	1142.79	84.0458	91.8571	60.4843	127.717	405.89	1002.1	1.90195	2.23231e-05	0.000170534
FBgn0033139	Tsp42Er	Tetraspanin 42Er	2R	protein_coding	40.3896	33.1961	13.3975	18.654	3.71864	4.05317	9.51048	7.34228	683.685	729.298	258.178	240.226	47.6485	34.1584	121.722	98.8882	4.32683	6.27192e-61	2.00278e-57
FBgn0032074	Tsp29Fa	Tetraspanin 29Fa	2L	protein_coding	24.6625	24.6532	27.8516	19.6045	1.51056	1.21879	6.21935	5.11223	555.626	615.901	251.871	281.752	2.79366	5.35392	49.5305	84.4742	4.57704	9.419e-49	8.59349e-46
FBgn0034423	tbrd-2	testis-specifically expressed bromodomain containing protein-2	2R	protein_coding	1.54908	1.32711	8.16588	11.2088	26.2878	24.3232	8.05487	4.28579	2.07514	2.41474	6.98187	6.79452	11.141	12.8521	2.74831	3.37847	4.3025	0.014788	0.0457245
FBgn0027296	temp	tempura	X	protein_coding	9.09173	13.476	11.7072	19.4505	13.3478	15.226	26.6083	23.3537	18.6725	25.3763	21.7582	24.1451	20.2042	18.3243	32.8842	48.4588	1.01648	0.00334054	0.0131734
FBgn0033921	tej	tejas	2R	protein_coding	18.9542	25.7306	1.01889	2.68165	2.76263	1.92498	28.4497	32.9267	102.018	192.671	2.33447	2.62006	9.77143	5.5837	212.914	266.819	2.83055	2.20178e-20	1.57996e-18
FBgn0086350	tef	teflon	2R	protein_coding	7.62338	16.9254	4.70803	4.2381	7.09932	9.35056	22.1491	23.2536	19.6357	33.7748	3.93481	5.92435	7.33744	5.75209	46.3512	96.3868	1.20824	0.00716002	0.0250911
FBgn0003714	tko	technical knockout	X	protein_coding	128.59	104.75	95.1942	77.7989	42.5836	51.2262	58.6225	58.6198	425.325	304.355	202.42	177.322	154.17	205.076	215.002	181.755	1.66045	5.27721e-10	1.08719e-08
FBgn0022724	Taf8	TBP-associated factor 8	X	protein_coding	9.504	9.74736	15.4007	9.49244	10.4925	8.4263	22.6826	22.3839	21.3835	27.0274	23.2137	28.2753	20.6005	17.8799	57.0866	65.7573	1.41406	4.14685e-06	3.88897e-05
FBgn0011290	Taf12	TBP-associated factor 12	3R	protein_coding	44.2655	41.9227	29.583	37.2922	43.5143	45.5254	43.6476	46.3945	82.9287	90.6477	50.3434	49.5264	62.0736	70.3148	78.0652	90.4783	1.01957	1.52862e-06	1.5746e-05
FBgn0039158	TBC1d7	TBC1 domain family member 7	3R	protein_coding	9.48109	10.5778	13.2792	8.21383	10.5574	10.9946	14.2833	12.6216	17.801	24.1995	20.0035	25.7878	25.4537	23.8732	30.6825	44.1386	1.14357	0.0007381	0.00364992
FBgn0266579	tau	tau	3R	protein_coding	13.8488	17.7681	7.23879	6.11324	30.5739	40.374	6.55903	5.84491	33.5406	42.5921	4.948	6.00945	51.3099	50.8844	8.63354	12.9902	1.33942	4.21436e-06	3.94648e-05
FBgn0034631	TAF1C-like	TATA box-binding protein-associated factor RNA polymerase I subunit C-like	2R	protein_coding	12.647	12.8043	6.0216	9.14369	9.9423	9.64884	16.9465	15.6891	38.7628	56.2667	23.499	25.3834	21.5592	18.3633	46.1469	59.3836	2.00803	4.04571e-11	9.97605e-10
FBgn0003687	Tbp	TATA binding protein	2R	protein_coding	9.45559	11.1825	10.3991	12.2521	7.93913	10.5648	29.6651	35.7999	18.9649	26.7654	31.3576	36.655	18.809	15.4082	69.1154	95.109	1.21552	0.000209364	0.0012212
FBgn0035719	tow	target of wingless	3L	protein_coding	13.6238	15.5555	4.05805	4.00985	8.90473	10.8127	2.71912	1.81987	46.1492	47.6229	11.8317	12.4176	47.0369	47.0443	6.87125	7.986	1.73461	1.11973e-11	2.99211e-10
FBgn0028980	tant	tantalus	3L	protein_coding	14.2012	9.75102	4.26183	7.91206	36.0764	31.4728	18.4728	23.8692	23.2117	26.5399	14.1579	12.2964	79.9401	92.0194	90.3368	91.7284	1.1017	0.000126092	0.000787949
FBgn0264075	tgo	tango	3R	protein_coding	56.5278	59.4971	20.1339	26.7658	54.7825	54.5398	39.8136	42.475	162.971	238.169	62.3055	69.912	192.423	172.29	111.491	152.132	1.80059	1.55659e-12	4.65629e-11
FBgn0013343	Syx1A	Syntaxin 1A	3R	protein_coding	6.67799	9.26219	18.5608	16.2243	20.6688	32.3133	11.5768	14.1083	12.0436	20.2678	17.4889	24.3356	27.3132	31.8392	14.4093	33.6764	1.08643	0.0149515	0.0461578
FBgn0031106	Syx16	Syntaxin 16	X	protein_coding	38.4467	36.3438	20.7172	26.4899	32.8873	22.3206	27.6817	34.5786	78.0906	78.1436	42.5219	39.358	71.1897	52.6079	53.4025	37.9286	1.12709	3.92778e-05	0.00028122
FBgn0261090	Sytbeta	Synaptotagmin beta	3L	protein_coding	5.94561	8.00987	2.93039	1.6885	4.36062	3.6107	3.08755	2.93506	18.6881	18.836	2.21047	2.60513	4.22657	6.36923	2.06176	3.02425	1.59359	5.37391e-05	0.000371434
FBgn0034262	swi2	swi2	2R	protein_coding	3.56115	7.76465	14.9611	6.97702	4.38671	4.67738	8.65168	8.03594	38.7279	51.2057	34.1488	51.9532	3.02769	2.9206	13.9523	25.4124	3.28423	3.26143e-10	6.95464e-09
FBgn0003655	swa	swallow	X	protein_coding	21.1641	17.8916	0.929978	0.88003	1.12349	0.932335	165.443	172.49	28.8984	48.059	1.54688	1.87601	2.55753	1.17463	460.761	419.841	1.06434	3.83063e-05	0.000275189
FBgn0037232	Suv3	Suv3 helicase	3R	protein_coding	26.0377	32.9934	27.7655	26.5909	17.0459	22.2857	17.4912	19.4946	61.3578	60.8231	41.862	44.363	34.8825	42.5108	34.4599	44.6522	1.05187	5.23898e-05	0.000363485
FBgn0019925	Surf4	Surfeit 4	3R	protein_coding	300.381	293.564	373.631	395.091	172.172	130.307	99.9163	109.253	990.772	1382.04	1601.48	1801.13	574.317	445.935	432.045	474.696	2.00189	5.15963e-14	1.83067e-12
FBgn0003638	su(w[a])	suppressor of white-apricot	X	protein_coding	35.3519	46.3397	69.4047	58.5956	81.2612	91.2635	102.016	106.227	114.196	77.6282	50.8678	46.9138	78.8798	84.8139	113.35	90.4487	1.26486	1.16395e-06	1.23072e-05
FBgn0260397	Su(var)3-3	Suppressor of variegation 3-3	3L	protein_coding	15.5742	25.2707	9.98926	14.8212	20.8119	19.2283	36.5981	35.5908	111.047	212.914	45.9404	61.0671	70.1055	56.8088	145.162	278.674	3.04214	2.18948e-14	8.10614e-13
FBgn0003612	Su(var)2-10	Suppressor of variegation 2-10	2R	protein_coding	46.0873	67.4885	55.4339	44.1924	97.0644	95.2822	192.23	179.11	99.3606	189.067	90.7597	134.551	141.608	118.945	303.27	607.292	1.33094	0.0002412	0.00138092
FBgn0266666	Sem1	Suppressor of exocyst mutations 1	2L	protein_coding	24.1156	22.4922	84.5379	80.871	51.5058	46.7111	55.0948	52.5754	92.9684	96.0824	356.987	360.124	285.658	385.537	444.595	541.241	2.05074	3.46365e-16	1.58004e-14
FBgn0266696	Svil	Supervillin	3L	protein_coding	257.06	316.603	175.521	157.36	527.451	476.758	204.466	178.287	654.69	881.89	288.923	347.777	475.7	429.485	191.438	259.585	1.40333	4.41668e-08	6.3673e-07
FBgn0033631	Sod3	Superoxide dismutase 3	2R	protein_coding	13.1982	17.1425	104.472	117.556	46.5181	45.1037	148.802	194.732	78.9345	102.263	741.677	847.481	530.817	567.63	1304.25	1882.2	2.63875	2.26104e-18	1.26276e-16
FBgn0028675	Sur	Sulfonylurea receptor	2L	protein_coding	46.3206	51.4777	6.05256	8.01038	12.7581	9.01863	3.90332	3.87532	109.939	113.091	22.9432	22.0401	20.3233	20.6527	4.82179	4.7161	1.21056	2.22949e-07	2.78915e-06
FBgn0028563	sut1	sugar transporter 1	2R	protein_coding	42.7778	48.3772	191.955	209.967	26.9472	24.552	95.1994	98.0821	98.3271	114.986	855.244	914.466	112.471	89.9702	430.85	441.313	1.24664	8.67739e-08	1.19436e-06
FBgn0039112	SdhD	Succinate dehydrogenase, subunit D	3R	protein_coding	197.033	145.959	306.202	284.507	130.314	173.16	140.595	121.41	654.927	615.097	1381.53	1310.69	701.047	939.385	528.938	591.082	1.87788	1.91815e-12	5.63231e-11
FBgn0038437	Sdhaf3	Succinate dehydrogenase assembly factor 3	3R	protein_coding	12.5798	13.5703	16.341	14.3988	10.7221	17.3582	11.216	14.4561	30.2877	21.1381	48.1087	43.5926	41.6504	50.0201	34.3058	30.2843	1.03674	0.0019886	0.00846781
FBgn0020299	stumps	stumps	3R	protein_coding	30.8945	35.2137	15.1457	11.5701	34.8789	47.8435	8.54494	7.86985	163.673	254.642	11.8406	15.7256	117.147	107.914	2.96721	5.10832	2.71013	1.16203e-18	6.90355e-17
FBgn0045073	Stim	Stromal interaction molecule	X	protein_coding	38.9142	57.7378	50.9395	61.8477	70.3437	71.0026	95.8271	101.791	129.737	180.405	196.412	233.638	221.352	199.703	387.549	571.868	1.68083	3.30279e-09	5.77107e-08
FBgn0003499	sr	stripe	3R	protein_coding	9.07532	15.982	8.65033	3.19689	14.6949	22.3628	2.49608	2.35586	49.5747	57.9836	15.9591	23.6147	43.0021	63.5434	2.81318	6.15694	2.12856	7.59961e-06	6.60339e-05
FBgn0003360	sesB	stress-sensitive B	X	protein_coding	1876.57	1661.64	6893.14	5724.92	560.865	687.259	2322.62	2040.17	8179.77	6342.74	11897	10912.4	1326.15	1211.07	11176.5	8301.88	2.06207	4.15362e-14	1.48611e-12
FBgn0032020	strat	stratum	2L	protein_coding	33.218	25.9546	13.8929	17.8542	21.1699	17.2199	27.6182	26.2384	79.3881	83.1026	61.492	56.5934	104.313	112.673	162.151	155.167	1.49641	6.7409e-11	1.60637e-09
FBgn0027052	STUB1	STIP1 homology and U-box containing protein 1	2L	protein_coding	46.4283	43.7489	18.546	22.7501	24.3475	24.1522	38.3432	41.3865	101.525	110.081	54.4928	53.5609	88.5198	101.332	144.255	164.829	1.24223	4.82253e-09	8.14393e-08
FBgn0086779	step	steppke	2L	protein_coding	24.996	26.5135	26.6364	30.2974	54.3562	63.7408	82.2703	80.5693	82.1709	93.7294	62.4632	65.5173	192.312	197.329	487.327	596.436	1.79778	1.73022e-14	6.5774e-13
FBgn0020249	stck	steamer duck	3R	protein_coding	243.973	254.515	217.689	179.278	68.4772	76.9743	88.8917	92.4171	1053.45	1061.35	472.306	499.428	164.334	190.884	173.887	204.035	2.07044	1.97115e-20	1.43054e-18
FBgn0046692	Stlk	Ste20-like kinase	2R	protein_coding	37.8827	31.6512	31.7399	21.7605	41.0894	40.2538	87.4297	103.65	74.6822	66.1156	68.5411	68.018	148.135	181.227	344.116	330.205	1.03631	2.37363e-05	0.000179931
FBgn0050044	s-cup	stanley-cup	2R	protein_coding	12.3971	14.2147	2.26293	1.83848	6.49556	7.16938	4.45106	5.48353	37.8531	40.0047	2.05103	2.25116	9.73913	7.12258	5.15693	4.73632	1.64426	2.60757e-08	3.92303e-07
FBgn0003527	stil	stand still	2R	protein_coding	1.99035	1.39508	4.84576	5.34532	12.9776	13.3381	25.3221	20.7262	2.27742	4.06374	8.31189	9.85625	28.0864	23.4511	42.6239	61.9491	3.08682	0.00461633	0.0173578
FBgn0263980	Stacl	Stac-like	2R	protein_coding	4.40585	4.37242	18.1499	21.9484	26.9318	30.2288	32.7142	23.8716	7.25966	9.56418	14.7473	16.0753	18.1692	23.1617	20.3933	33.0144	1.11453	0.00928974	0.0310704
FBgn0036967	SCCRO4	Squamous cell carcinoma-related oncogene 4	3L	protein_coding	17.7394	25.9757	40.1605	47.1784	42.2991	36.3678	37.4247	32.7851	49.4485	67.0729	45.9662	54.0299	113.617	107.427	105.553	152.827	1.44035	4.58585e-07	5.38374e-06
FBgn0033784	SCCRO3	Squamous cell carcinoma-related oncogene 3	2R	protein_coding	12.0417	13.0405	17.8911	17.4202	27.6926	30.7293	31.3805	27.9743	45.7591	55.0111	31.9721	35.4734	63.4934	57.3771	95.3042	114.458	2.10135	2.59718e-15	1.06326e-13
FBgn0036374	Spt20	Spt20	3L	protein_coding	11.1954	13.7117	16.657	16.127	18.0206	16.1394	39.7926	34.4891	33.4278	39.0804	19.2349	21.3772	38.1484	28.5075	63.6875	65.0749	1.64163	1.13975e-08	1.82432e-07
FBgn0035692	Sf3b6	Splicing factor 3b subunit 6	3L	protein_coding	69.6469	62.0119	86.5166	78.4812	141.474	140.821	69.5778	83.5254	256.705	304.101	399.596	429.737	620.309	611.487	328.088	369.936	2.10077	3.54316e-20	2.47969e-18
FBgn0040534	Sf3b5	Splicing factor 3b subunit 5	3R	protein_coding	9.46848	11.6514	12.5884	9.31124	10.4952	13.9748	10.0685	9.89716	47.8855	37.9357	37.4731	37.829	80.7056	102.602	48.6037	52.4611	2.1099	2.90634e-12	8.41784e-11
FBgn0005672	spi	spitz	2L	protein_coding	81.567	61.1556	22.696	20.2313	118.706	101.184	40.3779	49.3216	181.963	180.221	51.4044	49.4781	300.266	308.458	205.477	180.325	1.3664	2.94354e-09	5.17163e-08
FBgn0039731	Sas-6	Spindle assembly abnormal 6	3R	protein_coding	2.01269	0.987811	2.04682	2.22927	7.20922	8.37674	16.339	19.4979	3.65431	3.66947	5.82538	5.08332	11.0327	11.5278	103.718	85.856	2.30724	0.000414844	0.00221986
FBgn0034132	S-Lap8	Sperm-Leucylaminopeptidase 8	2R	protein_coding	1.09198	1.05924	35.4292	53.8223	734.799	618.442	240.143	229.088	2.6482	3.1689	42.3795	41.5166	625.125	519.393	160.777	158.616	5.97688	1.02388e-05	8.59265e-05
FBgn0033868	S-Lap7	Sperm-Leucylaminopeptidase 7	2R	protein_coding	0.752546	0.823396	52.9715	61.248	830.564	763.884	336.825	322.748	3.02927	2.90007	36.9515	35.5996	690.421	528.862	142.214	114.089	6.73624	1.2332e-08	1.95188e-07
FBgn0052064	S-Lap4	Sperm-Leucylaminopeptidase 4	3L	protein_coding	1.02871	1.04578	28.3043	21.5813	397.342	466.319	108.27	107.624	3.46482	3.6976	125.031	137.286	2335.02	2383.98	426.839	492.233	6.45909	2.05469e-07	2.59333e-06
FBgn0045770	S-Lap3	Sperm-Leucylaminopeptidase 3	3L	protein_coding	0.993691	1.01662	36.4769	43.0688	576.632	546.282	170.422	172.507	3.27282	4.05103	37.6781	40.0181	1021.49	902.893	213.016	240.46	6.57932	5.32827e-08	7.57884e-07
FBgn0052351	S-Lap2	Sperm-Leucylaminopeptidase 2	3L	protein_coding	0.921658	0.817435	31.7296	34.7935	472.669	396.651	175.39	166.696	2.26421	1.74048	22.023	18.7191	216.144	179.732	59.0007	36.5254	3.69143	0.000159224	0.000967079
FBgn0035915	S-Lap1	Sperm-Leucylaminopeptidase 1	3L	protein_coding	1.09388	0.92207	90.7783	92.1317	1067.85	956.424	443.317	431.116	4.30973	5.86013	45.7936	50.3392	512.733	324.943	104.035	97.0922	5.08792	3.15433e-10	6.76011e-09
FBgn0030306	Spase25	Spase 25-subunit	X	protein_coding	83.8798	84.738	227.792	267.715	65.5123	82.2235	43.641	54.4901	941.873	1215.13	1708.39	1865.72	461.251	473.556	424.717	578.867	3.67335	4.74702e-39	1.29008e-36
FBgn0000287	salr	spalt-related	2L	protein_coding	15.1623	19.2999	6.95459	6.45949	41.6015	36.2009	6.02221	7.26931	44.4525	51.6163	6.209	6.96375	52.7516	29.3123	15.1133	12.3878	1.5576	1.97472e-06	1.98607e-05
FBgn0015544	spag	spaghetti	2R	protein_coding	5.47522	7.95557	10.0295	10.6149	14.6229	13.9389	28.7034	25.1831	16.6162	23.0659	41.5635	50.5844	44.1558	47.5641	86.1825	143.472	1.74118	3.62235e-06	3.44914e-05
FBgn0039463	Spag1	Spag1 axonemal dynein assembly factor	3R	protein_coding	1.62602	1.25447	2.72619	7.79516	30.3817	29.3788	5.16407	4.67117	2.03739	3.24089	14.3495	13.5034	168.812	170.012	20.7247	28.6907	2.92343	0.009003	0.030254
FBgn0036302	sowah	sosondowah	3L	protein_coding	128.703	111.887	38.961	52.6013	39.8755	44.3237	43.1345	55.963	401.253	536.24	123.819	129.222	169.163	145.196	158.729	181.786	1.96807	1.018e-14	3.92836e-13
FBgn0031457	Snx21	Sorting nexin 21	2L	protein_coding	19.0945	17.9814	11.7535	13.2652	26.5323	31.6954	20.2946	21.9012	60.774	84.7982	33.6726	37.8262	58.7121	55.4767	59.3042	81.1511	2.01716	8.86762e-14	3.02851e-12
FBgn0031534	Snx1	Sorting nexin 1	2L	protein_coding	100.338	95.0158	82.1186	104.108	86.5641	76.2447	73.2461	84.9435	182.216	234.06	280.946	293.639	269.665	203.17	215.994	214.974	1.1078	4.61919e-06	4.25692e-05
FBgn0036279	Ncc69	sodium chloride cotransporter 69	3L	protein_coding	111.901	156.273	77.5935	88.2795	47.6238	48.2817	37.2126	36.3933	672.848	1042.91	265.07	331.487	180.602	148.147	100.854	154.856	2.66386	3.18546e-18	1.74626e-16
FBgn0031646	snsl	snustorr snarlik	2L	protein_coding	184.605	139.672	7.22442	6.86606	24.5569	71.3941	4.81422	2.38424	663.675	445.889	14.9999	12.7101	110.96	238.866	4.32378	5.86239	1.72788	0.000436041	0.00230814
FBgn0065046	snoRNA:U3:9B	snoRNA:U3:9B	X	snoRNA	1.19694	1.87494	0.982848	0.988342	1.4059	0.984836	0.987641	1.41308	3.49214	4.74032	2.41127	2.93864	0.981321	1.23304	2.20409	3.68632	2.42388	0.00361973	0.0141175
FBgn0065047	snoRNA:U3:54Ab	snoRNA:U3:54Ab	2R	snoRNA	1.27363	2.24126	3.02329	2.8192	1.32981	1.3296	1.8993	1.55793	21.9293	19.8171	45.4325	48.8815	6.01142	10.468	6.37892	10.2666	4.70551	2.01118e-17	1.00741e-15
FBgn0003448	sna	snail	2L	protein_coding	9.93728	8.61829	2.29669	2.59603	1.1231	1.60854	1.12822	1.11235	53.492	68.5756	4.85838	5.2201	2.74061	2.60559	0.940452	1.20722	2.95982	1.01679e-16	4.88249e-15
FBgn0264922	smt3	smt3	2L	protein_coding	82.363	68.8917	145.935	123.468	74.3214	78.3703	112.247	120.615	438.707	435.433	579.828	580.55	280.659	269.791	486.206	450.856	2.55084	1.13695e-29	1.79288e-27
FBgn0003444	smo	smoothened	2L	protein_coding	8.74528	19.8243	14.9757	19.0092	26.2257	13.1447	24.2536	27.0786	25.0461	50.5203	29.7423	43.1728	27.434	16.6628	52.6242	85.53	1.47861	0.00367789	0.0143137
FBgn0003435	sm	smooth	2R	protein_coding	20.2838	19.9427	32.733	39.4939	300.958	288.921	60.3349	58.532	34.9284	49.7076	359.866	401.565	5544.1	4210.8	927.618	1083.29	1.10679	0.000128568	0.00080068
FBgn0016978	snRNP-U1-70K	small ribonucleoprotein particle U1 subunit 70K	2L	protein_coding	97.5332	87.4613	76.2786	72.4128	60.769	55.8807	82.0921	94.0562	382.541	367.069	331.445	321.342	359.541	304.669	480.626	387.413	2.05374	8.70051e-20	5.81841e-18
FBgn0261790	SmE	Small ribonucleoprotein particle protein SmE	2L	protein_coding	18.6774	19.4981	38.0364	49.9211	27.0006	19.4443	42.1267	52.057	63.5529	74.8374	159.091	160.624	75.7793	76.6772	177.817	193.296	1.91562	1.06268e-13	3.61e-12
FBgn0261933	SmD1	Small ribonucleoprotein particle protein SmD1	3L	protein_coding	18.9953	15.1704	31.7803	31.7865	19.6315	18.9706	47.913	54.7738	79.5172	70.5207	129.18	117.603	95.4339	96.8374	324.828	264.03	2.22376	1.19326e-19	7.81614e-18
FBgn0003464	sol	small optic lobes	X	protein_coding	68.7956	65.5501	27.433	24.367	50.7254	47.4645	98.1229	99.9858	150.704	119.583	28.1721	25.7657	48.2458	33.5077	122.32	73.5138	1.06644	4.72857e-05	0.000331311
FBgn0003321	sbr	small bristles	X	protein_coding	28.8361	42.2503	54.1107	33.0253	79.4934	80.1159	63.3348	67.6748	97.1891	113.224	97.6611	123.656	164.338	159.861	161.204	217.459	1.56801	3.15015e-08	4.67327e-07
FBgn0086704	stops	slow termination of phototransduction	3R	protein_coding	14.408	9.94575	2.63984	2.76048	7.81807	7.69991	7.31961	6.87383	41.4135	32.687	3.20597	2.68359	8.05598	9.45272	10.5117	8.07158	1.66694	2.81986e-08	4.22252e-07
FBgn0005638	slbo	slow border cells	2R	protein_coding	234.902	161.939	2.1025	1.06781	26.6495	113.083	3.93272	2.06664	778.798	765.758	1.83198	2.08511	55.0234	175.3	3.59055	10.333	1.81907	0.00713337	0.0250246
FBgn0024728	Slip1	SLo interacting protein 1	4	protein_coding	23.3313	28.4483	28.947	24.3794	43.3215	51.5973	39.9729	27.5114	49.269	63.101	44.1435	53.1851	148.319	148.682	114.758	171.669	1.12601	0.000112174	0.000709306
FBgn0030018	slpr	slipper	X	protein_coding	12.2097	12.5243	18.2003	18.0429	30.5878	28.4524	56.6108	61.3092	30.7065	36.9698	40.2257	43.726	53.2002	43.7863	136.405	143.214	1.54036	3.80949e-09	6.55776e-08
FBgn0039631	Sirt7	Sirtuin 7	3R	protein_coding	14.1625	14.5209	6.9916	6.94132	13.5946	8.14779	23.0198	14.9783	29.2035	40.0938	8.00234	9.06438	20.6486	17.1823	40.0878	45.593	1.33765	9.39948e-05	0.000605444
FBgn0015299	Ssb-c31a	Single stranded-binding protein c31A	2L	protein_coding	15.1775	16.285	25.4018	29.4264	18.0181	17.7843	35.1796	30.7387	45.3682	33.7997	77.3516	66.8268	66.5657	69.2785	125.58	96.9694	1.41393	1.20487e-07	1.60645e-06
FBgn0011509	SrpRbeta	Signal recognition particle receptor beta	3L	protein_coding	37.6683	40.6171	93.8538	105.707	35.1248	29.3255	28.6129	29.9641	61.6669	105.834	205.144	254.823	67.4472	59.3411	70.7288	110.582	1.10185	0.000207082	0.00121222
FBgn0038810	Srp72	Signal recognition particle 72	3R	protein_coding	85.8017	91.4389	171.89	172.291	57.2704	50.7135	54.6809	63.9544	238.767	319.798	430.506	491.444	153.83	128.844	151.165	178.536	1.66247	3.42314e-12	9.75978e-11
FBgn0032840	sNPF	short neuropeptide F precursor	2L	protein_coding	4.08775	3.87814	1.8993	2.27295	27.5446	21.698	5.87698	4.80708	21.5283	29.1992	5.11701	5.52924	227.008	204.649	25.2046	30.0685	2.94824	2.26393e-18	1.26276e-16
FBgn0003382	sha	shavenoid	2R	protein_coding	5.16883	9.91962	1.51792	2.02823	138.291	96.9278	1.09658	1.27195	21.5104	35.7811	1.61961	2.10408	295.077	190.175	1.26492	1.7762	2.17365	7.02362e-08	9.77755e-07
FBgn0035772	Sh3beta	Sh3beta	3L	protein_coding	89.0289	95.7207	192.13	177.979	259.57	265.929	65.8357	61.9119	359.683	494.541	474.031	561.022	794.556	762.089	242.463	341.209	2.20035	5.6652e-18	2.97784e-16
FBgn0027495	Smyd4-4	SET and MYND domain containing, class 4, member 4	2R	protein_coding	51.449	54.9321	36.112	30.5276	48.6478	49.3749	69.8995	81.9259	307.326	449.897	125.243	154.876	214.703	199.738	377.615	548.049	2.83615	3.96454e-24	3.92551e-22
FBgn0021750	SerRS-m	Seryl-tRNA synthetase, mitochondrial	3R	protein_coding	23.6659	20.4294	21.397	23.0254	22.8156	23.3583	26.4829	21.8817	133.612	150.118	109.49	110.723	153.405	156.24	199.674	220.145	2.73006	3.59995e-32	6.96699e-30
FBgn0038299	Spn88Eb	Serpin 88Eb	3R	protein_coding	2.78751	2.28418	148.398	136.408	37.0076	40.6932	11.4944	6.3474	8.51406	15.4961	1182.96	1517.37	255.953	267.807	25.6681	49.384	3.19987	2.13578e-08	3.2593e-07
FBgn0053329	Sp212	Serine-peptidase 212	3R	protein_coding	1.4513	2.1242	15.8081	23.8804	2.78448	2.58003	5.90592	4.29939	4.46896	2.81828	15.473	12.4223	2.15136	2.87325	2.51543	2.10151	1.88958	0.0134198	0.0423575
FBgn0014031	Spat	Serine pyruvate aminotransferase	X	protein_coding	54.464	54.0212	284.551	346.627	144.614	128.858	46.4609	46.6681	594.523	792.321	2044.17	2209.8	973.736	801.696	371.523	420.662	3.69854	4.07823e-42	1.53209e-39
FBgn0011481	Ssdp	Sequence-specific single-stranded DNA-binding protein	3R	protein_coding	46.7101	36.2761	25.8307	26.7277	35.1387	31.075	84.8609	100.007	145.554	163.866	64.1878	63.8885	94.7131	110.693	382.096	422.795	1.91631	2.31997e-16	1.06978e-14
FBgn0039875	sip3	septin interacting protein 3	3R	protein_coding	49.9809	49.5467	96.4021	113.691	101.754	93.0734	53.6954	56.8768	137.255	195.967	229.048	257.333	152.122	159.077	84.6773	121.448	1.74901	5.30007e-12	1.47169e-10
FBgn0086348	se	sepia	3L	protein_coding	1.20943	1.15561	3.69982	2.66825	1.44887	1.4363	5.11413	3.72949	2.0743	1.93477	2.99485	3.09036	1.49203	2.39437	25.3218	33.2964	4.53949	0.00764948	0.0264287
FBgn0024188	san	separation anxiety	2R	protein_coding	27.4045	27.9522	59.9572	68.4669	35.7103	43.8208	55.3259	77.0145	103.702	109.418	320.729	323.551	180.982	295.569	261.79	392.71	1.95101	1.92385e-10	4.28306e-09
FBgn0051632	sens-2	senseless-2	2L	protein_coding	29.2548	20.6768	6.55166	7.18415	1.9629	1.80345	3.29874	2.74313	68.268	59.2312	12.63	10.94	6.39876	9.26789	3.50403	3.41077	1.35654	3.69976e-06	3.51615e-05
FBgn0259975	Sfp87B	Seminal fluid protein 87B	3R	protein_coding	0.853386	0.880511	0.846132	0.876846	0.848813	1.05475	205.701	241.724	1.3647	1.06975	1.97955	1.78885	2.46852	1.83056	55.4883	36.9043	4.22182	0.0154805	0.0474558
FBgn0259968	Sfp60F	Seminal fluid protein 60F	2R	protein_coding	0.817841	0.896527	0.937356	0.848876	0.92812	0.935927	127.91	142.55	1.99789	0.930639	1.78259	1.3266	1.20212	1.6132	227.712	129.717	4.68466	0.00489988	0.0182733
FBgn0003353	sei	seizure	2R	protein_coding	3.13256	4.72098	3.46258	3.21068	11.0422	13.8832	11.0494	11.7288	5.56443	13.5061	4.49801	7.2831	18.7257	11.537	28.321	62.0471	1.66718	0.0053621	0.0197264
FBgn0266671	Sec6	Secretory 6	2R	protein_coding	17.0617	17.6418	22.1519	17.136	19.3198	20.8063	23.3847	22.6032	34.3327	49.5635	32.8587	41.0057	58.4225	51.5272	33.5787	47.4003	1.3168	9.55193e-06	8.09601e-05
FBgn0026562	SPARC	Secreted protein, acidic, cysteine-rich	3R	protein_coding	1328.52	1174.94	956.466	859.36	218.618	226.468	103.631	84.1275	8000.06	8487.88	9775.14	10050.9	1857.87	1752.41	527.437	533.407	2.71684	6.83488e-30	1.09127e-27
FBgn0002044	swm	second mitotic wave missing	2L	protein_coding	122.349	94.5756	68.5697	82.7533	63.9145	75.1773	82.0094	90.7123	365.724	403.783	233.347	225.268	213.789	204.765	329.534	330.822	1.8383	6.98613e-16	3.01465e-14
FBgn0010638	Sec61beta	Sec61 beta subunit	2R	protein_coding	524.335	452.079	1114.76	1149.58	237.063	196.122	135.613	144.683	1308.5	1460.1	2233.07	2249.74	616.301	584.042	430.192	420.945	1.5115	1.29378e-11	3.44279e-10
FBgn0028992	sds22	sds22	3R	protein_coding	7.95211	8.63224	19.0536	27.9508	25.2641	29.7603	19.4813	22.842	53.5659	75.3584	185.859	203.396	222.482	203.801	136.337	188.029	3.11611	3.24127e-23	2.91554e-21
FBgn0014033	Sr-CI	Scavenger receptor class C, type I	2L	protein_coding	3.98188	4.06555	36.0337	35.2344	7.27894	3.65928	1.63507	2.27508	12.2937	25.5464	113.15	152.617	13.3111	11.74	3.41374	5.64872	2.59579	8.83047e-08	1.21151e-06
FBgn0003317	sax	saxophone	2R	protein_coding	58.275	53.6715	21.29	33.1167	43.4402	39.4457	43.0776	62.7815	103.691	119.126	46.3501	44.0881	88.4832	83.7889	161.152	161.19	1.02109	4.19592e-05	0.000297582
FBgn0267378	sau	sauron	2L	protein_coding	99.1383	79.0885	72.7535	82.067	82.8761	81.9852	58.1727	60.1059	274.725	283.45	268.502	255.007	211.997	218.285	237.98	229.389	1.66097	5.79238e-15	2.28352e-13
FBgn0053193	sav	salvador	3R	protein_coding	22.736	26.1856	29.6127	34.9031	34.4542	29.9472	42.659	40.9719	74.6591	79.1612	48.5982	49.1324	63.9838	58.0011	141.591	141.825	1.69795	1.8071e-14	6.84928e-13
FBgn0086253	rumi	rumi	3R	protein_coding	16.2623	21.228	15.445	22.1049	12.6173	10.6988	33.4684	45.9684	49.3303	60.0295	49.6094	52.1774	42.1699	31.4661	109.414	110.627	1.61299	3.69207e-08	5.40193e-07
FBgn0003189	r	rudimentary	X	protein_coding	68.0295	54.1445	86.3563	76.9506	58.6351	43.1699	120.079	109.482	147.116	143.645	89.3365	85.6692	41.3534	19.8446	268.569	140.296	1.33356	6.15888e-05	0.000417999
FBgn0034722	Rtf1	Rtf1	2R	protein_coding	27.6337	28.1078	36.2786	36.0631	42.4084	41.7197	70.3284	71.1641	47.7683	72.7867	51.4445	62.0234	83.6089	76.6482	121.002	176.93	1.12548	2.5e-05	0.000188281
FBgn0032781	RtcB	RtcB RNA ligase	2L	protein_coding	30.3381	26.36	69.5179	64.139	44.5312	36.3084	42.7804	51.6162	65.523	67.0692	154.627	153.425	105.233	79.3804	163.191	125.046	1.28299	2.09449e-07	2.64096e-06
FBgn0021995	Rs1	Rs1	2R	protein_coding	106.892	82.341	56.7424	57.3484	17.0654	21.0733	74.701	70.0093	276.599	302.612	180.671	180.169	52.9374	32.8841	255.345	196.378	1.64987	3.232e-10	6.9034e-09
FBgn0038269	Rrp6	Rrp6	3R	protein_coding	17.8354	21.9265	19.5599	18.5326	43.3483	69.286	39.9139	37.2278	63.7416	76.9706	54.2491	62.9427	172.726	178.659	81.1366	121.317	1.8699	8.31772e-10	1.64183e-08
FBgn0030789	Rrp45	Rrp45	X	protein_coding	7.37519	7.19931	13.7902	16.155	8.58798	5.8943	22.0676	30.994	17.1532	15.1962	24.18	21.7917	10.7245	14.8155	52.0032	50.1209	1.26368	0.000177642	0.00106227
FBgn0037121	Rpb8	Rpb8	3L	protein_coding	28.9639	23.8718	26.2731	22.0652	17.9833	17.1907	17.7772	23.7959	279.891	308.107	296.443	309.001	296.446	327.169	399.848	434.242	3.51849	3.93422e-43	1.62103e-40
FBgn0262954	Rpb12	Rpb12	2R	protein_coding	12.7661	11.3913	23.0116	21.3875	19.2972	16.9527	13.0954	17.0947	88.0885	70.5296	148.378	133.391	129.92	181.995	151.277	138.917	2.83284	2.24106e-22	1.92114e-20
FBgn0039218	Rpb10	Rpb10	3R	protein_coding	21.528	18.0641	28.5117	19.7291	12.5232	8.75646	16.9755	16.1657	75.7989	58.7259	90.0619	83.133	67.0918	73.526	99.4183	72.6599	1.84594	6.82512e-11	1.61739e-09
FBgn0032189	Ripalpha	RPA-interacting protein alpha	2L	protein_coding	6.80747	5.53051	5.55714	5.68257	12.0769	8.36194	33.0315	34.3356	20.521	36.9194	14.9113	18.1993	43.0918	32.5661	142.665	185.733	2.53766	2.71522e-10	5.86828e-09
FBgn0003302	rux	roughex	X	protein_coding	15.3603	12.514	9.37292	12.5759	36.3708	30.2591	16.5422	17.403	36.7176	50.2144	40.2491	41.5681	120.024	114.211	47.8884	56.0221	1.72405	5.04301e-10	1.04399e-08
FBgn0028567	robl62A	robl62A	3L	protein_coding	0.813134	0.886825	5.71451	6.25013	113.861	138.264	42.2748	39.8974	2.89032	1.52977	27.1735	20.7241	646.905	1056.37	183.76	141.768	6.03518	8.86989e-06	7.57321e-05
FBgn0014024	Rnp4F	RNA-binding protein 4F	X	protein_coding	19.4453	19.3298	40.5904	33.9888	23.6468	24.3633	38.9534	45.3175	44.2758	47.9304	53.1746	57.0383	51.1085	43.0179	66.0892	64.3211	1.30012	4.24612e-08	6.17719e-07
FBgn0052062	Rbfox1	RNA-binding Fox protein 1	3L	protein_coding	36.9679	25.6024	41.9373	26.4625	68.8268	102.936	26.4262	20.4556	77.6656	68.0021	69.4373	68.6782	122.323	147.656	40.8347	41.1317	1.23173	4.64086e-05	0.00032606
FBgn0010422	TfIIS	RNA polymerase II elongation factor	2L	protein_coding	51.6842	43.3823	45.2622	49.4423	46.0841	46.2146	67.3262	72.2798	220.83	244.903	239.126	238.097	229.017	219.537	393.964	397.803	2.31807	2.4931e-26	3.00418e-24
FBgn0262955	RpII140	RNA polymerase II 140kD subunit	3R	protein_coding	96.5839	152.725	102.193	106.67	88.4403	69.7648	139.244	129.638	497.301	1033.91	304.498	445.387	268.236	152.562	458.082	741.456	2.61059	2.18026e-10	4.80975e-09
FBgn0014022	Rlb1	Rlb1	3R	protein_coding	6.87335	7.75971	6.32657	3.65168	6.05927	5.17875	10.4266	10.1507	23.461	26.7358	21.5907	25.9755	22.0582	18.4727	44.9455	47.8086	1.94741	7.71998e-10	1.53013e-08
FBgn0039306	RIOK2	RIO kinase 2	3R	protein_coding	14.703	9.75463	13.7584	16.2473	8.87883	10.1125	18.2333	23.7631	59.0967	56.9664	60.0733	53.4049	53.2556	66.033	112.568	109.037	2.36097	3.79976e-16	1.7193e-14
FBgn0036187	RIOK1	RIO kinase 1	3L	protein_coding	22.8088	23.8397	14.4999	10.6341	5.50449	2.66058	29.9422	26.5577	110.431	132.146	58.8551	66.4696	30.0282	27.9433	147.46	150.188	2.43438	6.79815e-22	5.49575e-20
FBgn0034763	RYBP	Ring and YY1 Binding Protein	2R	protein_coding	15.0595	17.0645	23.5962	15.3272	40.5838	39.9695	46.9938	52.2592	50.7374	76.2379	78.3722	104.46	249.075	221.71	302.346	453.384	2.03506	6.67016e-11	1.59249e-09
FBgn0050296	RIC-3	RIC3 acetylcholine receptor chaperone	2R	protein_coding	9.9561	27.0341	212.488	190.913	39.3745	64.565	43.7445	36.1577	41.0015	44.7077	843.524	1092.18	110.069	167.495	73.2002	169.436	1.17514	0.00898444	0.0302097
FBgn0039129	RpS19b	Ribosomal protein S19b	3R	protein_coding	2.53699	3.64141	9.74748	10.7719	32.0552	27.3089	8.39424	7.2312	11.7196	11.2481	76.3215	77.7873	319.336	275.695	62.3654	59.1419	2.27778	7.72672e-10	1.53013e-08
FBgn0000100	RpLP0	Ribosomal protein LP0	3L	protein_coding	4675.51	4226.49	4754.94	4406.18	1197.87	1085.47	1701.9	1724.32	59589.7	73285.9	44873.1	48769.7	16130.9	12916.9	21482.3	21774.8	3.90235	1.19977e-48	1.02164e-45
FBgn0066084	RpL41	Ribosomal protein L41	2R	protein_coding	2433.48	2441.87	2643.67	2470.46	900.595	741.739	1249.4	1243.31	6203.62	4971.35	5890.85	5384.42	2595.59	2447.46	4187.25	3080.88	1.22987	8.44404e-07	9.21844e-06
FBgn0039406	RpL34a	Ribosomal protein L34a	3R	protein_coding	256.716	258.871	424.445	406.65	133.025	151.136	171.67	166.118	552.07	485.886	449.427	431.994	102.328	123.329	348.634	359.269	1.00345	2.47741e-06	2.44355e-05
FBgn0028426	RNaseZ	Ribonuclease Z	2R	protein_coding	7.08874	12.985	22.526	19.0563	14.5699	13.3112	22.7733	17.0736	26.8807	26.6789	48.2524	55.1964	30.2434	22.9972	45.8261	46.8639	1.51407	9.76081e-06	8.22393e-05
FBgn0033092	Rpp25	Ribonuclease P/MRP subunit p25	2R	protein_coding	13.8404	12.9718	13.2085	15.6379	19.0472	17.0117	24.2795	26.4026	26.1399	34.6969	27.6868	29.7695	42.5133	40.9345	50.75	62.186	1.24703	5.18473e-06	4.70212e-05
FBgn0014020	Rho1	Rho1	2R	protein_coding	164.105	168.959	274.176	255.522	221.275	227.141	113.506	109.41	324.422	390.291	622.564	689.427	379.294	431.334	218.902	295.887	1.08191	1.55881e-06	1.60441e-05
FBgn0036257	RhoGAP68F	Rho GTPase activating protein at 68F	3L	protein_coding	36.121	48.3457	68.1175	74.071	51.4091	49.1828	75.7208	67.8993	189.113	272.072	123.046	149.145	101.9	119.867	194.122	345.257	2.44809	4.61069e-16	2.0378e-14
FBgn0029778	RhoGAP5A	Rho GTPase activating protein at 5A	X	protein_coding	29.7983	30.8595	24.677	19.1596	34.6387	30.5898	33.4385	45.622	105.552	143.615	35.8162	43.1389	108.626	86.0164	118.596	136.662	2.07452	2.12175e-14	7.90118e-13
FBgn0034249	RhoGAP54D	Rho GTPase activating protein at 54D	2R	protein_coding	4.64469	6.44626	7.30915	8.86878	9.69558	8.63306	32.5622	30.0416	11.5103	18.4209	12.6839	15.7555	24.7254	14.4945	83.4273	102.342	1.64395	6.2558e-05	0.000424126
FBgn0031118	RhoGAP19D	Rho GTPase activating protein at 19D	X	protein_coding	20.9517	27.1366	21.0528	16.3908	71.194	41.2184	24.411	16.9609	40.5144	59.7231	38.6572	49.3989	85.3527	64.7733	40.4091	50.5191	1.0793	0.00208467	0.00882581
FBgn0028699	Rh50	Rh50	3L	protein_coding	11.095	12.6441	66.1927	84.1054	44.6681	65.4709	17.8401	25.8972	26.4692	32.7231	162.622	176.394	91.3514	115.34	57.385	91.2449	1.35633	3.94315e-05	0.000282003
FBgn0020617	Rx	Retinal Homeobox	2R	protein_coding	12.5036	13.8894	1.97574	2.88533	4.87891	3.12579	1.6851	1.38161	40.1457	31.1126	2.79584	2.31291	7.40303	4.46563	1.98487	1.00341	1.63553	0.00051986	0.0026913
FBgn0004795	retn	retained	2R	protein_coding	37.33	23.2387	2.77559	3.011	17.6416	9.43109	67.0671	78.982	69.6852	76.2496	6.50136	5.9516	18.8331	11.6843	195.086	113.097	1.33874	0.000119684	0.000751956
FBgn0004244	Rdl	Resistant to dieldrin	3L	protein_coding	7.23318	6.17509	9.34712	3.28559	43.3211	86.3179	9.94278	4.58303	25.8473	29.2425	21.3091	27.9718	347.247	533.949	15.7655	30.153	2.23035	1.09175e-05	9.12028e-05
FBgn0031047	Rcd-1	Required for cell differentiation 1	X	protein_coding	41.4121	49.3058	86.3625	71.138	78.2197	73.3337	92.8332	111.386	112.61	144.275	161.188	192.284	199.912	221.098	142.643	206.338	1.49976	6.78506e-09	1.11743e-07
FBgn0040075	rept	reptin	3L	protein_coding	23.6271	20.1141	50.6966	50.2018	61.3641	53.939	82.2199	79.3815	48.6119	64.7679	144.093	158.124	119.271	97.0605	331.044	358.327	1.41455	1.72002e-08	2.65657e-07
FBgn0028700	RfC38	Replication factor C 38kD subunit	2L	protein_coding	5.10354	3.52103	14.1676	18.1182	8.60586	7.98235	35.8687	51.1299	26.2607	28.641	103.237	95.1266	30.3668	35.1239	308.022	309.305	2.93824	3.48655e-19	2.19256e-17
FBgn0028684	Rpt5	Regulatory particle triple-A ATPase 5	3R	protein_coding	42.0483	46.8559	147.787	146.47	92.2903	91.6437	121.658	141.458	184.788	213.91	420.993	458.311	312.453	371.491	410.426	549.982	2.16947	3.50178e-19	2.19256e-17
FBgn0028685	Rpt4	Regulatory particle triple-A ATPase 4	X	protein_coding	90.8127	107.563	168.255	181.031	102.28	96.8693	116.994	145.048	1471.29	1994.75	1908.59	2206.47	933.774	931.924	1081.08	1516.34	4.12141	5.76887e-45	3.20373e-42
FBgn0028690	Rpn5	Regulatory particle non-ATPase 5	3R	protein_coding	33.9277	70.0589	208.499	226.099	103	113.545	169.776	181.453	116.602	178.82	844.483	1141.38	743.73	630.919	867.162	1560.14	1.48714	4.85215e-05	0.000338854
FBgn0028695	Rpn1	Regulatory particle non-ATPase 1	3L	protein_coding	82.446	102.7	304.483	295.15	139.113	127.796	187.244	207.21	165.615	237.872	374.718	457.186	240.192	197.728	332.06	445.585	1.1169	2.38977e-05	0.000180832
FBgn0250838	roh	reduction of Rh1	2R	protein_coding	269.42	212.687	662.182	636.271	181.338	241.728	200.993	175.506	717.449	644.636	869.701	812.486	217.599	257.31	248.086	248.086	1.49654	8.74328e-10	1.71548e-08
FBgn0263832	Rcd5	Reduction in Cnn dots 5	3L	protein_coding	52.4231	78.787	42.5368	38.754	52.2622	52.8701	72.5427	63.5287	185.504	222.627	51.1579	60.7203	65.6907	59.7993	97.3839	128.976	1.63309	1.3261e-10	3.03011e-09
FBgn0033897	Rcd1	Reduction in Cnn dots 1	2R	protein_coding	37.9382	48.3619	42.2632	43.2634	46.1082	47.6927	63.0304	62.5413	85.9497	120.665	85.4228	102.929	77.8003	59.3069	121.97	157.751	1.27112	1.29587e-06	1.3534e-05
FBgn0033906	ReepB	Receptor expression enhancing protein B	2R	protein_coding	103.271	98.3672	328.955	354.37	70.7148	78.3682	81.111	99.8288	598.128	608.847	1844.36	1823.36	347.323	470.618	428.75	528.755	2.57468	2.87336e-24	2.91281e-22
FBgn0037647	RagA-B	Ras-related GTP binding A/B	3R	protein_coding	30.8074	37.2728	32.2539	40.1119	28.4375	27.6692	27.3998	31.3741	114.818	147.254	111.56	122.729	114.546	100.129	104.083	127.168	1.9698	7.74919e-16	3.33267e-14
FBgn0283666	Rap2l	Ras-associated protein 2-like	2R	protein_coding	49.3892	42.7817	40.2437	27.7385	50.2994	51.7564	42.0864	41.6992	204.431	194.203	166.285	171.518	294.162	375.24	429.756	472.826	2.11901	2.19414e-18	1.23756e-16
FBgn0041191	Rheb	Ras homolog enriched in brain	3R	protein_coding	79.2598	68.0083	67.6912	65.9776	58.8978	61.1399	59.4392	62.7247	168.91	175.218	165.492	164.833	229.547	259.981	261.839	282.768	1.22933	3.73415e-09	6.44545e-08
FBgn0037620	ranshi	ranshi	3R	protein_coding	2.57391	3.2013	5.05847	5.78693	5.02489	3.87534	11.911	15.9119	8.85083	8.1134	10.571	10.1924	7.54117	10.7544	34.7333	39.659	2.0575	2.82497e-05	0.000209909
FBgn0039110	RanBP3	Ran binding protein 3	3R	protein_coding	66.2916	62.1463	79.9889	92.418	106.764	80.8484	126.954	148.654	160.94	166.553	168.472	162.083	155.702	118.873	272.466	211.836	1.39556	1.09096e-08	1.75061e-07
FBgn0265597	rad	radish	X	protein_coding	8.84684	6.19713	3.36692	3.45877	12.5532	13.6683	1.97698	2.1786	24.1677	33.1031	5.13336	5.52045	23.4251	29.1244	4.11875	5.92714	2.09386	2.83306e-09	5.00507e-08
FBgn0026777	Rad23	Rad23	4	protein_coding	54.0173	84.4277	121.754	122.753	79.8668	82.8017	148.47	150.767	225.577	260.703	364.326	420.168	263.718	309.072	341.271	515.656	1.79186	5.33318e-11	1.29507e-09
FBgn0014011	Rac2	Rac2	3L	protein_coding	34.6766	31.8072	48.9234	46.4162	43.582	49.4825	26.2505	24.4234	290.933	313.062	280.736	289.825	291.072	239.672	212.991	203.425	3.22437	1.61681e-43	7.12123e-41
FBgn0262518	Rab8	Rab8	3L	protein_coding	46.6827	49.4138	77.3408	69.5877	70.0562	87.193	91.4002	85.5376	316.572	448.186	363.622	440.216	355.489	272.343	567.856	738.044	3.00623	6.56328e-26	7.62116e-24
FBgn0016701	Rab4	Rab4	2R	protein_coding	57.0621	48.7651	55.2542	50.8167	60.2297	58.3518	66.4365	66.2822	114.416	122.997	131.471	134.009	195.852	169.145	190.333	176.179	1.1873	1.66139e-08	2.57224e-07
FBgn0029959	Rab39	Rab39	X	protein_coding	37.1651	30.3916	36.0863	30.0779	34.6591	38.7272	25.5975	26.2529	90.0843	92.0116	108.877	110.68	122.564	156.436	91.0579	106.292	1.44153	6.50589e-10	1.31695e-08
FBgn0037364	Rab23	Rab23	3R	protein_coding	5.15072	6.77955	14.927	15.9552	147.331	89.9229	42.5707	40.1111	14.0993	24.6472	47.3256	61.2819	419.668	320.572	94.5606	138.002	1.92043	2.40929e-06	2.38003e-05
FBgn0039966	Rab21	Rab21	X	protein_coding	18.4135	18.5707	11.9635	13.9353	20.5798	16.1968	24.0412	23.8403	77.7629	78.3956	63.9876	61.7382	92.5041	90.9572	130.492	122.356	2.1539	8.30212e-21	6.31208e-19
FBgn0015794	Rab18	Rab18	X	protein_coding	104.773	99.0897	53.3007	60.2215	43.8943	39.1541	53.0787	56.9355	223.112	233.052	125.365	122.705	123.323	102.276	122.901	106.992	1.18889	8.90153e-09	1.43923e-07
FBgn0027335	Rip11	Rab11 interacting protein	X	protein_coding	91.0235	76.1499	65.5659	74.5676	125.664	110.875	103.356	127.357	316.366	427.234	192.467	205.625	372.102	265.546	539.119	524.719	2.17534	3.9826e-16	1.7849e-14
FBgn0026378	Rep	Rab escort protein	2R	protein_coding	28.6768	28.2836	24.86	25.6513	18.1132	14.3835	22.3095	25.2557	78.0044	106.506	57.9329	65.2012	30.4685	34.4206	49.9826	70.0259	1.71702	1.45211e-10	3.28862e-09
FBgn0031951	r2d2	r2d2	2L	protein_coding	35.8999	39.3471	34.2736	30.8986	30.3436	21.3929	34.1177	36.0103	73.6457	75.9484	65.7338	68.2401	64.9821	68.0038	83.33	84.8021	1.01146	5.21754e-06	4.7265e-05
FBgn0036730	qjt	quijote	3L	protein_coding	2.09109	2.54643	4.51632	2.04472	9.99806	9.81176	3.74059	3.43836	6.24272	4.21182	11.2371	11.5356	41.6835	45.3192	8.9363	7.10918	1.71632	0.00165707	0.00727094
FBgn0028622	qsm	quasimodo	2R	protein_coding	116.482	93.0434	143.996	151.799	132.366	211.263	19.001	20.3305	392.051	337.461	416.786	378.847	413.107	758.612	56.7617	74.7377	1.77574	4.34889e-08	6.2873e-07
FBgn0022984	qkr58E-3	quaking related 58E-3	2R	protein_coding	36.5215	36.8147	26.4272	30.3166	43.0204	41.8308	26.9058	25.1729	163.118	182.797	159.085	162.7	234.149	265.727	158.78	192.89	2.25242	6.0203e-24	5.82555e-22
FBgn0022986	qkr58E-1	quaking related 58E-1	2R	protein_coding	14.2976	12.2598	10.6557	12.4253	8.92374	11.3028	14.8818	18.9089	32.0501	37.7326	19.8103	20.217	24.0551	20.8076	39.9299	41.8121	1.47033	8.41259e-08	1.16166e-06
FBgn0003187	qua	quail	2L	protein_coding	35.1108	34.9508	3.09823	6.51129	129.507	90.6637	57.4325	63.7843	137.919	275.299	22.8302	26.0158	552.812	270.401	316.11	347.434	2.59908	1.20292e-10	2.76347e-09
FBgn0051005	qless	qless	3R	protein_coding	268.21	300.99	55.9879	21.6285	103.309	111.148	25.584	18.8228	1065.58	1274.88	64.382	86.6376	284.847	205.64	41.2384	46.0582	2.03162	2.85227e-09	5.03205e-08
FBgn0017558	Pdk	Pyruvate dehydrogenase kinase	2R	protein_coding	55.0947	86.431	219.863	264.651	31.7441	37.4577	89.3649	84.4466	102.869	190.975	137.723	189.091	39.5278	29.7484	114.062	214.125	1.03578	0.00374271	0.0145392
FBgn0038140	PK2-R1	Pyrokinin 2 receptor 1	3R	protein_coding	4.76104	4.47011	2.61943	1.40778	2.47598	4.93097	1.33471	1.69589	46.9118	56.2507	5.23971	6.53707	31.7908	25.1188	5.75792	6.97153	3.78352	6.21582e-22	5.05699e-20
FBgn0003141	pr	purple	2L	protein_coding	13.1852	15.7797	60.0595	60.9609	20.2017	41.6995	26.1699	25.3012	30.1465	34.9995	165.592	187.871	37.8721	95.9239	24.5737	67.1307	1.15362	0.0158856	0.0483112
FBgn0003165	pum	pumilio	3R	protein_coding	66.1757	67.9575	43.3487	35.2136	129.473	159.099	93.6967	110.363	666.241	743.146	321.685	356.876	3020.59	3843.37	313.652	437.895	3.38054	1.6582e-33	3.58985e-31
FBgn0027601	pdgy	pudgy	X	protein_coding	110.592	105.27	83.171	139.815	159.225	155.952	110.377	100.222	326.579	438.062	341.677	345.509	511.483	428.908	256.367	293.564	1.82986	3.55457e-11	8.86769e-10
FBgn0005777	PpD3	Protein phosphatase D3	3R	protein_coding	32.3898	38.51	83.941	64.5933	50.2339	49.0484	95.9967	108.902	93.4529	117.31	155.163	186.253	119.767	121.592	259.691	353.33	1.58133	6.41931e-10	1.30356e-08
FBgn0051025	Ppi1	Protein phosphatase 1c interacting protein 1	3R	protein_coding	0.633849	0.899578	12.1724	13.594	172.245	170.669	75.4426	73.3089	1.31184	1.77454	20.8216	24.6713	299.421	227.019	56.3018	71.3363	3.22749	0.00148478	0.00666361
FBgn0034948	PPP1R15	Protein phosphatase 1 regulatory subunit 15	2R	protein_coding	90.1532	90.6416	75.6484	72.1981	69.0614	85.8169	80.2946	84.1514	488.813	556.471	295.479	318.937	427.061	526.886	499.668	692.629	2.5167	2.61549e-24	2.67261e-22
FBgn0259243	Pka-R1	Protein kinase, cAMP-dependent, regulatory subunit type 1	3L	protein_coding	91.5512	68.0861	233.995	294.788	52.3647	54.4647	67.2974	63.4001	164.039	180.847	276.915	261.822	82.8114	77.1309	193.89	184.659	1.1277	7.83118e-07	8.62063e-06
FBgn0020621	Pkn	Protein kinase N	2R	protein_coding	77.8506	92.393	66.2295	52.9627	168.056	126.228	72.5786	66.7538	171.726	210.451	46.117	53.6997	591.303	373.975	105.559	97.1621	1.18855	2.00438e-05	0.000155164
FBgn0002284	Prosbeta6	Proteasome beta6 subunit	3L	protein_coding	50.5684	56.4602	203.529	215.342	114.283	117.608	158.495	170.408	101.83	127.982	364.306	406.582	402.085	535.133	318.574	506.414	1.08201	4.55715e-05	0.000320531
FBgn0032596	Prosbeta4	Proteasome beta4 subunit	2L	protein_coding	67.1428	61.839	170.908	174.568	76.1995	73.789	143.13	166.24	140.887	147.017	599.464	598.691	350.019	415.086	650.608	727.604	1.16138	1.91219e-07	2.42546e-06
FBgn0086134	Prosalpha2	Proteasome alpha2 subunit	3R	protein_coding	83.6773	66.0747	258.728	298.767	165.631	172.003	218.005	244.345	450.531	457.579	489.734	459.364	370.052	329.387	367.673	316.194	2.64059	1.68691e-29	2.56511e-27
FBgn0013300	ProtA	Protamine A	2L	protein_coding	0.919997	0.956987	5.07566	1.3331	40.686	42.9778	13.1358	17.647	1.98737	1.19089	24.6083	26.153	375.159	440.29	99.7242	72.0391	4.78657	0.00318625	0.0127141
FBgn0032401	Plzf	Promyelocytic leukemia zinc finger	2L	protein_coding	3.70947	7.07192	4.47442	2.12713	5.50121	5.16478	5.20205	3.85205	13.7645	17.9436	5.94544	8.70263	20.4923	18.2166	13.5176	21.6495	1.82246	0.000193291	0.00114614
FBgn0005655	PCNA	Proliferating cell nuclear antigen	2R	protein_coding	19.2995	17.6515	76.3718	66.5538	13.0475	12.6886	131.581	156.933	39.3814	43.6835	108.619	114.837	55.6932	48.9922	419.513	412.156	1.22394	1.11868e-06	1.18678e-05
FBgn0036580	PDCD-5	Programmed Cell Death 5	3L	protein_coding	33.9427	32.0243	63.8698	64.3591	34.9527	33.1751	29.1064	37.3906	122.703	126.638	495.521	495.789	275.083	378.867	189.247	230.76	1.9343	1.9945e-14	7.49287e-13
FBgn0053198	pen-2	presenilin enhancer	2R	protein_coding	8.8123	7.00333	11.3569	12.1735	12.7923	13.519	10.3273	12.0306	50.8336	54.9454	73.9767	72.599	155.004	174.565	121.803	132.008	2.89425	3.03343e-27	3.91374e-25
FBgn0260012	pds5	precocious dissociation of sisters 5	2R	protein_coding	16.6879	14.3618	24.5205	24.8339	22.4899	19.5716	62.8587	72.4323	42.3708	42.169	37.7888	36.4077	32.391	31.3958	186.112	165.301	1.50842	1.09874e-10	2.54705e-09
FBgn0035143	Ppm1	Ppm1	3L	protein_coding	1.24616	1.16836	11.1567	18.5904	129.518	129.186	35.7723	40.61	2.1828	2.97325	21.4364	21.826	187.026	194.75	30.4002	40.2552	5.36823	0.000299959	0.00166727
FBgn0003129	Poxm	Pox meso	3R	protein_coding	8.8918	8.21569	6.46672	3.55633	13.9153	14.5241	6.07075	5.47804	74.8125	91.4291	10.6459	12.9834	33.448	32.308	28.5262	35.4435	3.44889	9.27507e-31	1.60095e-28
FBgn0261588	pdm3	pou domain motif 3	2R	protein_coding	6.42173	7.64265	4.69721	7.92277	37.4489	45.6119	3.86448	5.47975	20.2353	23.9994	10.4614	10.5047	94.6733	89.7094	10.188	12.2244	1.8227	2.27773e-08	3.46351e-07
FBgn0032884	Pomp	Pomp	2L	protein_coding	51.5959	44.8929	131.148	153.682	87.6951	89.0374	97.4662	112.442	255.4	268.079	701.169	676.348	401.655	393.511	586.474	570.33	2.47007	3.06881e-27	3.91979e-25
FBgn0003042	Pc	Polycomb	3L	protein_coding	16.5915	12.5624	6.18806	7.69573	18.4818	11.5523	23.6307	18.6813	29.6593	31.0916	11.828	10.7904	27.7803	24.6933	52.2167	41.5571	1.14915	0.000281188	0.00157735
FBgn0035397	PAN3	Poly(A) specific ribonuclease subunit PAN3	3L	protein_coding	51.8114	67.6171	56.4276	58.075	62.8544	78.4824	65.5249	64.9174	192.468	206.955	59.2663	64.2664	150.345	130.469	232.403	261.503	1.75031	2.15451e-14	7.99988e-13
FBgn0002521	pho	pleiohomeotic	4	protein_coding	69.2019	50.0562	27.5753	21.6095	37.9007	37.289	47.4845	52.0815	208.848	220.126	81.7112	82.8958	222.187	196.303	334.318	293.479	1.87339	1.26995e-15	5.30102e-14
FBgn0025809	Paf-AHalpha	Platelet-activating factor acetylhydrolase alpha	X	protein_coding	13.9092	17.1422	12.1424	18.5281	32.024	36.2343	31.5027	36.8488	91.3378	133.497	83.5752	94.2522	223.418	235.932	236.978	385.828	2.92993	1.30774e-20	9.71147e-19
FBgn0016696	Pitslre	Pitslre	3L	protein_coding	36.0913	42.3692	73.5576	53.7653	97.5198	112.155	87.8771	79.0349	82.3668	93.7789	78.1611	91.3495	120.249	137.878	109.894	154.603	1.15696	4.50339e-06	4.17127e-05
FBgn0086679	p	pink	3R	protein_coding	55.3757	57.1317	58.39	74.8798	52.0552	62.0156	44.1623	40.926	201.379	264.829	174.041	188.444	245.251	177.759	122.233	135.87	2.06776	9.33808e-16	3.98914e-14
FBgn0003087	pim	pimples	2L	protein_coding	37.5337	32.9301	4.349	5.80166	9.96576	9.63216	53.3684	66.7123	105.588	137.023	16.1151	16.6072	181.519	220.109	361.727	494.334	1.79619	7.69185e-12	2.08594e-10
FBgn0034965	ppk29	pickpocket 29	2R	protein_coding	1.56457	1.18005	1.99354	2.28257	1.9395	1.94067	2.95668	3.35654	2.3125	3.22038	1.31798	1.40812	2.27675	2.16437	3.05244	3.71588	3.26644	0.0026898	0.0110083
FBgn0014869	Pglym78	Phosphoglyceromutase 78	3R	protein_coding	415.944	378.319	3068.41	2888.38	177.465	218.909	408.042	371.728	2086.13	2260.75	22562.3	23495.2	910.317	1242.58	2099.81	2889.16	2.42373	3.36128e-25	3.63844e-23
FBgn0033969	Pgm2b	Phosphoglucomutase 2b	2R	protein_coding	0.91726	0.908483	2.91873	2.51617	29.857	25.7137	13.8568	9.40846	1.99039	1.08134	1.65688	1.29999	20.6614	18.8427	8.21158	4.10277	4.78997	0.00352917	0.0138065
FBgn0259171	Pde9	Phosphodiesterase 9	X	protein_coding	21.2523	16.2198	21.6721	20.3716	35.5016	40.2243	9.88925	6.96053	44.8375	43.8987	42.4024	40.7858	67.647	62.2021	11.8223	10.577	1.28299	4.94266e-07	5.73412e-06
FBgn0026576	Pisd	Phosphatidylserine decarboxylase	3R	protein_coding	101.753	96.1799	146.067	142.941	38.8474	42.7413	100.984	111.497	660.789	861.878	740.484	830.509	127.176	155.2	504.343	757.416	2.92823	7.37845e-28	1.00261e-25
FBgn0031422	PIG-Wa	Phosphatidylinositol glycan anchor biosynthesis class W a	2L	protein_coding	3.32533	4.13132	5.68917	9.65871	2.42376	2.70201	7.25452	5.99843	9.80702	12.5594	17.4916	18.2316	13.656	11.5872	56.34	70.1884	1.92472	5.04068e-06	4.58907e-05
FBgn0265174	PIG-V	Phosphatidylinositol glycan anchor biosynthesis class V	2R	protein_coding	19.9477	22.8746	30.0611	27.4415	49.8078	56.9626	60.4046	54.5021	37.7424	51.8332	27.9877	33.76	96.1368	108.354	117.155	193.027	1.08481	0.000160149	0.000972238
FBgn0030035	PIG-T	Phosphatidylinositol glycan anchor biosynthesis class T	X	protein_coding	50.1438	46.7455	43.577	49.6767	50.3832	38.0804	54.7683	64.1231	107.557	103.959	133.76	125.192	166.12	144.872	205.746	162.74	1.17177	4.31742e-07	5.0994e-06
FBgn0039924	PIP4K	Phosphatidylinositol 5-phosphate 4-kinase	4	protein_coding	38.9383	31.9778	40.3736	31.9683	48.3796	45.0634	52.7724	56.2123	100.001	95.5376	124.884	123.735	324.643	358.574	449.105	426.925	1.48682	5.70385e-11	1.37463e-09
FBgn0034789	PIP5K59B	Phosphatidylinositol 4-phosphate 5-kinase 59B	2R	protein_coding	18.844	24.2761	2.90515	1.58119	15.8991	17.8562	7.59584	7.80248	53.3518	44.109	9.22443	10.109	34.7226	34.5892	14.4522	13.7733	1.19688	3.28436e-06	3.15897e-05
FBgn0015279	Pi3K92E	Phosphatidylinositol 3-kinase 92E	3R	protein_coding	19.7945	37.8675	43.3104	48.2991	44.9008	41.6004	52.5863	44.6939	64.0705	100.209	77.7835	103.367	73.821	62.1346	93.0829	161.629	1.51594	1.82003e-05	0.000142972
FBgn0026379	Pten	Phosphatase and tensin homolog	2L	protein_coding	10.2504	7.14857	11.0343	15.6077	27.6294	22.7477	15.8964	11.9243	12.3668	22.6419	28.1946	31.851	68.7231	69.7035	43.4997	69.4758	1.15631	0.00416433	0.0159016
FBgn0039175	beta-PheRS	Phenylalanyl-tRNA synthetase, beta-subunit	3R	protein_coding	41.6122	43.8847	137.307	119.356	33.4791	35.6668	67.6061	74.0554	117.982	141.893	383.819	433.109	108.962	103.53	185.01	224.281	1.6154	1.80719e-12	5.33101e-11
FBgn0030007	alpha-PheRS	Phenylalanyl-tRNA synthetase, alpha-subunit	X	protein_coding	86.9263	74.0504	154.498	144.189	41.3301	34.4309	77.9898	88.0951	284.661	300.055	473.327	473.431	132.212	101.219	390.649	312.336	1.89931	1.09014e-15	4.62603e-14
FBgn0038519	Prx3	Peroxiredoxin 3	3R	protein_coding	128.003	140.746	304.131	294.597	81.946	108.341	74.4502	80.5808	650.956	770.24	616.371	686.234	231.712	225.084	183.063	234.254	2.39319	2.39291e-23	2.18319e-21
FBgn0035922	Pex7	Peroxin 7	3L	protein_coding	4.0034	6.20248	2.43536	5.70534	1.23216	1.46724	1.00489	1.01291	46.1745	60.5112	15.8991	16.3019	2.75489	1.72935	0.956617	1.05019	3.7794	3.37002e-16	1.54284e-14
FBgn0036484	Pex3	Peroxin 3	3L	protein_coding	43.9619	47.9946	30.7481	26.3691	46.5811	46.3028	49.8058	57.6113	102	105.29	57.8456	61.4538	83.2513	85.1768	132.286	142.838	1.18469	1.20366e-08	1.91324e-07
FBgn0035876	Pex2	Peroxin 2	3L	protein_coding	11.4529	16.0095	14.0913	8.91518	7.89948	11.407	12.0499	14.9532	29.6297	29.6798	15.0681	17.8089	21.3826	16.8812	50.0354	52.859	1.1702	0.000287175	0.00160559
FBgn0035233	Pex10	Peroxin 10	3L	protein_coding	9.27775	13.4261	15.9256	21.2146	12.7232	13.8108	21.8696	23.6474	23.1173	30.8279	45.9339	52.5776	34.7175	35.4507	50.3115	77.2813	1.3099	5.68844e-05	0.000390008
FBgn0086690	Plp	Pericentrin-like protein	3L	protein_coding	35.3698	48.5154	38.2911	35.8427	155.678	210.945	46.3954	32.2888	77.6306	134.473	77.6169	107.169	198.251	219.126	29.8739	69.3358	1.32516	0.000393625	0.00212053
FBgn0030695	PGRP-LE	Peptidoglycan recognition protein LE	X	protein_coding	17.7322	19.5248	31.7829	29.5341	15.2628	19.2033	23.7113	21.5423	31.9147	46.136	42.4759	51.9687	59.8576	52.8157	46.8424	69.4792	1.10425	0.000292929	0.00163245
FBgn0010441	pll	pelle	3R	protein_coding	39.8268	36.0158	25.3533	27.5821	57.9728	49.5491	35.1832	41.8869	94.8401	108.716	48.5918	49.4452	55.3218	50.2814	89.2307	88.3363	1.45761	2.04343e-11	5.30503e-10
FBgn0014870	Psi	P-element somatic inhibitor	2R	protein_coding	39.3416	38.0466	57.742	59.274	77.8906	69.5531	41.3938	48.9113	91.7642	85.265	103.493	98.6608	123.058	136.369	123.262	116.358	1.22094	1.00611e-08	1.61649e-07
FBgn0004872	piwi	P-element induced wimpy testis	2L	protein_coding	3.48943	5.36237	3.55519	3.73876	4.53499	6.05679	95.1108	108.423	14.3299	22.4762	2.90067	3.8026	7.5165	4.30345	220.342	294.018	2.33242	1.493e-09	2.78395e-08
FBgn0261976	Psf2	Partner of Sld Five 2	2L	protein_coding	2.90861	4.11152	12.528	12.7443	4.99744	6.60436	16.3463	20.5116	9.24412	8.28438	54.4821	55.6374	10.9336	13.1253	56.1601	66.6183	1.63245	0.000163191	0.000988822
FBgn0016694	Pdp1	PAR-domain protein 1	3L	protein_coding	63.5594	44.7392	94.4912	67.6923	80.912	127.25	45.7287	37.1789	471.802	360.878	692.826	633.068	492.154	789.654	211.916	225.653	2.94107	2.75825e-17	1.35504e-15
FBgn0026192	par-6	par-6	X	protein_coding	41.424	28.2365	29.5376	29.3416	29.9875	31.4869	66.1936	84.7259	71.7921	106.902	94.5043	105.413	99.035	118.306	236.382	351.985	1.36257	3.29505e-06	3.16687e-05
FBgn0031401	papi	papi	2L	protein_coding	27.7265	25.6828	76.4099	77.9215	47.4631	41.8934	49.8787	47.4576	74.2417	96.6372	103.071	113.137	98.5972	109.832	84.1012	112.873	1.70271	2.18717e-12	6.37824e-11
FBgn0030057	Ppt1	Palmitoyl-protein thioesterase 1	X	protein_coding	12.4826	10.9207	14.0309	18.6356	19.5317	18.409	19.1088	16.4481	39.1399	64.6889	95.3768	109.13	93.8593	82.6238	67.7266	97.8551	2.23687	2.96889e-12	8.56019e-11
FBgn0036192	Pldn	Pallidin	3L	protein_coding	9.44748	9.45537	8.24634	7.04131	7.0043	6.55396	8.68719	9.9608	22.2316	20.716	17.7251	17.713	31.5966	34.8308	36.9044	36.133	1.27326	3.84505e-06	3.62456e-05
FBgn0036005	pall	pallbearer	3L	protein_coding	23.4541	26.678	23.9131	27.2545	13.0121	13.8775	18.207	31.917	61.076	78.8794	88.4259	98.6273	102.503	120.514	148.813	218.22	1.49666	8.24908e-07	9.03649e-06
FBgn0003145	prd	paired	2L	protein_coding	1.24749	1.04431	1.47557	1.02407	3.65457	4.46522	2.70863	4.04835	1.84846	3.21311	1.30373	1.74426	8.43254	7.18992	9.24887	14.493	3.40056	0.00157966	0.00700105
FBgn0035047	Pof	Painting of fourth	2R	protein_coding	11.3914	7.927	37.7075	37.599	327.58	306.873	114.869	132.802	24.7247	25.5331	68.5651	65.0542	786.793	779.574	299.439	265.826	1.47596	8.05406e-08	1.11457e-06
FBgn0020261	pcm	pacman	X	protein_coding	39.7753	32.9717	30.979	30.7169	43.3767	37.8686	67.0341	80.2395	105.807	78.6279	37.3146	31.5201	55.8581	35.4828	171.128	83.4128	1.44223	6.51103e-06	5.77538e-05
FBgn0005648	Pabp2	Pabp2	2R	protein_coding	33.9885	30.1956	56.9191	57.4681	35.5528	34.8137	30.7145	34.0366	84.7894	87.1653	136.091	134.531	140.803	156.231	124.657	130.555	1.44456	9.61707e-12	2.58608e-10
FBgn0035590	Prpk	p53-related protein kinase	3L	protein_coding	13.3084	10.8744	18.2771	17.5392	12.2568	8.90249	10.4723	10.7792	42.1456	54.5191	82.0838	88.2138	42.8667	38.3806	43.8279	46.2384	2.09251	4.61197e-14	1.64091e-12
FBgn0039044	p53	p53	3R	protein_coding	10.6177	12.5164	10.3658	10.3105	10.6214	6.74713	16.8025	25.1304	23.7968	29.9303	13.485	15.0821	12.2722	13.5924	42.8489	53.9687	1.29695	0.000119419	0.000750807
FBgn0034259	P32	P32	2R	protein_coding	286.525	221.53	151.202	121.741	114.008	127.277	134.083	155.482	730.833	676.929	491.219	477.019	313.474	409.032	481.14	502.21	1.46638	2.70167e-09	4.7915e-08
FBgn0032197	ova	ovaries absent	2L	protein_coding	10.8315	14.7275	18.5992	19.5557	27.3301	33.4145	40.9478	36.0819	66.8452	78.5413	80.1277	90.637	106.629	122.518	210.557	318.669	2.61181	2.01768e-18	1.16104e-16
FBgn0259834	out	outsiders	X	protein_coding	22.7669	25.5878	38.7889	34.0787	24.4179	22.1974	48.7766	45.4011	57.4146	63.0426	73.0792	79.6206	26.285	34.0332	86.5151	117.054	1.32418	5.97685e-08	8.43561e-07
FBgn0051561	Osi16	Osiris 16	3R	protein_coding	6.9072	7.16814	0.910503	0.92086	3.6526	1.74338	0.921916	0.918589	35.5515	44.4466	0.904685	0.970728	27.8448	15.9871	1.11189	0.826303	2.54406	8.26784e-10	1.63475e-08
FBgn0015524	otp	orthopedia	2R	protein_coding	7.34802	11.4818	8.9943	9.04485	6.15461	4.73461	2.37608	2.5301	21.2255	30.3306	22.5825	28.1705	9.06691	5.44937	2.91975	3.26967	1.57692	5.1721e-05	0.000359822
FBgn0003009	ord	orientation disruptor	2R	protein_coding	2.14721	1.93745	5.61955	5.42767	18.6857	17.1459	6.63798	5.13092	6.53953	4.87463	9.85064	8.55334	55.4381	65.7703	20.9993	16.8014	2.18448	3.54446e-05	0.000256216
FBgn0050443	Opbp	Optix-binding protein	2R	protein_coding	16.9824	20.2315	9.9905	10.1875	11.1411	15.2796	29.4828	26.4825	32.733	41.3452	19.7952	22.7938	26.3923	23.4532	52.3984	70.6746	1.02717	0.000416418	0.00222642
FBgn0004646	ogre	optic ganglion reduced	X	protein_coding	72.8083	113.156	123.603	137.152	142.584	170.565	34.9238	35.1125	983.739	1626.63	841.821	1116.46	963.22	801.931	169.934	303.168	3.79601	5.66648e-25	6.03149e-23
FBgn0261276	Opa1	Optic atrophy 1	2R	protein_coding	44.0931	49.0775	139.305	118.062	54.5159	59.6393	91.1913	78.3935	109.65	109.459	164.648	174.377	62.4824	83.0785	109.197	142.785	1.22018	2.42881e-07	3.02668e-06
FBgn0026058	OdsH	Ods-site homeobox	X	protein_coding	2.92288	1.25075	2.53558	1.89387	2.31843	2.86084	1.7066	1.93495	6.81356	9.61958	2.66345	2.85055	3.56036	3.33941	2.42517	2.65248	3.22126	1.38577e-06	1.43555e-05
FBgn0043535	Obp57a	Odorant-binding protein 57a	2R	protein_coding	1.16172	1.11578	1.13609	1.13164	1.13596	1.62563	38.302	31.7507	1.94187	1.86001	1.10599	1.09398	2.24098	2.09174	390.665	386.851	4.50048	0.0081499	0.0278637
FBgn0034474	Obp56g	Odorant-binding protein 56g	2R	protein_coding	0.652989	0.765657	0.788723	0.705256	0.779693	0.978609	96.2145	111.938	0.743225	1.34194	1.64485	2.24829	2.80743	0.854734	26.9931	24.7996	4.22713	0.0140734	0.0440262
FBgn0037324	Orco	Odorant receptor co-receptor	3R	protein_coding	5.46268	5.48946	1.86757	3.52271	1.28619	1.11431	5.37323	3.27182	16.3097	16.6821	1.94206	1.7187	1.64395	2.67322	5.98329	8.1587	1.66542	0.000192907	0.00114445
FBgn0038551	Odj	Oddjob	3R	protein_coding	24.8158	29.8175	13.5191	15.7394	21.8118	21.7821	37.2832	42.1123	142.887	228.156	70.2083	86.1708	89.2181	85.4216	226.61	372.867	2.79955	2.04133e-19	1.3037e-17
FBgn0035461	ntc	nutcracker	3L	protein_coding	5.94373	8.96284	9.23879	9.30942	47.5856	61.1112	25.5474	24.0858	29.4541	27.0001	16.9751	17.7505	89.7931	128.719	57.2888	81.2638	2.09708	2.34671e-08	3.54728e-07
FBgn0043456	Ndf	Nucleosome-destabilizing factor	2L	protein_coding	144.239	160.524	189.473	174.348	86.1196	66.9836	148.355	138.912	308.929	421.394	218.788	256.922	105.981	78.5821	343.925	384.056	1.26349	6.61747e-07	7.44714e-06
FBgn0034310	Nup75	Nucleoporin 75kD	2R	protein_coding	14.6509	16.363	43.5908	46.8177	25.6545	19.5599	51.0434	58.5348	28.7356	41.4527	74.919	87.3039	56.6867	46.6994	91.9102	113.461	1.22858	1.6036e-05	0.000127729
FBgn0034118	Nup62	Nucleoporin 62kD	2R	protein_coding	33.3938	38.0675	37.0649	24.5588	28.8438	26.1813	43.1053	49.4969	74.4894	84.3932	46.5666	54.5975	70.2905	85.0269	98.1227	132.236	1.15096	7.51223e-06	6.54081e-05
FBgn0038722	Nup58	Nucleoporin 58kD	3R	protein_coding	17.4703	17.7711	25.7699	28.736	35.0044	46.3311	59.8807	64.357	56.6195	55.0444	92.6312	90.7088	231.087	231.249	215.245	221.273	1.71592	9.06232e-13	2.77585e-11
FBgn0262647	Nup160	Nucleoporin 160kD	2L	protein_coding	38.9038	48.6066	35.0283	43.5376	49.2619	44.3471	77.3073	91.4681	103.567	122.611	79.4486	84.5318	46.3367	30.8281	327.578	303.828	1.40623	3.7246e-08	5.43706e-07
FBgn0026402	NiPp1	Nuclear inhibitor of Protein phosphatase 1	2R	protein_coding	16.4959	12.9402	17.2082	9.59775	20.9233	16.6347	22.2735	25.5818	68.9724	63.4272	44.0163	45.4277	72.8766	76.6124	163.386	139.868	2.25149	4.22457e-17	2.06745e-15
FBgn0032816	Nf-YB	Nuclear factor Y-box B	2L	protein_coding	32.1257	32.7141	12.3366	15.8558	26.3173	22.5568	12.8639	12.7028	149.422	213.599	45.7824	50.7029	127.162	146.627	63.4294	96.6169	2.50286	1.29602e-19	8.40307e-18
FBgn0039125	Ndc1	Nuclear division cycle 1	3R	protein_coding	10.0162	8.59757	24.9738	26.5278	15.0437	14.7066	50.545	60.0779	27.251	29.7288	32.6616	32.589	16.3763	18.9977	134.314	151.034	1.73194	9.78514e-10	1.90527e-08
FBgn0038660	Sgsh	N-sulfoglucosamine sulfohydrolase	3R	protein_coding	23.6049	23.5428	56.3052	53.9266	131.229	86.4481	1.87827	1.22955	114.277	169.842	483.721	569.553	890.243	454.047	4.18944	3.77611	2.65202	9.49343e-13	2.89402e-11
FBgn0038585	Non3	Novel nucleolar protein 3	3R	protein_coding	29.2697	23.572	33.9241	21.9594	25.0222	29.4852	41.4014	48.0624	95.8071	105.635	97.514	107.829	46.5344	54.6746	117.686	142.911	1.95387	3.40836e-14	1.24031e-12
FBgn0026079	Nsun2	NOP2-Sun domain family, member 2	X	protein_coding	70.3395	50.4623	65.0224	59.895	24.2862	14.5627	40.6274	40.3622	170.856	182.013	163.988	158.35	80.0601	67.3763	146.093	111.41	1.58886	2.07034e-09	3.7351e-08
FBgn0032251	Nse4	Non-SMC element 4	2L	protein_coding	7.7792	9.14238	4.41186	3.07367	14.7771	8.79308	18.9795	15.924	28.4735	41.4268	17.1	21.9373	50.0708	84.7346	79.7319	163.289	2.23908	1.00492e-06	1.07593e-05
FBgn0026400	Noa36	Noa36	3R	protein_coding	28.4275	29.2478	56.2085	52.3664	32.817	29.2394	48.7723	59.4736	75.1963	85.3091	110.669	118.554	82.6885	68.1094	130.569	127.317	1.51562	3.06426e-11	7.73514e-10
FBgn0022069	Nnp-1	Nnp-1	2L	protein_coding	60.1731	79.9683	45.5951	40.4405	32.9364	33.9957	86.6351	88.3446	111.81	171.033	58.2347	75.5811	49.9872	39.112	96.9388	142.508	1.00519	0.000389437	0.00210062
FBgn0034523	Nnf1a	Nnf1a	2R	protein_coding	4.50818	3.92231	4.51887	6.02917	9.26213	5.67435	3.97211	4.36454	7.16822	13.0444	7.62105	8.92422	21.6715	21.7379	9.67013	14.9941	1.50233	0.00129178	0.0059055
FBgn0030573	nmdyn-D6	nmdyn-D6	X	protein_coding	5.53151	3.70554	5.2434	4.74724	5.73047	3.7218	8.50543	8.86364	22.3031	22.8174	16.6508	15.746	17.9443	26.3406	50.3119	53.0985	2.58846	3.43535e-12	9.77276e-11
FBgn0011676	Nos	Nitric oxide synthase	2L	protein_coding	5.7681	5.93192	2.38683	1.40711	5.06553	6.62144	1.8881	2.03982	12.8323	12.2725	1.19853	1.33005	4.73881	4.24703	1.99298	1.95668	1.15552	0.000579719	0.0029619
FBgn0030724	Nipsnap	Nipsnap	X	protein_coding	48.2118	48.4764	239.06	229.671	74.6937	75.0346	64.6445	60.2485	316.276	403.886	1902.71	2140.45	546.249	766.596	592.322	968.843	2.88677	1.25145e-22	1.08005e-20
FBgn0259896	NimC1	Nimrod C1	2L	protein_coding	9.33139	9.35155	50.524	30.9835	4.04573	5.37652	4.19613	5.33659	53.7792	66.8679	94.4819	115.787	19.5356	9.01151	5.5878	4.52089	2.88339	1.64212e-12	4.87787e-11
FBgn0032151	nAChRalpha6	nicotinic Acetylcholine Receptor alpha6	2L	protein_coding	3.92533	5.33334	6.31334	3.09108	12.8396	14.7124	3.46074	3.507	13.2807	11.4015	6.18721	7.13291	17.8322	29.636	6.59612	9.50883	1.66643	0.000623145	0.00315964
FBgn0266347	nAChRalpha4	nicotinic Acetylcholine Receptor alpha4	3L	protein_coding	16.1745	15.6551	5.08541	2.44176	18.0527	22.3356	27.5233	30.9829	38.4785	46.6074	4.64386	5.89241	43.0623	56.4525	116.429	184.62	1.44682	1.71304e-06	1.74905e-05
FBgn0000036	nAChRalpha1	nicotinic Acetylcholine Receptor alpha1	3R	protein_coding	17.328	15.3544	6.20853	3.81062	16.9292	30.8124	2.81292	1.90511	41.1148	42.6247	4.47626	5.05213	48.2995	72.1938	6.15955	9.80076	1.36472	0.000384364	0.00207502
FBgn0032924	Nbr	Nibbler	2L	protein_coding	18.4728	13.4534	25.4204	25.2296	37.7693	30.0878	98.4247	106.639	31.6333	44.7554	46.0282	50.2664	60.4417	65.5316	230.692	296.655	1.29427	2.95733e-06	2.86601e-05
FBgn0029148	NHP2	NHP2	3L	protein_coding	98.7182	71.8092	70.8547	60.0244	21.7954	25.1755	50.0384	58.6684	198.854	233.918	235.777	248.939	109.891	122.067	189.31	223.38	1.34141	1.95551e-08	3.00574e-07
FBgn0010295	ng3	new glue 3	X	protein_coding	0.706244	0.67677	407.755	375.491	0.639703	0.667243	0.652654	0.664207	1.35067	0.68673	455.497	342.142	2.207	1.37988	2.41122	0.871733	2.74405	0.015151	0.0466771
FBgn0040717	Nplp4	Neuropeptide-like precursor 4	2L	protein_coding	1.08726	1.51236	837.479	804.979	0.863693	0.875002	1.04924	1.12859	2.98529	2.48084	722.479	710.787	3.30764	1.85985	2.59243	1.6236	2.17854	0.00297233	0.0119728
FBgn0015773	NetA	Netrin-A	X	protein_coding	153.882	118.228	9.29306	14.6839	17.5892	17.2855	4.90748	5.34797	1352.73	1537.93	68.7863	62.9653	134.906	73.0942	20.9277	13.9002	3.46249	5.22369e-22	4.30466e-20
FBgn0026630	nes	nessy	3L	protein_coding	43.212	59.6026	83.4421	88.096	41.018	33.1264	51.0196	52.1705	95.3069	173.686	137.594	185.28	89.2261	59.507	84.2273	126.163	1.39346	3.62773e-05	0.000261643
FBgn0039277	Nepl16	Neprilysin-like 16	3R	protein_coding	6.00366	4.67955	4.64045	3.48561	9.69875	12.7176	6.46155	5.2899	11.8889	15.8288	5.07486	5.91251	28.8295	45.252	8.70745	16.0585	1.59178	0.000646305	0.0032578
FBgn0051053	nenya	nenya	3R	protein_coding	5.81815	6.17544	2.26674	1.08402	1.81644	1.58517	3.87994	5.3813	22.6289	27.075	1.99115	2.51901	3.54675	4.06905	22.1726	29.8103	2.26805	7.61683e-10	1.51306e-08
FBgn0261617	nej	nejire	X	protein_coding	39.6749	42.8817	50.4259	29.142	51.9468	45.9781	61.6313	51.8594	109.611	124.688	45.7841	54.7162	65.0536	58.7564	94.5734	106.025	1.51338	4.39107e-09	7.4584e-08
FBgn0002940	ninaE	neither inactivation nor afterpotential E	3R	protein_coding	1.24909	1.01231	1.69892	1.02336	1.00222	1.67528	360.923	457.362	5.10192	3.70083	4.72592	4.48251	4.85496	5.63016	513.988	434.161	4.60465	1.10989e-07	1.49071e-06
FBgn0017430	Nelf-E	Negative elongation factor E	3L	protein_coding	25.5395	16.8268	13.2024	18.9474	28.4613	38.1974	25.0476	35.6063	48.5222	44.4391	62.0217	52.0763	169.403	233.36	159.282	159.406	1.17369	0.000153367	0.000935278
FBgn0032725	Nedd8	Nedd8	2L	protein_coding	7.11226	8.41816	50.1394	45.5592	25.7908	24.6715	22.7737	27.0241	16.229	13.0316	127.059	121.25	90.7015	131.42	134.992	143.72	1.00066	0.00188771	0.00810207
FBgn0002917	na	narrow abdomen	X	protein_coding	30.9616	38.1922	2.85247	4.45521	25.3183	18.6479	7.69934	6.83022	69.4561	65.212	3.49183	3.17047	26.1266	13.6933	7.58085	4.50096	1.00453	0.0027375	0.0111713
FBgn0011455	ND-SGDH	NADH dehydrogenase (ubiquinone) SGDH subunit	3L	protein_coding	202.449	204.655	404.982	375.445	134.743	166.129	180.513	132.152	1582	1714.87	1919.29	2044.24	611.971	838.254	620.423	901.415	2.98571	1.30429e-25	1.48747e-23
FBgn0085468	ND-MWFE	NADH dehydrogenase (ubiquinone) MWFE subunit	2R	protein_coding	1.86714	2.29649	7.72506	4.44086	13.4841	15.0926	5.7988	3.15744	8.39002	7.63611	11.1954	12.5799	34.479	43.1028	8.0716	10.1497	2.91915	1.34337e-06	1.39844e-05
FBgn0029868	ND-B16.6	NADH dehydrogenase (ubiquinone) B16.6 subunit	X	protein_coding	214.507	227.842	385.329	338.243	140.844	191.067	143.822	138.482	2132.44	2257.2	2388.12	2575.55	1274.62	1691.91	829.313	1177.26	3.28081	9.33314e-32	1.70303e-29
FBgn0034251	ND-51L1	NADH dehydrogenase (ubiquinone) 51 kDa subunit-like 1	2R	protein_coding	1.63389	1.24667	2.20864	7.27675	40.914	43.8725	12.0965	8.63441	2.05635	3.47085	8.76712	8.23381	234.566	169.873	32.3098	39.1345	3.08332	0.00530864	0.019541
FBgn0017567	ND-23	NADH dehydrogenase (ubiquinone) 23 kDa subunit	3R	protein_coding	236.381	181.057	276.27	253.3	115.322	160.085	155.467	137.967	4025.16	3667.42	4358.83	4120.75	2242.58	2619.22	2245.28	2261.82	4.20365	1.47066e-48	1.17405e-45
FBgn0031021	ND-18	NADH dehydrogenase (ubiquinone) 18 kDa subunit	X	protein_coding	180.137	175.661	239.553	266.134	86.7527	106.138	111.582	93.4885	601.81	580.524	888.792	860.498	340.61	445.069	249.34	299.965	1.71603	7.13486e-13	2.23367e-11
FBgn0287767	NA	NA	NA	NA	189.295	204.85	266.385	241.172	70.0684	81.2735	118.015	140.205	520.731	669.917	428.549	497.778	106.036	106.365	279.125	383.663	1.57742	1.03081e-10	2.39827e-09
FBgn0287768	NA	NA	NA	NA	9.79711	17.8227	7.96354	5.87811	42.2012	53.9105	1.96235	2.46595	35.0044	56.2458	13.7169	20.1592	199.138	229.113	2.83639	6.6157	1.85618	1.59471e-06	1.63829e-05
FBgn0287695	NA	NA	NA	NA	29.041	25.1902	88.9606	95.2288	40.605	47.8889	6.10697	5.73724	53.9817	58.195	230.046	230.294	88.2392	108.734	10.6082	13.0571	1.06852	7.69655e-06	6.66947e-05
FBgn0033379	Mys45A	Mystery 45A	2R	protein_coding	19.6683	27.6564	29.6977	23.9585	17.3863	17.2294	47.1449	39.7043	50.1018	97.0125	86.4701	127.875	47.7498	30.984	95.7472	163.3	1.67245	1.57443e-05	0.000125767
FBgn0002773	Mlc2	Myosin light chain 2	3R	protein_coding	7696.26	6507.04	24615.4	24939.5	1557.3	2796.06	763.161	645.67	18780.8	14215.3	86599.8	76174	3446.61	6040.11	1918.73	2286.7	1.18088	0.000870801	0.00419948
FBgn0259749	mmy	mummy	2L	protein_coding	597.491	521.924	716.395	702.014	168.322	212.508	114.482	115.384	1778.18	1856.66	2461.91	2483.98	469.014	561.69	220.438	262.425	1.68342	5.36513e-13	1.7047e-11
FBgn0260750	Mulk	Multi-substrate lipid kinase	2L	protein_coding	44.1545	45.1479	42.4413	40.1806	36.7217	36.8773	32.0483	26.8382	136.948	154.728	109.141	117.064	97.5936	121.911	77.8818	105.231	1.70679	2.21653e-13	7.22238e-12
FBgn0262732	mbf1	multiprotein bridging factor 1	3L	protein_coding	182.358	150.426	209.781	216.842	166.557	178.698	142.432	155.024	426.448	448.659	726.741	715.702	592.465	737.503	603.363	696.119	1.38794	1.07272e-09	2.06616e-08
FBgn0264272	mwh	multiple wing hairs	3L	protein_coding	29.0407	44.5748	10.1382	10.4255	115.723	97.5964	7.19281	8.91389	54.9189	95.3329	8.09924	10.9507	263.256	165.989	3.34847	4.75024	1.03923	0.00233273	0.00972531
FBgn0026060	Mipp2	Multiple inositol polyphosphate phosphatase 2	X	protein_coding	2.27068	2.66487	2.68803	3.1937	2.57952	5.10679	5.6329	4.99939	6.44858	7.57619	6.05817	6.61478	9.4093	5.4982	13.5532	13.6965	2.15508	0.000250639	0.00142856
FBgn0004513	Mdr65	Multi drug resistance 65	3L	protein_coding	42.9109	59.3352	22.4206	15.5747	12.579	21.9097	6.83777	8.52537	149.084	221.251	45.5036	62.9756	27.5802	22.5582	11.6657	19.5882	1.85273	3.28126e-07	4.00302e-06
FBgn0036203	Muc68D	Mucin 68D	3L	protein_coding	1.11751	1.08311	1.47768	1.09591	1.09527	1.0859	98.7706	79.0814	2.13073	2.04627	3.0311	3.15191	1.62559	1.80441	25.3324	26.6979	4.99883	0.00157656	0.00698972
FBgn0036916	Mtr3	Mtr3	3L	protein_coding	18.6011	20.6875	18.1689	17.4806	15.0446	13.9954	13.8284	17.4757	66.008	70.3567	67.7102	71.2947	66.4047	73.2801	100.613	115.47	1.83649	4.80584e-15	1.90637e-13
FBgn0015766	Msr-110	Msr-110	3L	protein_coding	562.671	550.112	739.474	721.609	1246.81	1798.36	246.103	230.114	3136.6	3957.27	4283.73	4814.34	6710.2	6421.06	919.163	1232.39	2.65111	5.67467e-22	4.64632e-20
FBgn0020269	mspo	M-spondin	2R	protein_coding	68.2893	48.7005	13.0088	8.97344	31.3549	37.4222	5.52367	6.13211	453.215	525.873	80.3946	87.8007	212.181	211.432	18.8408	20.7663	3.07818	3.63312e-33	7.7343e-31
FBgn0027949	msb1l	msb1l	2L	protein_coding	39.4918	47.3902	7.39914	9.05008	20.7896	21.9347	64.4638	64.7947	139.585	158.944	16.6562	17.5077	19.6233	21.0194	138.075	175.456	1.80052	2.02854e-15	8.35825e-14
FBgn0035107	mri	mrityu	3L	protein_coding	93.2591	87.5913	59.6627	61.472	90.3118	86.5965	61.3189	74.1846	181.54	177.664	76.5605	74.386	199.319	200.352	188.168	176.324	1.00648	7.22194e-07	8.02835e-06
FBgn0002791	mr	morula	2R	protein_coding	11.1391	16.8396	14.3893	16.2312	28.8541	19.6356	28.0689	28.5966	24.6505	31.6036	33.9962	39.1664	74.6621	71.797	113.684	149.351	1.04906	0.000652617	0.00328184
FBgn0011661	Moe	Moesin	X	protein_coding	164.898	142.998	261.187	263.439	204.409	163.069	134.831	142.853	1855.19	2258.79	2135.19	2240.27	1584.49	1016.73	1045.02	857.644	3.77124	7.16849e-37	1.76083e-34
FBgn0002780	mod	modulo	3R	protein_coding	90.7426	211.089	295.599	233.887	74.945	79.5628	350.012	288.942	458.074	783.569	739.714	1141.66	262.641	211.558	1222.61	2556.19	1.99719	2.99046e-06	2.89592e-05
FBgn0259482	Mob3	MOB kinase activator 3	2L	protein_coding	16.8966	11.2937	27.068	20.5377	20.3155	21.3566	35.236	39.2093	39.8063	56.4894	73.1449	84.1779	79.0686	90.0382	165.93	232.789	1.83756	1.16791e-09	2.23319e-08
FBgn0038965	mats	mob as tumor suppressor	3R	protein_coding	65.6695	67.3247	54.7426	37.2944	93.5113	83.9888	87.2952	85.0238	386.055	546.622	231.671	291.846	372.648	354.695	553.437	777.778	2.80713	1.03871e-22	9.02551e-21
FBgn0026326	Mad1	Mitotic arrest-deficient 1	2R	protein_coding	25.9063	28.5415	18.6243	22.2844	21.2974	23.9143	38.0204	40.4196	77.4202	96.7068	39.5653	42.9568	84.2842	97.2541	179.216	259.106	1.70135	2.9468e-11	7.45337e-10
FBgn0032486	mRF1	mitochondrial translation release factor 1	2L	protein_coding	26.9252	17.4027	13.9144	6.22246	14.3191	11.7518	18.476	15.2357	54.5945	41.1374	24.2219	23.2343	28.3338	32.7684	63.7866	46.4793	1.16223	0.000749109	0.00369941
FBgn0033712	mIF3	mitochondrial translation initiation factor 3	2R	protein_coding	13.4642	15.8305	18.5145	17.5891	10.4287	15.6503	16.741	14.783	43.8028	60.1895	90.9268	110.515	70.1438	88.3427	76.7501	146.011	1.88226	6.96637e-08	9.72474e-07
FBgn0039588	mIF2	mitochondrial translation initiation factor 2	3R	protein_coding	30.0046	21.0607	16.7998	19.9673	20.9029	22.5153	15.5912	16.2639	52.1697	52.2192	43.5766	39.6564	25.56	30.8002	28.0362	28.3059	1.06559	3.06758e-05	0.000225185
FBgn0013710	mt:tRNA:Tyr-GTA	mitochondrial transfer RNA:Tyrosine-GTA	mitochondrion_genome	tRNA	0.775263	1.04328	0.866224	0.811721	1.04531	0.873492	0.831013	0.870839	1.99954	3.22891	1.10732	1.43872	3.89703	0.910238	1.60626	1.05486	4.07837	0.0102048	0.0335683
FBgn0013703	mt:tRNA:Gln-TTG	mitochondrial transfer RNA:Glutamine-TTG	mitochondrion_genome	tRNA	1.22664	1.12198	1.08047	1.18136	1.09019	1.08004	1.14991	1.08324	8.2997	11.7626	4.06215	4.5616	12.0318	7.79769	10.569	10.9578	8.14119	3.83129e-14	1.38632e-12
FBgn0037008	mTerf3	mitochondrial transcription termination factor 3	3L	protein_coding	14.4859	12.2335	16.3163	18.3721	8.01232	14.3607	17.1343	13.4505	36.9372	48.4245	43.6908	47.6772	59.8548	60.7078	49.9905	72.7127	1.75129	1.53983e-07	2.00696e-06
FBgn0037778	mtTFB2	mitochondrial transcription factor B2	3R	protein_coding	5.98991	8.18566	11.8708	16.1733	10.9327	6.7439	9.57108	8.3735	13.8214	15.3889	30.791	31.4498	23.79	31.4796	26.103	34.6312	1.17268	0.00303009	0.0121632
FBgn0013688	mt:srRNA	mitochondrial small ribosomal RNA	mitochondrion_genome	rRNA	55.2466	58.3309	36.2614	22.945	137.262	154.564	182.366	133.731	25030.1	22334.4	5747.77	6106.7	18664.6	23304.2	58792	66964.7	8.69763	2.34202e-114	2.99147e-110
FBgn0035980	mRRF1	mitochondrial ribosome recycling factor 1	3L	protein_coding	7.84973	8.30151	13.029	16.2849	8.23936	18.2359	15.3358	16.4932	27.4754	28.2132	45.8096	46.1428	43.8006	53.9134	51.9808	73.3848	1.92602	5.65341e-07	6.47052e-06
FBgn0032236	mRpS7	mitochondrial ribosomal protein S7	2L	protein_coding	66.7266	68.3457	77.3747	49.0418	44.6589	46.3774	54.2033	46.7893	509.841	485.183	260.539	282.018	202.44	245.129	335.396	384.315	2.8784	2.33972e-29	3.43796e-27
FBgn0035534	mRpS6	mitochondrial ribosomal protein S6	3L	protein_coding	30.5365	26.2221	27.4448	15.628	15.7376	26.0461	14.9398	19.0481	108.375	88.0267	52.8961	53.9414	70.2519	120.737	66.1823	83.5944	1.79219	3.91297e-07	4.67981e-06
FBgn0287187	mRpS5	mitochondrial ribosomal protein S5	3L	protein_coding	83.699	71.8026	40.5465	52.3979	29.8566	35.0287	48.8688	48.5252	163.488	150.568	127.721	114.641	134.252	195.474	109.808	125.62	1.00963	4.08422e-05	0.000291077
FBgn0285951	mRpS34	mitochondrial ribosomal protein S34	3L	protein_coding	35.9027	29.2499	40.248	25.2266	21.4575	27.595	21.1529	24.0641	84.1376	70.6291	95.83	95.3106	55.3155	79.5413	40.4046	43.5317	1.25575	1.13227e-05	9.40955e-05
FBgn0030692	mRpS30	mitochondrial ribosomal protein S30	X	protein_coding	134.055	139.137	138.859	114.605	73.7681	83.8386	71.5973	77.4939	632.189	694.939	533.992	586.238	259.333	338.506	287.363	398.311	2.25999	6.61632e-20	4.44791e-18
FBgn0260407	mRpS23	mitochondrial ribosomal protein S23	2L	protein_coding	26.2134	25.4964	26.867	23.1184	17.9212	27.776	20.5985	21.5464	286.539	279.294	195.25	201.878	160.291	229.56	240.258	328.256	3.47032	1.40684e-32	2.85232e-30
FBgn0044511	mRpS21	mitochondrial ribosomal protein S21	3R	protein_coding	23.9457	25.2507	30.554	22.325	14.3962	15.5901	19.0786	17.4063	88.167	49.1972	77.3272	64.8326	71.8669	90.4793	67.1299	45.6343	1.54999	3.46393e-06	3.31421e-05
FBgn0039765	mRpS18C	mitochondrial ribosomal protein S18C	3R	protein_coding	38.5906	32.9094	28.4762	18.9202	20.6725	23.5259	15.3158	13.4579	114.737	76.6766	72.1145	64.3968	56.2357	76.3735	42.8452	35.1313	1.44799	1.20507e-06	1.26895e-05
FBgn0032849	mRpS18B	mitochondrial ribosomal protein S18B	2L	protein_coding	48.2293	32.0563	33.975	26.4065	25.0585	32.7277	27.3705	32.6678	209.816	190.62	123.167	117.168	87.7699	155.563	141.393	175.13	2.32086	3.42193e-13	1.10375e-11
FBgn0033907	mRpS16	mitochondrial ribosomal protein S16	2R	protein_coding	56.1492	51.2093	38.946	28.0605	25.8102	25.9143	28.548	25.5179	683.219	595.137	318.34	315.987	258.63	339.001	269.764	280.704	3.58598	5.94511e-44	2.71203e-41
FBgn0038474	mRpS11	mitochondrial ribosomal protein S11	3R	protein_coding	51.1672	36.9708	51.3456	33.1579	25.4558	32.7185	26.5818	28.8938	129.968	125.896	133.47	137.53	89.4505	135.534	60.4649	75.2713	1.53331	1.2442e-07	1.65716e-06
FBgn0038678	mRpL55	mitochondrial ribosomal protein L55	3R	protein_coding	33.7004	31.0349	42.4763	32.8439	14.7318	20.4898	13.1868	15.3471	231.172	194.106	267.978	261.773	104.616	167.178	81.8613	98.8106	2.72498	1.42823e-20	1.04844e-18
FBgn0032053	mRpL51	mitochondrial ribosomal protein L51	2L	protein_coding	68.6404	55.982	50.7958	46.3041	35.7042	45.3414	24.3219	28.9604	199.789	175.852	161.036	151.259	135.273	181.124	87.436	91.349	1.6005	5.22802e-11	1.27438e-09
FBgn0031357	mRpL48	mitochondrial ribosomal protein L48	2L	protein_coding	35.6616	36.599	36.8523	20.3576	15.4821	29.8868	15.2939	17.4	111.76	97.2398	79.5972	87.1994	59.4598	56.4893	31.9075	32.2657	1.5479	1.74127e-06	1.77504e-05
FBgn0037892	mRpL40	mitochondrial ribosomal protein L40	3R	protein_coding	60.3536	46.6429	48.4672	42.8939	27.3785	33.9258	24.6461	27.8866	251.38	211.143	142.611	130.657	101.234	128.692	158.358	149.504	2.1321	5.57716e-18	2.94368e-16
FBgn0261380	mRpL37	mitochondrial ribosomal protein L37	3R	protein_coding	44.1254	58.2763	61.3932	54.9876	29.9356	45.1173	37.3148	35.2345	237.304	255.372	181.277	204.691	113.164	154.372	126.525	204.999	2.24428	1.62022e-14	6.19611e-13
FBgn0035335	mRpL23	mitochondrial ribosomal protein L23	3L	protein_coding	65.5031	52.042	45.2848	37.0214	21.9391	23.4489	24.4856	31.2428	466.041	404.307	286.843	270.716	156.605	220.825	172.481	175.7	2.9038	2.35825e-27	3.07367e-25
FBgn0038662	Mpc1	Mitochondrial pyruvate carrier	3R	protein_coding	69.0296	69.6382	217.388	183.215	52.5264	58.2348	106.066	83.8795	312.767	400.595	746.664	867.425	237.655	264.612	412.825	605.975	2.35244	1.30152e-18	7.69642e-17
FBgn0013685	mt:ND6	mitochondrial NADH-ubiquinone oxidoreductase chain 6	mitochondrion_genome	protein_coding	21.681	26.1152	23.5453	13.7074	16.8372	16.9863	12.7315	8.35935	59.6479	55.7092	25.4993	28.603	42.227	31.8515	19.7166	17.3414	1.29953	2.07472e-05	0.000159834
FBgn0013683	mt:ND4L	mitochondrial NADH-ubiquinone oxidoreductase chain 4L	mitochondrion_genome	protein_coding	4.89169	3.3431	2.64091	3.3499	3.79796	2.15604	2.47278	2.04906	39.3517	72.4587	50.1343	57.0517	16.2456	19.7483	24.5804	40.75	3.94221	2.23328e-19	1.41919e-17
FBgn0262952	mt:ND4	mitochondrial NADH-ubiquinone oxidoreductase chain 4	mitochondrion_genome	protein_coding	1286.1	1457.98	1519.04	1290.8	1042.54	884.183	795.816	590.726	16541.5	17237.3	4817.55	5139.02	4722.28	2061.02	5630.31	3493.37	3.67198	5.29506e-21	4.04993e-19
FBgn0037506	Mics1	Mitochondrial morphology and cristae structure 1	3R	protein_coding	0.893522	0.968376	2.87594	2.47351	67.3882	65.7801	25.2928	25.7842	1.24881	1.92343	6.23883	7.87806	216.204	242.719	58.6874	102.37	4.59282	0.00487142	0.0181855
FBgn0013674	mt:CoI	mitochondrial Cytochrome c oxidase subunit I	mitochondrion_genome	protein_coding	12516.4	14159.3	15065.6	14184.7	9512.36	8656.35	8452.67	6235.4	37860.7	37601.1	14717.7	15099.8	9246.96	4817.47	7624.99	5112.86	1.54112	2.26434e-06	2.25078e-05
FBgn0013678	mt:Cyt-b	mitochondrial Cytochrome b	mitochondrion_genome	protein_coding	6244.59	6523.12	6326.57	5948.94	4848.38	4237.59	4453.53	3206.15	14681.6	16419.3	6628.06	7055.94	8036.95	4672.4	4044.28	3191.56	1.30721	1.27353e-05	0.000104744
FBgn0029870	Marf	Mitochondrial assembly regulatory factor	X	protein_coding	118.749	107.998	171.47	177.035	101.571	120.049	216.815	188.909	635.555	854.688	636.158	711.978	464.399	442.652	934.012	1246.48	2.70899	1.58536e-25	1.77629e-23
FBgn0036846	MESR6	Misexpression suppressor of ras 6	3L	protein_coding	12.8563	12.7782	22.3221	23.7033	45.3698	32.1542	14.0373	15.5688	32.4256	46.7123	84.726	96.6324	201.473	172.725	85.0901	102.241	1.70677	6.78874e-09	1.11743e-07
FBgn0035725	Mis12	Mis12	3L	protein_coding	9.29563	10.1233	6.04015	5.10853	10.7457	10.4436	16.8768	18.4253	35.3396	31.8072	12.6379	12.6643	41.0125	39.0312	76.9398	68.5885	1.9109	1.62769e-12	4.84628e-11
FBgn0014343	mirr	mirror	3L	protein_coding	13.6209	23.8775	15.72	18.36	21.3617	17.5997	6.1556	5.34543	79.2399	95.5021	10.5124	12.1085	35.2125	32.3394	8.52507	11.2751	2.31904	1.58626e-13	5.26267e-12
FBgn0259110	mmd	mind-meld	X	protein_coding	15.3361	12.2991	5.78023	3.43223	31.9005	46.9068	6.02168	4.6132	89.2127	85.9724	19.6724	21.0818	147.827	199.755	14.6015	18.4285	2.74746	1.62639e-17	8.2436e-16
FBgn0267366	mil	milkah	3R	protein_coding	1.07264	1.05564	9.67354	6.48611	112.728	143.275	25.2752	19.7127	2.8567	2.00346	78.4138	73.5076	1413.7	1659.61	218.46	185.117	5.54346	0.000127464	0.000795746
FBgn0283658	muc	midline uncoordinated	2L	protein_coding	266.179	275.539	836.579	732.896	222.772	282.684	291.247	221.899	1018.02	1095.81	2107.05	2274.34	703.478	859.57	588.992	799.115	1.93504	1.21156e-13	4.08317e-12
FBgn0053988	Mid1	Mid1	2R	protein_coding	10.7367	11.6712	3.17671	2.92548	7.13026	10.8091	2.34115	2.04293	36.6604	49.8174	3.38383	4.06467	23.1276	30.085	5.79675	10.9097	2.00326	5.07766e-08	7.2385e-07
FBgn0004177	mts	microtubule star	2L	protein_coding	196.798	152.968	223.083	203.425	150.617	163.564	180.839	206.953	634.848	711.469	652.022	669.815	544.809	539.623	857.484	895.129	1.94787	2.70378e-17	1.33341e-15
FBgn0039139	Mettl3	Methyltransferase like 3	3R	protein_coding	8.64385	5.65277	10.3905	6.78724	16.976	17.1533	22.664	20.703	26.8232	32.9618	33.6494	37.294	43.2558	40.7846	77.4931	83.1639	2.22773	4.22202e-13	1.3482e-11
FBgn0032016	Mettl14	Methyltransferase like 14	2L	protein_coding	17.814	12.8056	18.2089	19.1689	14.6551	12.906	22.9748	24.4033	186.41	189.057	283.175	264.527	209.507	204.478	491.49	423.517	3.70973	4.21121e-48	2.83104e-45
FBgn0027950	MBD-like	Methyl-CpG binding domain protein-like	3R	protein_coding	26.0237	27.9722	14.1731	20.0398	27.9063	29.1396	24.1859	31.3741	55.8752	57.876	28.3456	27.1893	57.612	65.9534	46.6406	52.5141	1.1015	6.67992e-06	5.90468e-05
FBgn0035132	mthl10	methuselah-like 10	3L	protein_coding	35.7893	42.0364	58.1208	52.6182	16.3788	21.2468	13.8667	14.0612	143.059	226.017	150.251	194.568	42.7861	40.5262	29.8892	52.1478	2.25385	7.12924e-13	2.23367e-11
FBgn0002868	MtnA	Metallothionein A	3R	protein_coding	878.215	806.073	299.588	260.805	71.4888	78.164	169.274	133.519	4701.1	3385.67	1970.14	1739.05	654.841	825.288	1179.76	998.431	2.27084	2.10574e-16	9.74516e-15
FBgn0019985	mGluR	metabotropic Glutamate Receptor	4	protein_coding	4.74711	4.80907	2.32415	2.9908	7.94117	11.4041	4.84715	5.82767	7.81008	11.7631	2.50296	2.88634	15.0308	14.2997	23.8926	37.3493	1.24036	0.00266107	0.0109047
FBgn0260856	Membrin	Membrin	3L	protein_coding	14.3339	8.313	28.0373	24.5085	12.4306	13.3957	11.209	11.8607	63.0128	61.0696	216.475	200.208	126.239	182.657	117.799	124.559	2.54303	1.72696e-17	8.71878e-16
FBgn0016036	mei-P22	meiotic P22	3L	protein_coding	0.779268	0.864852	1.21174	1.51179	1.65349	1.90936	3.68245	3.10838	0.997171	1.70204	2.17712	2.68234	4.75232	2.0232	8.18048	8.55252	4.61292	0.00679385	0.0240849
FBgn0260986	mei-38	meiotic 38	X	protein_coding	11.3105	16.3904	7.55377	10.9551	4.1771	5.19359	77.2044	101.708	26.245	35.6973	23.0847	26.2679	14.7063	9.28285	248.455	285.114	1.21965	0.000172248	0.00103389
FBgn0014342	mia	meiosis I arrest	3R	protein_coding	2.58292	6.20147	5.03104	7.34882	10.0722	11.0695	6.57522	6.20901	12.2158	8.80233	12.141	11.4217	11.853	15.1339	7.04687	7.9171	1.49429	0.00171555	0.00748603
FBgn0261260	mgl	Megalin	X	protein_coding	24.6879	30.4285	60.3951	54.1513	151.316	113.633	32.8964	28.4035	81.9097	80.326	110.522	115.007	502.323	455.387	84.9619	79.7785	1.59607	6.77978e-11	1.61263e-09
FBgn0034503	MED8	Mediator complex subunit 8	2R	protein_coding	25.6929	15.9448	20.639	20.5647	16.9982	17.312	20.7846	26.1766	45.1835	50.1727	72.9394	70.195	55.4708	50.4379	100.771	88.7545	1.2477	2.31156e-06	2.29414e-05
FBgn0051390	MED7	Mediator complex subunit 7	3R	protein_coding	20.7943	20.7041	15.0601	18.8096	24.2527	22.3448	16.2927	20.6011	105.683	104.937	94.4348	89.5673	113.129	129.443	130.471	134.577	2.40116	7.65761e-25	8.08352e-23
FBgn0037262	MED31	Mediator complex subunit 31	3R	protein_coding	11.3703	11.317	18.6503	13.2267	26.5066	27.4952	25.944	32.1244	28.7607	35.8506	33.153	39.2542	40.2532	63.9984	53.6741	93.5746	1.57684	1.38891e-05	0.000113141
FBgn0035851	MED24	Mediator complex subunit 24	3L	protein_coding	13.7192	16.8575	11.6056	14.9509	16.0204	12.2779	27.7614	31.4442	30.108	47.5213	15.963	18.9379	31.3864	20.1889	67.9878	79.6976	1.40882	2.71607e-05	0.000202761
FBgn0013531	MED20	Mediator complex subunit 20	2L	protein_coding	5.93505	11.2194	9.83494	10.4258	11.2861	8.28868	12.6971	17.853	29.065	31.3906	29.6442	33.486	48.8087	54.8744	71.8575	94.4717	1.92776	4.30978e-08	6.25554e-07
FBgn0026873	MED18	Mediator complex subunit 18	X	protein_coding	21.9879	21.6598	18.5983	22.3076	18.8669	22.618	19.5625	22.1924	60.3063	61.3174	55.9587	54.5806	76.5886	101.344	68.9014	85.8405	1.50189	2.02797e-09	3.66901e-08
FBgn0017578	Max	Max	3L	protein_coding	19.7351	17.7101	18.4111	15.2446	18.5929	19.3133	12.4524	13.0892	142.967	145.243	113.726	117.012	83.7684	95.0428	69.4458	75.4788	3.01503	3.83181e-38	9.5968e-36
FBgn0034282	Mapmodulin	Mapmodulin	2R	protein_coding	18.8605	24.8062	61.6147	57.9605	75.4292	57.3361	128.202	124.386	64.2331	93.6356	165.732	205.424	187.902	176.273	463.639	680.714	1.88499	2.18962e-10	4.81515e-09
FBgn0013987	MAPk-Ak2	MAP kinase activated protein-kinase-2	X	protein_coding	111.062	112.265	109.282	101.76	81.8483	89.5863	103.91	103.933	947.419	1075.78	450.844	486.227	371.188	368.916	680.265	795.657	3.17866	5.02592e-44	2.37763e-41
FBgn0029833	MCTS1	Malignant T cell amplified sequence 1	X	protein_coding	129.442	123.344	282.018	271.974	99.9929	93.2028	139.687	157.805	338.154	322.737	609.128	594.311	284.459	277.44	374.435	337.664	1.40541	2.05278e-11	5.31848e-10
FBgn0004171	Mst98Cb	Male-specific RNA 98Cb	3R	protein_coding	1.15036	1.11098	7.88448	6.87142	84.0328	115.755	34.6513	38.2288	1.9098	2.1058	13.3089	14.4015	110.2	170.889	20.998	33.2525	4.76112	0.00362744	0.0141432
FBgn0002865	Mst98Ca	Male-specific RNA 98Ca	3R	protein_coding	0.778693	0.862492	15.8534	14.3795	148.605	195.129	51.6179	53.4021	3.02751	1.09389	24.307	16.4079	312.666	567.745	114.418	65.7134	6.07607	9.28238e-06	7.90939e-05
FBgn0002862	Mst87F	Male-specific RNA 87F	3R	protein_coding	0.684527	0.762617	8.97528	8.53737	153.263	163.215	66.5245	64.4421	2.45444	1.11757	8.47978	6.2151	101.167	118.486	40.2964	20.9615	6.08724	3.50298e-06	3.34656e-05
FBgn0011668	Mst57Da	Male-specific RNA 57Da	3R	protein_coding	0.979359	0.986408	0.986731	0.983023	0.986338	0.987669	141.101	148.139	2.20874	1.20934	1.74569	1.3448	1.46842	1.47093	117.329	62.8617	4.80144	0.00332654	0.0131364
FBgn0005616	msl-2	male-specific lethal 2	2L	protein_coding	27.4421	21.5376	19.5566	23.3701	28.5635	27.9054	9.14755	11.7791	62.0896	65.8919	33.7676	31.9158	57.6323	43.9911	16.1908	12.7782	1.44781	3.71106e-08	5.4235e-07
FBgn0002774	mle	maleless	2R	protein_coding	53.1967	48.4156	32.3541	43.524	86.9403	76.9813	48.8852	44.4231	118.612	160.744	78.09	82.0694	272.243	231.279	110.552	126.226	1.47698	1.05402e-09	2.03984e-08
FBgn0267433	kl-5	male fertility factor kl5	Y	protein_coding	1.11659	1.06752	1.05215	1.09434	7.63813	8.34871	3.16816	3.33916	1.20287	2.46248	0.916956	1.23599	4.57547	3.29798	1.22093	2.05693	4.62733	0.00815883	0.0278868
FBgn0038799	MFS9	Major Facilitator Superfamily Transporter 9	3R	protein_coding	28.3248	29.485	82.9398	79.325	71.8365	50.7417	14.9361	11.4955	99.7013	113.778	219.906	233.151	177.511	96.7675	49.7897	36.3585	1.95227	5.74331e-10	1.17615e-08
FBgn0025684	MFS18	Major Facilitator Superfamily Transporter 18	2L	protein_coding	57.8445	45.8502	68.3509	78.4982	24.5327	28.6866	35.6922	41.7715	173.111	202.324	244.692	245.541	75.6577	65.5572	153.201	153.532	1.88131	2.70071e-16	1.24087e-14
FBgn0029979	mahe	maheshvara	X	protein_coding	13.1152	11.4869	34.7912	32.9326	66.7302	67.9941	91.0248	101.328	22.2562	30.7181	57.5149	65.315	111.152	73.999	302.94	308.085	1.1832	6.76827e-05	0.000452956
FBgn0262169	magu	magu	2R	protein_coding	27.6085	22.5113	33.1855	47.5723	41.7746	37.65	53.6471	54.7713	85.7617	101.755	28.0916	26.91	26.4885	12.5965	73.6291	47.3806	1.99292	6.39908e-10	1.30152e-08
FBgn0036996	mag	magro	3L	protein_coding	11.3952	15.9078	123.514	261.846	1.02135	1.70898	43.4218	37.3109	294.58	567.167	1290.4	1590.53	3.77284	2.57508	1236.39	2273.15	5.04498	1.7898e-23	1.6687e-21
FBgn0002736	mago	mago nashi	2R	protein_coding	82.0704	76.5836	71.8215	60.5545	24.2345	18.7224	57.7028	67.3566	284.968	256.017	275.674	266.279	74.1092	68.8502	262.611	206.337	1.8083	4.60867e-15	1.83385e-13
FBgn0026666	MagR	Magnetic receptor	X	protein_coding	28.5395	30.3547	39.328	35.7795	27.667	32.5275	33.2822	24.336	875.507	812.473	823.693	828.465	612.446	742.574	676.193	776.334	4.87251	8.61856e-66	5.50424e-62
FBgn0037481	MAGE	MAGE	3R	protein_coding	9.13995	9.50163	4.0453	4.52499	5.94731	7.61755	21.8205	24.9189	43.9898	56.15	14.5757	16.1129	25.0794	29.238	82.9703	124.77	2.5518	6.10386e-16	2.67002e-14
FBgn0035640	mad2	mad2	3L	protein_coding	3.98216	4.02578	7.8932	6.40483	8.0389	7.95883	26.0141	30.6921	15.8551	26.837	14.4826	19.0544	46.3825	52.7166	211.832	400.2	2.73513	8.22751e-11	1.9318e-09
FBgn0004428	LysE	Lysozyme E	3L	protein_coding	1.5278	1.94587	5.22138	2.02228	1.67705	1.6386	17.4588	15.1758	2.54283	4.84765	1.55787	2.62203	1.68905	2.32821	2.42146	6.83041	2.6643	0.0118146	0.0381755
FBgn0053182	Kdm4B	Lysine (K)-specific demethylase 4B	2R	protein_coding	5.04063	3.4837	2.39604	2.74417	3.12083	2.66565	4.847	4.33565	9.24395	10.6718	4.55796	4.37843	9.14074	3.86995	16.1521	8.95615	1.47813	0.00283538	0.0114972
FBgn0033233	Kdm4A	Lysine (K)-specific demethylase 4A	2R	protein_coding	14.7832	20.5512	9.61825	14.4562	12.4878	17.8835	40.4487	39.2919	31.545	51.8876	14.4116	17.7033	17.1558	17.1693	53.9321	106.639	1.28404	0.000660057	0.00331143
FBgn0264691	Lst8	Lst8	X	protein_coding	38.8244	37.4412	34.0436	36.7386	24.4932	27.503	63.6439	62.7429	71.111	86.5834	96.3541	103.225	85.5541	96.6588	185.979	250.034	1.04444	5.26224e-06	4.76024e-05
FBgn0030364	Lsm12a	LSM12 homolog a	X	protein_coding	40.4593	43.2655	62.8124	52.0647	49.0942	56.1587	74.3757	90.746	91.927	121.809	86.0833	102.869	103.031	104.655	126.052	179.653	1.35507	1.17579e-07	1.56932e-06
FBgn0002576	lz	lozenge	X	protein_coding	2.04137	1.51958	6.66658	5.18674	4.82825	4.66173	1.63538	2.42768	4.25838	5.32113	8.46662	9.28463	7.35964	4.60973	2.86456	2.34392	2.11909	0.000244445	0.00139637
FBgn0259795	loopin-1	loopin-1	2R	protein_coding	0.691599	0.676465	38.7153	44.1352	573.537	571.879	228.66	215.975	3.82831	2.87651	38.2889	32.7174	428.804	291.14	141.488	80.0221	5.18695	1.28805e-10	2.94844e-09
FBgn0287619	lncRNA:CR46488	long non-coding RNA:CR46488	4	ncRNA	25.0787	16.7493	10.0899	12.9981	9.38498	12.6621	6.81524	6.07733	68.2104	47.8226	50.4892	38.6747	62.2141	62.8709	22.0978	14.2576	1.55817	4.5677e-06	4.22165e-05
FBgn0287603	lncRNA:CR46472	long non-coding RNA:CR46472	X	ncRNA	1.70314	1.66181	1.08786	0.934513	2.68397	2.02382	32.6414	31.1429	3.29958	5.25725	2.32845	2.90181	5.57016	6.72235	131.395	228.051	2.05993	0.000849129	0.00410749
FBgn0278598	lncRNA:CR46268	long non-coding RNA:CR46268	2L	ncRNA	3.11927	1.95919	2.07308	1.50308	4.50876	6.46857	4.3963	4.8409	9.43259	6.25421	2.53972	2.11918	8.77483	10.1285	11.3906	7.72713	2.15302	3.99299e-05	0.000285248
FBgn0267913	lncRNA:CR46194	long non-coding RNA:CR46194	2R	ncRNA	3.54069	3.38116	4.09638	4.40917	3.97063	3.77096	6.52088	6.7286	7.79335	9.06782	12.9087	13.4723	8.8825	14.4071	7.88855	12.3431	1.58927	0.000849283	0.00410749
FBgn0267733	lncRNA:CR46064	long non-coding RNA:CR46064	2R	ncRNA	4.40297	5.95951	4.06551	3.55554	13.8032	11.0243	3.33653	2.50343	9.22237	11.107	7.83064	9.13814	34.8071	35.2056	7.79976	10.3276	1.1363	0.00382446	0.014785
FBgn0267601	lncRNA:CR45939	long non-coding RNA:CR45939	3L	ncRNA	2.5217	2.52084	1.08505	1.08524	1.08526	1.07691	1.08129	1.07781	6.64016	6.82614	1.05774	1.07145	1.34776	1.79581	0.933297	1.16287	2.02531	0.00125859	0.00577442
FBgn0267470	lncRNA:CR45820	long non-coding RNA:CR45820	3L	ncRNA	1.84279	2.44759	1.00139	0.91044	1.20518	1.21689	1.08385	0.991785	10.544	10.0208	1.84358	1.93373	4.29037	3.77298	1.19268	1.15859	3.02806	5.53321e-08	7.84414e-07
FBgn0267151	lncRNA:CR45591	long non-coding RNA:CR45591	3R	ncRNA	1.69733	1.49657	1.17384	1.31539	1.44261	1.68956	1.47149	1.17173	4.91066	4.30414	10.6811	9.71665	1.95711	3.02991	1.3231	1.5509	3.27529	0.000258466	0.00146468
FBgn0267073	lncRNA:CR45517	long non-coding RNA:CR45517	X	ncRNA	1.90986	1.38924	3.5027	2.07325	3.34455	3.93793	2.8133	3.26136	2.66525	4.45262	25.3316	33.6739	9.6095	19.8331	9.84139	26.1169	3.30359	0.00479915	0.0179659
FBgn0267028	lncRNA:CR45472	long non-coding RNA:CR45472	2R	ncRNA	2.77419	1.82874	0.960275	0.957274	2.19732	1.39565	1.73233	1.52169	6.33614	7.45195	1.34572	1.31818	5.63723	4.52282	3.71428	3.00287	2.1404	8.18092e-05	0.000535048
FBgn0266967	lncRNA:CR45418	long non-coding RNA:CR45418	3L	ncRNA	7.01604	3.37976	3.07204	2.62142	1.60331	2.60038	1.31847	1.11097	15.3304	17.9083	1.72598	1.71086	3.5305	4.15903	1.1289	1.32414	1.94318	0.000456913	0.00240157
FBgn0266963	lncRNA:CR45414	long non-coding RNA:CR45414	3L	ncRNA	0.935856	0.95555	0.953116	0.946929	2.18018	2.02931	0.950568	1.09489	1.58715	1.38867	0.98696	0.934056	5.13683	7.08687	1.19369	1.26615	4.35276	0.0157935	0.0481114
FBgn0266898	lncRNA:CR45358	long non-coding RNA:CR45358	2L	ncRNA	1.27761	1.70269	1.17193	1.22282	1.17724	1.15859	1.20075	1.16166	6.92428	7.08038	2.79228	2.94358	1.71657	2.42375	1.43753	2.03366	4.24302	1.9669e-07	2.48744e-06
FBgn0266859	lncRNA:CR45320	long non-coding RNA:CR45320	2R	ncRNA	2.01711	1.90711	1.12691	1.18387	2.34949	2.12173	1.16242	1.44654	7.21759	5.11073	1.62368	1.36662	3.2651	6.55142	1.50992	1.58621	2.64531	0.000929487	0.00444158
FBgn0266777	lncRNA:CR45242	long non-coding RNA:CR45242	3L	ncRNA	1.2908	0.939315	2.27094	1.70642	0.944258	0.949742	0.92979	0.948566	24.98	33.0747	26.7639	30.2764	1.88519	1.1964	1.30157	1.17651	7.0202	1.95193e-29	2.93318e-27
FBgn0266750	lncRNA:CR45223	long non-coding RNA:CR45223	3R	ncRNA	1.13669	1.55191	1.03929	1.10998	2.16997	2.90707	1.43964	1.34519	5.71052	4.08579	2.0794	1.89513	21.0673	21.6802	3.5239	3.01087	3.78655	1.98362e-06	1.99345e-05
FBgn0266631	lncRNA:CR45138	long non-coding RNA:CR45138	2R	ncRNA	2.8567	4.59782	1.25973	1.04779	1.23767	2.30636	1.08887	1.56529	9.70667	8.02187	2.07875	2.22594	1.65384	6.8986	0.710175	2.02866	1.93702	0.00603187	0.0217888
FBgn0265940	lncRNA:CR44727	long non-coding RNA:CR44727	2L	ncRNA	2.55742	2.19504	1.57437	1.19018	3.17912	2.18462	1.1759	1.32156	5.0811	7.28138	1.04596	1.23991	6.22459	3.44933	2.4206	2.08681	2.15539	0.00200694	0.00853634
FBgn0265902	lncRNA:CR44691	long non-coding RNA:CR44691	X	ncRNA	0.692739	0.66566	0.62559	0.629619	0.625372	0.946645	1.15819	0.839243	1.81632	1.73063	0.707878	0.694386	3.98136	0.793098	2.74864	0.979565	3.83641	0.0164015	0.0496672
FBgn0265807	lncRNA:CR44596	long non-coding RNA:CR44596	2L	ncRNA	2.44764	2.73662	1.06558	1.31503	1.50206	1.04778	0.955026	1.04477	11.8407	10.6981	2.24656	2.07507	2.73808	5.24735	1.33887	1.74814	2.6566	8.86078e-07	9.62404e-06
FBgn0265806	lncRNA:CR44595	long non-coding RNA:CR44595	2L	ncRNA	1.41134	1.92366	1.05349	0.991643	1.04734	1.04364	1.0053	1.34495	6.76832	7.74514	1.2509	1.42013	2.63771	3.91625	1.10263	1.80333	3.15386	1.10586e-05	9.23217e-05
FBgn0265686	lncRNA:CR44493	long non-coding RNA:CR44493	2L	ncRNA	1.91185	2.31125	1.65237	1.27117	2.55025	2.82591	2.45243	2.78571	5.39089	5.20239	1.78427	1.92402	8.25726	7.61197	12.1759	12.2304	2.21024	0.000548394	0.00281877
FBgn0265660	lncRNA:CR44467	long non-coding RNA:CR44467	2R	ncRNA	3.15242	2.32553	1.07831	1.61397	1.08359	1.31561	1.11332	1.07679	7.91084	8.77168	3.60164	3.31073	1.06176	1.05563	1.04854	1.06909	2.15624	0.000472571	0.00247165
FBgn0265648	lncRNA:CR44455	long non-coding RNA:CR44455	2R	ncRNA	0.818351	0.873664	4.21873	2.65755	76.6093	58.099	19.5335	18.3243	1.45371	0.885839	26.5761	23.5778	759.808	820.77	159.223	99.9497	4.21155	0.0156198	0.0477415
FBgn0265340	lncRNA:CR44294	long non-coding RNA:CR44294	2R	ncRNA	3.49135	1.32342	1.31858	1.41714	1.89971	1.87169	1.5947	1.67465	5.68397	5.85743	2.04636	1.71915	3.16268	3.16499	3.53153	2.60332	2.20164	0.00820969	0.0280231
FBgn0264987	lncRNA:CR44138	long non-coding RNA:CR44138	3R	ncRNA	14.3835	10.9558	5.39262	3.41373	1.11658	0.925867	1.40999	1.86582	36.0684	33.6036	16.1918	16.3228	2.2196	2.84934	5.72131	5.56962	1.50865	9.72289e-07	1.04714e-05
FBgn0264835	lncRNA:CR44043	long non-coding RNA:CR44043	2R	ncRNA	2.84849	3.12805	1.53292	1.57427	1.86883	3.79331	2.02802	1.48394	6.35253	6.91985	2.61602	2.82851	8.50964	11.1961	1.46517	2.37961	1.88758	0.00501701	0.0186503
FBgn0263660	lncRNA:CR43651	long non-coding RNA:CR43651	2R	ncRNA	2.0404	1.40459	1.9233	1.19502	1.13836	1.1237	2.30332	2.43314	12.5383	8.64663	7.0692	6.21873	1.38233	2.65338	20.3717	19.4637	4.04472	1.73079e-09	3.16724e-08
FBgn0263384	lncRNA:CR43436	long non-coding RNA:CR43436	3R	ncRNA	2.88409	2.60687	1.52487	1.12609	7.92688	11.1316	2.56483	1.9288	10.0906	5.07521	1.91577	1.50852	20.9077	36.4189	4.83952	3.74922	1.8478	0.00198884	0.00846781
FBgn0286827	lncRNA:CR43334	long non-coding RNA:CR43334	3L	ncRNA	7.74286	10.2766	1.99542	2.36799	7.39517	10.3971	5.52391	3.96621	27.9953	25.4545	5.88723	5.82113	30.2376	39.6391	3.54556	4.62911	1.67378	1.24858e-06	1.30937e-05
FBgn0262887	lncRNA:CR43242	long non-coding RNA:CR43242	2L	ncRNA	3.9953	4.64862	2.85984	4.00092	5.20487	5.83057	3.72656	6.17962	7.63116	19.2639	6.22479	8.97189	26.2881	31.072	14.5095	43.1442	1.86316	0.00168553	0.00736797
FBgn0262606	lncRNA:CR43132	long non-coding RNA:CR43132	X	ncRNA	1.0656	0.936776	3.35653	2.4349	3.66499	3.36307	1.65993	1.81046	2.24876	3.12319	23.608	28.308	57.7891	40.5894	11.4098	12.0783	3.84831	7.66611e-05	0.000505093
FBgn0262109	lncRNA:CR42862	long non-coding RNA:CR42862	3L	ncRNA	66.0581	214.235	540.705	395.422	924.007	1090.47	239.302	191.199	381.932	315.056	296.942	361.428	757.214	879.944	162.185	234.918	1.24969	0.00328213	0.0130154
FBgn0261835	lncRNA:CR42767	long non-coding RNA:CR42767	X	ncRNA	1.02087	1.0069	4.81757	4.48754	43.6059	50.1416	11.1023	9.81404	2.90228	2.11742	7.82431	6.95459	63.9025	97.7708	21.6333	21.6237	5.75465	4.72537e-05	0.000331269
FBgn0260722	lncRNA:CR42549	long non-coding RNA:CR42549	3R	ncRNA	8.43531	16.9086	11.6599	9.31536	13.8269	18.0704	11.8465	12.2038	121.914	191.659	111.734	162.654	211.565	141.491	140.746	233.394	3.73885	4.38795e-19	2.7076e-17
FBgn0030356	lncRNA:CR32661	long non-coding RNA:CR32661	X	ncRNA	1.36375	1.5076	4.25724	5.69531	35.6388	29.8189	15.5049	13.5915	2.53901	3.62962	49.7428	55.3845	498.008	530.634	136.514	202.73	3.32875	0.00126664	0.00580718
FBgn0052652	lncRNA:CR32652	long non-coding RNA:CR32652	X	ncRNA	1.42606	1.10903	5.33792	3.08911	58.1294	73.2482	21.9693	16.6801	4.33884	4.26902	80.6122	86.6043	858.637	1054.85	343.606	398.223	4.30765	1.29969e-06	1.35628e-05
FBgn0052582	lncRNA:CR32582	long non-coding RNA:CR32582	X	ncRNA	2.10404	2.45601	2.66539	5.72518	13.4266	10.3207	4.2951	7.57093	6.03099	5.08765	13.2888	10.7066	181.35	184.08	41.9253	32.0724	1.83038	0.000371252	0.00201273
FBgn0263019	lncRNA:CR43314	long non-coding RNA::CR43314	2L	ncRNA	2.20359	4.4695	4.23686	3.21387	5.77739	6.87321	1.79968	2.03674	42.3433	31.5892	23.4737	24.9468	86.2301	88.6846	7.32325	7.33506	3.86254	1.74197e-25	1.9348e-23
FBgn0019661	lncRNA:roX1	long non-coding RNA on the X 1	X	ncRNA	192.013	206.39	104.265	124.545	302.16	289.871	68.1035	63.7319	406.636	571.47	242.39	273.812	921.403	669.138	164.876	190.589	1.29562	4.93978e-07	5.73412e-06
FBgn0022238	lolal	lola like	2R	protein_coding	28.0326	43.993	40.8127	39.4011	69.0355	74.2222	44.3685	46.4788	72.4358	104.627	61.0697	78.4779	129.776	148.23	54.9838	103.978	1.28067	4.66744e-05	0.000327567
FBgn0019686	lok	loki	2L	protein_coding	19.8506	18.9554	12.4788	17.3659	16.364	11.9807	259.021	299.442	40.2275	39.7974	23.3147	21.2383	31.5288	33.2822	472.554	430.067	1.09933	7.42519e-06	6.47385e-05
FBgn0017581	Lk6	Lk6 kinase	3R	protein_coding	114.163	114.617	193.976	168.431	354.217	358.603	403.588	360.3	364.891	495.816	289.01	340.192	747.128	545.296	1089.02	1238.19	1.91529	3.03247e-13	9.85591e-12
FBgn0036376	Liprin-beta	Liprin-beta	3L	protein_coding	81.5743	103.362	55.9669	67.0559	56.8856	62.112	85.9636	73.9417	203.887	263.687	94.6179	106.729	89.0388	82.39	142.845	195.096	1.32936	5.57642e-08	7.89664e-07
FBgn0066101	LpR1	Lipophorin receptor 1	3R	protein_coding	54.3076	51.1988	32.3851	20.2666	63.9123	110.205	93.694	74.9461	147.998	119.65	18.9848	19.2963	163.17	210.264	145.496	161.145	1.32615	1.24451e-05	0.00010249
FBgn0030608	Lsd-2	Lipid storage droplet-2	X	protein_coding	113.727	142.68	362.631	468.163	119.151	142.458	300.141	302.661	507.924	457.185	5793.13	5503.85	1356.52	1420.57	3744.45	3819.02	1.91764	3.23914e-14	1.1821e-12
FBgn0261565	Lmpt	Limpet	3L	protein_coding	128.538	110.876	243.113	250.953	144.059	162.01	74.8999	65.5844	236.798	251.077	475.497	474.515	88.8381	91.963	92.3972	98.9239	1.02687	7.91323e-07	8.69842e-06
FBgn0010240	Lcch3	Ligand-gated chloride channel homolog 3	X	protein_coding	5.99972	12.4403	4.45616	1.33861	10.2225	13.4672	3.63383	2.74345	44.9644	38.1625	4.25587	5.84154	28.5781	27.8052	2.58015	3.22199	2.3171	9.56324e-08	1.30225e-06
FBgn0000464	Lar	Leukocyte-antigen-related-like	2L	protein_coding	2.31575	2.94769	2.69628	3.24505	5.26554	6.62914	2.68284	3.39527	12.6297	15.6088	6.82198	7.56587	24.3929	15.7335	12.7274	13.0901	3.15589	2.26643e-10	4.97407e-09
FBgn0010398	Lrr47	Leucine-rich repeat 47	2L	protein_coding	11.127	9.49441	8.04014	8.88888	17.2692	16.5369	22.9338	29.7435	19.1429	22.5411	20.331	20.7313	68.2549	58.5987	64.7339	63.3602	1.09305	0.000126362	0.000789251
FBgn0040344	Lztr1	Leucine zipper like transcription regulator 1	X	protein_coding	40.4795	44.1601	21.2951	20.2517	64.4269	47.5789	41.4864	41.2363	113.945	134.435	51.0887	55.6451	135.378	115.461	79.0533	81.3808	1.57848	6.97057e-12	1.90246e-10
FBgn0002561	l(1)sc	lethal of scute	X	protein_coding	0.71746	1.00869	2.07452	1.73839	0.854125	0.868406	0.793321	0.864467	6.03159	5.90359	13.2463	14.4612	0.900637	0.890605	0.843034	0.926416	5.63016	3.46621e-10	7.37899e-09
FBgn0034217	Lhr	Lethal hybrid rescue	2R	protein_coding	3.65074	3.66504	3.51775	3.8771	6.25397	5.79271	7.1624	8.80477	15.479	16.1378	19.53	19.447	57.6962	64.0577	56.269	60.715	2.45321	4.41968e-12	1.23259e-10
FBgn0263605	l(3)72Dn	lethal (3) 72Dn	3L	protein_coding	21.5657	14.0016	16.1931	20.6366	7.66279	9.31853	43.8038	49.5321	69.1042	71.7719	39.999	36.0966	20.8704	20.6	217.615	197.793	2.06776	3.31056e-15	1.34668e-13
FBgn0021856	l(2)k14505	lethal (2) k14505	2L	protein_coding	38.1882	29.5468	44.3037	30.8782	26.6117	32.089	25.9245	23.4362	71.0779	71.6642	84.4676	88.0666	50.362	73.9745	43.6464	56.3738	1.06586	0.000100995	0.000644685
FBgn0022029	l(2)k01209	lethal (2) k01209	2R	protein_coding	54.4222	60.0612	48.8365	45.0287	54.1066	56.7378	69.6776	66.6687	141.411	194.562	105.371	125.634	73.2995	81.8727	90.5064	143.061	1.54434	1.71925e-09	3.15421e-08
FBgn0086447	l(2)37Cg	lethal (2) 37Cg	2L	protein_coding	4.53836	3.23664	7.17416	8.32441	3.75273	3.26635	4.7868	7.62736	22.477	20.8026	31.1299	27.3202	16.3784	18.1073	44.0703	36.0506	2.81729	8.13935e-15	3.17932e-13
FBgn0261535	l(2)34Fd	lethal (2) 34Fd	2L	protein_coding	15.9509	15.4692	13.7223	13.2086	6.55042	9.63034	20.158	22.176	27.1489	52.9982	27.4863	37.3137	14.2477	6.26645	55.5095	68.7898	1.42785	0.000644552	0.00325153
FBgn0010607	l(2)05714	lethal (2) 05714	2L	protein_coding	12.736	10.247	10.7756	10.2488	6.08333	6.06628	18.7334	18.1893	23.1343	22.7582	20.1227	19.4362	18.5801	21.7003	65.6839	66.9785	1.04947	8.59029e-05	0.000558107
FBgn0040093	lectin-46Ca	lectin-46Ca	2R	protein_coding	1.03349	1.2358	2.70955	1.02672	1.84092	1.87848	39.9623	28.2942	2.96453	1.6637	1.19799	1.17578	1.44779	1.49302	10.1925	6.68654	3.12933	0.00563993	0.0206179
FBgn0020640	Lcp65Ae	Lcp65Ae	3L	protein_coding	0.955307	1.42976	914.06	724.902	0.729758	1.08906	0.731722	0.74923	4.07855	4.19483	1817.79	2097.22	3.78767	1.46576	1.86251	1.28799	2.77915	8.42269e-06	7.23004e-05
FBgn0268063	ltl	larval translucida	3L	protein_coding	16.3151	12.1019	42.1827	36.942	23.8511	18.9863	8.83139	10.4783	31.6708	41.141	73.8288	79.8408	39.1722	31.4591	18.0157	17.474	1.42324	5.67515e-07	6.48959e-06
FBgn0002565	Lsp2	Larval serum protein 2	3L	protein_coding	0.488141	0.598704	615.228	935.306	349.035	402.178	0.569859	0.672163	1.1657	0.612549	360.624	259.917	58.1803	39.6354	1.85132	0.778735	4.67091	0.0045695	0.0172019
FBgn0002564	Lsp1gamma	Larval serum protein 1 gamma	3L	protein_coding	4.1398	5.34391	17960	22432	267.834	430.659	3.58474	2.94806	16.7207	8.00592	11258.1	8308.99	108.65	89.1122	24.1647	11.9301	1.58506	0.000348281	0.00190192
FBgn0002563	Lsp1beta	Larval serum protein 1 beta	2L	protein_coding	1.06444	1.76133	21162	23621.5	433.015	786.112	1.74846	2.52584	20.1292	7.16889	11362.3	7909.26	111.967	98.6055	30.0965	12.4035	3.99357	5.8066e-11	1.39152e-09
FBgn0002562	Lsp1alpha	Larval serum protein 1 alpha	X	protein_coding	0.527362	0.651333	6965.28	10349.2	130.883	293.575	0.747086	0.571588	4.87623	2.05432	5102.96	3457.71	38.5423	37.8733	10.0894	5.19619	3.96917	2.32738e-08	3.5236e-07
FBgn0025578	Lcp9	Larval cuticle protein 9	2R	protein_coding	0.452263	0.502733	1102.92	1188.92	0.572097	0.732911	0.541883	0.646767	1.24177	0.999777	1421.65	1303.53	3.93077	1.32403	2.92318	1.20937	3.77425	0.000151665	0.000928228
FBgn0002534	Lcp3	Larval cuticle protein 3	2R	protein_coding	0.486765	0.660002	9431.63	11170.6	1.17515	1.41494	0.767739	0.683683	10.2912	3.47947	8661.75	5522.54	33.1935	14.6819	24.7391	5.34257	5.4267	2.6841e-10	5.81085e-09
FBgn0002533	Lcp2	Larval cuticle protein 2	2R	protein_coding	1.21512	1.97463	3091.66	3994.05	1.11165	1.20613	0.709441	0.564574	3.92852	3.62418	4625.76	4616.54	10.029	4.04316	4.28601	2.56085	1.64439	0.00129556	0.00591642
FBgn0001258	Ldh	Lactate dehydrogenase	3L	protein_coding	266.897	298.806	2466.85	2600.3	43.3602	38.114	27.568	23.7659	622.85	722.897	12907.1	13832.6	307.885	288.738	54.326	61.6697	1.24574	1.16649e-07	1.55854e-06
FBgn0030274	Lint-1	l(3)mbt interacting protein 1	X	protein_coding	31.6547	28.8032	27.9467	30.1422	54.4123	49.3766	33.2636	39.056	65.4435	57.901	63.7125	58.229	127.52	126.608	168.517	137.682	1.07636	2.02242e-06	2.02607e-05
FBgn0033032	kune	kune-kune	2R	protein_coding	46.9984	49.8313	32.2577	37.7361	62.0582	52.4899	29.4887	29.7557	108.224	132.69	78.6038	83.5524	141.676	163.859	89.6408	118.514	1.31594	1.21816e-08	1.93047e-07
FBgn0036667	kud	kuduk	3L	protein_coding	19.8077	12.4922	33.9571	30.4236	14.5769	11.5559	12.3303	18.8366	96.392	108.174	162.114	159.035	56.555	53.0008	73.1721	62.7754	2.75251	9.0772e-22	7.24644e-20
FBgn0266449	Kr-h2	Kruppel homolog 2	2L	protein_coding	220.254	210.572	196.694	212.932	125.743	131.453	89.5551	102.458	725.64	875.307	729.295	773.818	495.532	538.303	434.546	546.935	1.8835	1.56992e-16	7.36518e-15
FBgn0034098	krimp	krimper	2R	protein_coding	3.15899	3.03413	4.13631	3.80264	6.36647	4.35779	74.4335	61.4056	8.32117	11.3688	4.75526	5.42469	13.0957	11.9791	363.459	436.885	2.19287	3.83264e-07	4.60097e-06
FBgn0250753	kra	krasavietz	3R	protein_coding	163.75	257.352	690.493	553.307	298.249	360.184	518.064	489.351	1347.17	1981.69	2816.39	3808.02	1561.9	1563.2	2257.11	4172.52	2.94391	4.87419e-17	2.37626e-15
FBgn0040890	ksh	kish	X	protein_coding	8.62625	5.52727	18.5337	25.5096	9.86348	6.99606	9.79609	13.9689	13.2536	14.8453	19.591	17.5664	8.33631	9.2376	12.4121	11.3704	1.13117	0.00260421	0.0107026
FBgn0034827	Klp59D	Kinesin-like protein at 59D	2R	protein_coding	0.756698	0.827672	6.85486	8.59915	56.5951	63.9004	18.9145	16.0394	1.59993	0.842772	18.18	13.3899	226.35	204.067	91.0029	46.0492	4.78192	0.00319379	0.0127283
FBgn0011606	Klp3A	Kinesin-like protein at 3A	X	protein_coding	4.46705	6.59467	15.7811	15.0189	40.5934	39.9823	78.5894	83.9063	25.2789	30.5743	40.1482	47.0824	77.6071	47.3463	489.368	484.921	2.54308	3.45842e-15	1.40236e-13
FBgn0041205	key	kenny	2R	protein_coding	23.8641	35.3085	28.2556	32.3061	38.795	35.3776	29.8431	33.9563	89.2368	126.354	70.5166	85.3019	123.757	147.05	101.782	179.681	1.86918	1.43779e-09	2.68886e-08
FBgn0027338	Kap-alpha3	karyopherin alpha3	3R	protein_coding	411.205	404.562	365.962	382.47	225.68	232.483	309.273	321.047	1196.36	1522.95	1149.8	1263.76	914.607	931.219	1083.03	1401.75	1.72216	1.17002e-13	3.96409e-12
FBgn0028424	JhI-26	Juvenile hormone-inducible protein 26	2R	protein_coding	14.8119	10.614	26.2846	30.2906	1.1212	1.60716	1.61746	3.20206	127.578	179.199	103.815	111.674	4.72493	5.59965	21.2912	31.0745	3.68742	3.09029e-25	3.3737e-23
FBgn0031104	jb	jean-baptiste	X	protein_coding	1.12627	1.07153	1.42005	2.98297	1.51146	1.52215	1.78567	1.20533	1.53478	1.99458	3.89301	3.70606	19.9445	9.34277	3.8541	2.92111	4.567	0.00999444	0.0330124
FBgn0037050	ICA69	Islet cell autoantigen 69 kDa	3L	protein_coding	19.0051	13.4273	5.05699	5.35241	18.7424	24.5277	2.52826	4.65935	84.5895	118.659	16.4235	17.8616	105.503	121.912	10.3852	14.6699	2.72135	1.36806e-15	5.67347e-14
FBgn0260874	Ir76a	Ionotropic receptor 76a	3L	protein_coding	3.17045	5.45801	1.47593	2.73334	4.81626	5.42805	3.8385	4.66801	8.57198	8.9186	8.43807	8.35784	40.0577	37.6007	16.9934	19.7517	1.22449	0.00214655	0.00904582
FBgn0036126	Irbp18	Inverted repeat binding protein 18 kDa	3L	protein_coding	39.2831	37.4331	19.9104	16.5284	24.7257	18.2601	16.809	16.5634	104.935	109.349	52.479	54.3856	67.8901	63.2693	46.4705	43.0999	1.51834	7.30925e-12	1.99064e-10
FBgn0031550	IFT57	Intraflagellar transport 57	2L	protein_coding	2.10382	2.48444	1.56696	1.57352	2.24332	2.85195	2.03712	1.51077	5.05259	5.71319	1.34822	1.48245	4.21056	7.6034	1.4775	2.84607	2.39155	0.00489509	0.0182608
FBgn0001276	ix	intersex	2R	protein_coding	9.3947	10.4059	4.22287	10.8167	7.78573	9.53523	7.68276	10.6041	97.1813	99.1947	32.7694	27.9702	54.6675	74.0242	123.291	153.07	3.46804	3.41045e-25	3.66065e-23
FBgn0038860	Ice2	Interacts with the C terminus of ELL 2	3R	protein_coding	10.325	11.2519	7.01843	9.08329	12.6579	11.4851	20.3484	22.5917	17.0087	30.5451	11.3937	14.0992	30.1122	26.8987	53.2581	88.9254	1.22412	0.000726361	0.00360163
FBgn0028427	Ilk	Integrin linked kinase	3L	protein_coding	222.831	215.414	139.939	120.845	57.2386	53.0099	57.5978	63.03	486.453	503.658	382.261	396.996	212.055	315.111	281.98	372.151	1.15206	2.72655e-06	2.66548e-05
FBgn0034880	ItgaPS5	Integrin alphaPS5 subunit	2R	protein_coding	0.762147	0.978391	5.37906	4.20377	1.70083	0.934402	0.919804	0.872923	3.10938	1.31148	4.86762	3.58281	1.24885	0.882815	1.80958	0.567607	3.54555	0.00555615	0.0203757
FBgn0031314	IntS14	Integrator 14	2L	protein_coding	30.3724	28.7125	15.9312	18.8531	27.3785	24.6288	22.9129	32.5768	80.827	100.488	65.6007	68.5686	97.6821	76.3918	116.785	114.591	1.66329	6.80989e-11	1.61678e-09
FBgn0036690	Ilp8	Insulin-like peptide 8	3L	protein_coding	2.63134	1.69342	1.41007	2.73218	2.6353	2.59945	57.3418	53.2723	4.44663	6.77093	3.56604	3.4647	2.73476	4.69618	31.9439	58.6609	2.58415	0.00032436	0.0017858
FBgn0037670	Ibf1	Insulator binding factor 1	3R	protein_coding	4.18809	5.04191	16.0274	18.7498	6.55459	7.4682	4.81086	7.85323	11.8275	14.3377	29.3898	32.1184	26.1669	29.2448	10.488	14.4469	1.74277	9.66047e-06	8.16093e-05
FBgn0031434	insv	insensitive	2L	protein_coding	19.5269	22.8162	6.75151	8.14662	7.99156	7.33801	37.9267	46.1697	47.6358	60.2048	7.11041	7.76388	24.8817	29.4363	88.8105	127.492	1.38901	6.66272e-07	7.47828e-06
FBgn0283680	IP3K2	Inositol 1,4,5-triphosphate kinase 2	X	protein_coding	40.7536	34.5493	23.7624	35.5512	55.0767	75.6485	15.4911	13.4494	203.951	206.408	53.175	48.4017	537.823	559.702	36.7666	38.1736	2.47928	3.34429e-22	2.8103e-20
FBgn0027106	Inx7	Innexin 7	X	protein_coding	285.472	229.496	30.1007	36.4077	7.61429	6.39737	12.9199	13.7725	658.991	707.015	22.2259	21.0088	13.1749	7.83489	18.8375	12.5426	1.45629	5.59785e-11	1.35163e-09
FBgn0025821	I-t	inhibitor-t	3R	protein_coding	1.23819	1.1973	1.28323	2.21357	21.5438	16.6228	5.66138	4.867	1.4204	2.30944	3.68888	4.01413	104.73	113.361	14.2175	22.5203	4.22708	0.0156718	0.0478547
FBgn0032516	Ing5	Inhibitor of growth family member 5	2L	protein_coding	7.20131	6.65079	9.02861	7.74764	14.3012	24.0023	16.0982	17.4466	20.2091	24.8423	21.5235	24.462	73.7033	81.9512	70.1488	102.675	1.84285	2.71191e-07	3.36304e-06
FBgn0004784	inaC	inactivation no afterpotential C	2R	protein_coding	1.10133	0.970281	1.03329	0.924898	23.4224	41.7805	22.3843	26.5783	1.93591	2.36231	1.44275	1.61238	7.82534	11.8403	3.69866	6.53349	3.13499	0.00550092	0.0202022
FBgn0040653	IM4	Immune induced molecule 4	2R	protein_coding	1.69125	1.74756	2.95794	1.5403	1.45426	1.40256	36.0293	19.3975	4.24868	2.92111	1.83906	1.79612	1.75356	1.52463	41.1496	27.8555	3.09173	0.00935855	0.0312188
FBgn0036816	Indy	I'm not dead yet	3L	protein_coding	83.2212	97.8738	423.672	411.206	112.553	105.996	128.753	124.24	184.824	236.092	501.818	576.532	137.5	117.2	113.926	138.022	1.21662	1.48196e-07	1.93945e-06
FBgn0285926	Imp	IGF-II mRNA-binding protein	X	protein_coding	22.1238	18.7162	56.2059	28.8495	47.8477	64.0975	76.1755	76.2021	118.712	117.574	137.968	155.041	196.486	294.317	577.749	794.425	2.5603	2.93141e-14	1.07286e-12
FBgn0029079	icln	icln	2R	protein_coding	12.4084	13.3774	20.5655	13.4364	13.2484	9.9665	36.2147	37.5373	60.0036	63.4872	98.0714	109.913	76.7114	69.6492	228.056	223.908	2.34997	8.81871e-20	5.86674e-18
FBgn0031294	IA-2	IA-2 protein tyrosine phosphatase	2L	protein_coding	39.3455	33.2453	29.6857	27.6203	33.2298	52.3673	54.1915	49.012	111.855	86.5554	56.0714	50.3722	52.0481	77.0558	189.966	201.008	1.44899	3.61566e-07	4.35467e-06
FBgn0263220	Hk	Hyperkinetic	X	protein_coding	4.70095	4.34617	13.7886	18.2096	26.7323	44.2359	16.5425	15.867	10.7682	10.3706	18.5513	17.3658	28.0259	42.6078	23.0669	31.5676	1.43252	0.00120162	0.00555292
FBgn0037382	Hpr1	Hpr1	3R	protein_coding	36.2069	49.6825	33.836	40.5265	33.4441	20.3927	33.5711	43.3727	88.3494	144.042	45.6605	56.3786	62.3196	45.6152	90.4524	117.354	1.45533	1.39877e-05	0.000113799
FBgn0015239	Hr78	Hormone-receptor-like in 78	3L	protein_coding	58.5551	49.9352	74.7251	76.3675	85.2478	66.5322	49.6682	48.1697	180.419	224.598	254.368	267.936	276.575	201.513	181.916	165.526	1.93221	1.01357e-14	3.92312e-13
FBgn0014859	Hr38	Hormone receptor-like in 38	2L	protein_coding	1.12204	0.841711	13.7731	12.0147	8.95335	9.1029	1.76072	1.56363	2.22331	1.60776	51.7667	43.8851	14.0792	8.99887	2.31346	1.13564	2.63351	0.00418611	0.0159705
FBgn0031950	Herp	Homocysteine-induced endoplasmic reticulum protein	2L	protein_coding	39.846	46.3874	109.393	108.929	57.7303	58.7022	60.4903	50.484	76.4103	100.105	156.595	181.38	120.338	123.509	100.702	145.12	1.02428	3.04316e-05	0.000223778
FBgn0001197	His2Av	Histone H2A variant	3R	protein_coding	193.861	237.024	158.725	174.004	64.2196	63.6464	281.554	324.417	511.167	580.192	566.861	609.121	193.995	228.212	701.517	936.898	1.32204	2.74392e-08	4.11363e-07
FBgn0026428	HDAC6	Histone deacetylase 6	X	protein_coding	69.5168	62.218	170.989	199.184	75.6454	91.0587	113.324	122.943	150.961	108.257	117.611	97.3658	88.3229	94.0317	121.151	88.4675	1.01785	7.03053e-05	0.000468934
FBgn0015805	HDAC1	Histone deacetylase 1	3L	protein_coding	98.4024	125.417	78.8777	98.8934	63.9889	51.7746	97.0494	119.659	666.213	1115.46	278.437	343.918	278.934	206.941	680.715	952.981	2.99087	3.65165e-19	2.27524e-17
FBgn0037376	Hat1	Histone acetyltransferase 1	3R	protein_coding	53.3825	71.3456	33.304	36.4518	71.5673	50.6577	88.4325	113.15	126.544	166.407	53.2635	61.2114	103.481	130.119	189.424	292.09	1.22122	2.88811e-05	0.000213978
FBgn0037634	hng2	hinge2	3R	protein_coding	6.14811	6.46678	3.85825	4.5935	8.16749	5.08296	10.6038	10.9452	12.8694	16.024	8.67297	9.11455	18.7021	16.9054	39.1743	41.3732	1.33609	5.33719e-05	0.000369696
FBgn0015949	hrg	hiiragi	2R	protein_coding	33.328	40.266	37.2481	41.7005	72.1396	72.9372	49.5882	45.9837	64.8015	81.7142	53.6023	59.9348	125.335	113.803	83.9223	106.565	1.00371	1.81196e-05	0.000142513
FBgn0032797	Hasp	Hig-anchoring scaffold protein	2L	protein_coding	56.0524	53.6709	7.44882	3.83929	35.1969	35.6881	44.6728	44.6561	146.244	100.955	5.38731	5.21173	24.651	20.5964	32.8083	20.5034	1.17522	5.62057e-06	5.04509e-05
FBgn0031613	HP6	Heterochromatin protein 6	2L	protein_coding	1.66778	1.38621	2.36292	3.08344	8.89373	5.90676	2.21852	1.86068	3.93691	2.60582	10.0709	7.59431	27.5004	34.1288	7.7083	4.94705	1.80326	0.00293343	0.0118459
FBgn0004914	Hnf4	Hepatocyte nuclear factor 4	2L	protein_coding	32.5514	28.3693	64.9665	65.1436	56.8237	58.6515	54.1655	55.8991	57.5607	66.9457	68.5123	71.4314	83.3663	75.3135	54.5491	57.1783	1.05376	7.14691e-07	7.95609e-06
FBgn0036451	Helz	Helicase with zinc finger	3L	protein_coding	58.6016	64.122	66.7222	73.9267	105.631	101.249	77.0447	65.8967	150.622	182.861	113.527	122.706	179.494	159.996	172.178	199.705	1.44616	5.35178e-11	1.29712e-09
FBgn0014189	Hel25E	Helicase at 25E	2L	protein_coding	339.723	411.087	296.363	248.075	125.825	98.8179	217.91	253.904	1096.96	1363.38	983.42	1148.8	515.211	515.123	1027.98	1301.8	1.69908	5.38961e-11	1.30382e-09
FBgn0035207	Herc4	HECT and RLD domain containing E3 ubiquitin ligase 4	3L	protein_coding	94.0574	100.685	126.217	121.477	96.7491	102.385	66.0292	69.5196	333.73	420.063	175.808	198.607	269.5	239.873	155.688	189.204	1.95229	2.45101e-18	1.36117e-16
FBgn0011244	Hsp60B	Heat shock protein 60B	2L	protein_coding	0.866073	0.927088	8.35277	9.24048	234.385	201.115	75.5854	74.2028	1.79519	1.59499	19.1306	17.9026	561.292	552.987	116.85	100.546	5.1397	0.000768305	0.00378317
FBgn0046706	Haspin	Haspin	2R	protein_coding	24.8706	18.7703	6.38342	6.56428	14.0446	9.76183	20.4226	21.3916	64.4876	70.462	18.5683	17.9803	54.9717	44.2837	129.569	102.413	1.68749	4.93923e-11	1.20629e-09
FBgn0032209	Hand	Hand	2L	protein_coding	16.1521	14.8079	5.77311	6.89324	2.37183	1.7283	2.12765	1.63122	42.5201	41.4197	29.4558	27.3483	14.1748	16.9669	4.77054	4.76753	1.50865	1.29743e-08	2.04341e-07
FBgn0035879	GAPcenA	GTPase activating protein and centrosome-associated	3L	protein_coding	90.7203	88.2404	34.6678	27.6131	36.7236	39.1141	33.7526	35.844	151.374	207.811	18.4292	22.1014	25.8746	21.2222	21.3589	26.4048	1.00614	1.53795e-05	0.000123162
FBgn0001099	gdl	gonadal	3L	protein_coding	1.49659	1.33352	1.38251	3.77368	5.25187	5.2548	2.69592	3.30039	1.95231	2.78845	2.57696	2.39823	14.7446	15.9725	6.59333	8.9026	4.63217	0.00613081	0.0220962
FBgn0033995	GPHR	Golgi pH Regulator	2R	protein_coding	7.61858	9.8864	24.3205	37.248	20.8596	21.1921	24.222	23.7973	44.031	46.9988	144.66	142.9	141.657	151.534	205.578	244.93	2.50624	4.94942e-19	3.02483e-17
FBgn0027088	GlyRS	Glycyl-tRNA synthetase	3L	protein_coding	100.307	132.374	221.66	202.437	112.679	100.355	110.785	114.353	393.751	463.748	478.887	547.941	173.182	177.016	331.819	428.275	1.87148	5.90918e-15	2.3224e-13
FBgn0063368	Gpb5	Glycoprotein hormone beta 5	2L	protein_coding	9.4307	7.631	3.71001	2.83149	7.53662	6.28033	2.02191	3.12951	23.4922	27.432	4.93434	5.33369	9.33591	10.0495	4.51262	4.91841	1.70697	9.65383e-08	1.31179e-06
FBgn0028848	Gpo3	Glycerophosphate oxidase 3	2L	protein_coding	1.20789	1.14934	4.88454	8.15045	72.0269	62.5122	22.3152	22.5453	1.3673	2.17324	13.505	14.652	139.675	113.135	24.8428	32.0151	4.22619	0.0154352	0.0473699
FBgn0263048	Gpdh3	Glycerol-3-phosphate dehydrogenase 3	3R	protein_coding	0.881905	0.899412	5.99301	5.12909	25.8189	33.5456	17.2061	16.1431	3.32599	2.08555	6.95353	5.93204	29.482	22.5645	32.5276	18.1657	6.33554	1.02887e-06	1.09789e-05
FBgn0037696	GstZ1	Glutathione S transferase Z1	3R	protein_coding	9.64628	7.18519	28.1647	34.5567	12.1463	16.1328	9.85219	11.43	167.828	186.41	374.421	361.014	110.283	150.574	130.271	168.781	4.55381	7.89722e-48	5.04356e-45
FBgn0050005	GstT2	Glutathione S transferase T2	2R	protein_coding	5.00815	4.10189	15.1663	11.0633	7.73917	11.2456	22.4714	22.8196	9.92294	12.8583	14.2224	16.647	12.5204	12.9324	18.5891	25.8382	1.53251	7.51144e-05	0.000497375
FBgn0035904	GstO3	Glutathione S transferase O3	3L	protein_coding	77.4892	76.6668	250.349	301.663	47.2986	63.6984	20.744	24.8856	2067.04	2056.29	3600.79	3493.51	574.686	760.742	251.311	313.446	4.74115	3.07979e-57	7.86764e-54
FBgn0036820	Grx1	Glutaredoxin 1	3L	protein_coding	49.6299	49.1457	99.8024	105.132	36.1295	23.4543	30.9305	35.0885	367.722	364.655	502.831	486.986	172.596	235.037	197.546	215.119	2.91091	6.34181e-28	8.80477e-26
FBgn0001145	Gs2	Glutamine synthetase 2	X	protein_coding	61.8685	106.426	257.241	250.199	138.433	205.466	121.486	107.904	169.403	248.2	944.578	1256.3	125.866	157.966	52.9605	121.471	1.25941	0.000648013	0.00326383
FBgn0046114	Gclm	Glutamate-cysteine ligase modifier subunit	3R	protein_coding	266.298	218.685	163.784	187.546	64.7075	63.4469	143.451	162.323	556.493	613.885	262.59	257.255	154.868	175.691	692.501	763.758	1.26948	8.87072e-09	1.43789e-07
FBgn0260743	GC1	Glutamate Carrier 1	3R	protein_coding	29.9489	38.1534	88.5832	86.9395	15.5346	23.8486	51.7941	61.9697	134.415	146.421	300.488	332.55	45.2634	57.972	178.8	272.591	2.03749	3.41565e-13	1.10375e-11
FBgn0259139	glo	glorund	3R	protein_coding	66.8875	73.5951	98.801	84.5528	63.3514	62.959	69.9956	65.2807	250.162	254.102	250.101	264.272	197.176	169.038	164.442	157.86	1.86178	2.03457e-18	1.16536e-16
FBgn0015229	glec	gliolectin	3R	protein_coding	20.1002	29.8656	13.156	11.2275	95.6268	131.793	55.4163	47.7152	54.6962	46.2035	17.0488	17.7877	210.751	229.061	163.847	182.507	1.01733	0.0003778	0.0020439
FBgn0028894	GMF	Glia maturation factor	2L	protein_coding	28.1643	30.0163	24.6903	28.9495	22.1292	17.0478	10.3719	12.2317	356.475	306.859	248.305	225.29	308.313	329.045	102.114	85.9553	3.57794	1.33807e-45	7.76869e-43
FBgn0038934	Gld2	GLD2 poly(A) polymerase	3R	protein_coding	1.36786	0.977519	7.54821	7.55865	54.3517	47.9033	14.4292	10.5693	2.12752	2.97188	27.1012	29.3637	150.004	97.8563	37.1341	34.9875	2.76884	0.00182764	0.00790534
FBgn0001120	gnu	giant nuclei	3L	protein_coding	0.953124	1.5036	0.990964	0.822228	2.85415	1.41626	185.463	237.744	2.88463	3.75533	2.43067	2.99007	7.17475	8.81845	781.194	1167.41	2.57769	0.000319362	0.00176132
FBgn0266465	GckIII	Germinal centre kinase III	3R	protein_coding	74.1664	69.1507	44.7177	57.2558	63.4276	57.3638	33.7564	37.4051	142.215	143.15	75.3435	70.6452	116.783	124.352	73.038	71.4655	1.00958	8.77932e-07	9.55181e-06
FBgn0023081	gek	genghis khan	2R	protein_coding	25.6509	30.5074	48.5415	41.9952	48.8342	53.0679	40.9797	38.5024	74.5412	114.384	126.371	162.126	155.8	104.446	141.895	185.273	1.78484	3.75814e-09	6.47809e-08
FBgn0036850	Gem2	Gemin 2	3L	protein_coding	13.1971	13.6625	7.05537	4.1053	7.1368	8.81992	24.8752	23.2838	26.5053	33.8059	13.8463	17.4652	47.201	45.9965	101.984	142.867	1.19726	4.98479e-05	0.000347255
FBgn0283682	Ge-1	Ge-1	2L	protein_coding	14.7759	17.4737	54.3396	47.2427	31.6637	26.4899	71.2622	52.2961	24.8901	60.4184	92.1379	142.645	59.1253	33.9465	115.891	209.968	1.4744	0.000779205	0.00382947
FBgn0010097	gammaTub37C	gamma-Tubulin at 37C	2L	protein_coding	2.30266	1.09438	1.19799	1.24727	1.45734	1.09746	59.692	79.2671	4.48892	4.73853	0.965455	0.847395	3.06383	1.84225	224.783	120.688	2.15016	0.000223003	0.00128713
FBgn0038149	GILT1	Gamma-interferon-inducible lysosomal thiol reductase 1	3R	protein_coding	307.994	261.054	313.306	321.953	403.75	377.382	255.238	290.532	5844.78	5131.37	5310.9	4828.71	8471.24	7549.32	6845.75	5101.02	4.30688	2.1014e-55	3.35514e-52
FBgn0034543	galla-1	galla-1	2R	protein_coding	56.5294	44.8517	40.8465	33.0803	59.4465	66.4833	29.8118	21.2361	141.003	102.231	52.6718	46.212	98.6493	148.821	38.555	35.9334	1.26848	1.44607e-05	0.000117423
FBgn0036627	Gagr	Gag-related	3L	protein_coding	4.02447	4.33948	3.06451	2.9651	5.40843	6.57841	2.72352	2.3458	7.81928	9.79156	13.1981	14.9795	14.526	15.4059	6.64756	9.48304	1.35353	0.00276264	0.0112523
FBgn0036964	FRG1	FSHD region gene 1	3L	protein_coding	18.5839	17.6122	13.7343	16.7158	13.4935	12.9232	11.3097	12.3232	43.437	48.1539	65.8207	65.3809	48.2836	50.6367	50.0311	54.8141	1.38058	3.08993e-09	5.41395e-08
FBgn0030897	Frq1	Frequenin 1	X	protein_coding	7.74773	6.25805	3.93751	4.03135	12.4916	29.6995	4.74191	6.67534	17.4841	14.6826	6.20473	5.71082	31.9923	65.3271	8.78153	13.066	1.31641	0.0136403	0.0429237
FBgn0024689	fws	four way stop	2L	protein_coding	39.8634	44.7543	30.0714	33.6306	25.5074	30.6179	41.9785	44.1934	79.359	105.995	58.0795	66.1122	74.9691	56.3096	68.6019	81.8325	1.14937	5.256e-06	4.75796e-05
FBgn0262477	FoxP	Forkhead box P	3R	protein_coding	3.26602	2.10834	2.114	5.34737	10.1454	11.3967	3.60844	2.48073	5.5569	7.76206	3.99868	3.56035	34.2524	44.784	5.83654	8.43446	1.98646	0.000873694	0.0042112
FBgn0036134	FoxK	Forkhead box K	3L	protein_coding	34.8414	34.9717	33.9708	14.9068	29.9953	31.8553	35.5126	31.4998	94.7966	97.9136	39.5249	47.7009	71.6492	88.7521	84.7862	109.799	1.46361	6.72487e-07	7.5216e-06
FBgn0263773	fok	fledgling of Klp38B	2L	protein_coding	85.0095	118.216	50.9352	42.3098	420.469	454.626	125.233	101.695	921.344	1365.33	252.971	332.101	3847.08	4109.43	1009.64	1854.63	3.46455	7.77539e-24	7.46729e-22
FBgn0013954	Fkbp12	FK506-binding protein 12kD	2R	protein_coding	340.79	273.532	910.916	859.484	287.41	272.478	335.764	391.033	775.975	656.444	1228.38	1109.2	590.231	650.666	837.883	685.745	1.24474	1.84339e-07	2.34986e-06
FBgn0039969	Fis1	Fission, mitochondrial 1	2R	protein_coding	100.953	89.0384	97.6302	91.0978	74.473	72.4443	81.4457	74.8411	326.221	274.044	324.488	298.324	359.761	436.555	441.605	404.345	1.67374	1.4752e-13	4.94559e-12
FBgn0259146	fid	fire dancer	3R	protein_coding	6.63471	3.46783	2.68478	4.29276	8.15657	9.85512	2.12348	2.89939	12.4103	13.0859	1.81498	1.51269	9.86348	9.20569	4.25483	3.41198	1.62859	0.00045743	0.00240245
FBgn0025519	fidipidine	fidipidine	2R	protein_coding	10.858	12.7906	24.9846	21.2572	18.0913	17.5008	19.2134	22.8385	37.081	64.2239	60.9144	82.1701	65.2945	52.6323	55.8126	89.4024	2.19193	9.235e-10	1.80365e-08
FBgn0011769	Fdx1	Ferredoxin 1	3L	protein_coding	8.34507	9.23177	10.218	12.2182	6.45834	7.10919	9.71153	8.52745	21.6007	24.5806	38.3741	40.0098	34.4245	35.9112	24.0133	29.7635	1.50102	3.48234e-07	4.21212e-06
FBgn0043010	Fsn	F-box synaptic protein	2R	protein_coding	31.444	33.0923	42.7419	36.0909	49.3822	46.3817	56.8822	67.0226	73.8537	68.2343	45.6631	45.9742	46.3903	50.1999	178.378	173.818	1.1657	1.344e-07	1.76614e-06
FBgn0287184	FASN3	Fatty acid synthase 3	3L	protein_coding	6.65343	9.71127	56.5295	64.714	33.3017	32.7481	123.178	92.2271	32.3957	37.3834	284.725	314.939	112.118	90.8174	205.824	236.929	2.27503	2.0511e-12	5.99514e-11
FBgn0042627	FASN2	Fatty acid synthase 2	2L	protein_coding	15.1323	12.7711	79.0154	66.3762	11.7366	25.7837	194.574	155.4	42.6034	34.518	85.1688	80.6961	6.83253	8.04092	80.2794	83.6112	1.50316	6.57168e-06	5.82513e-05
FBgn0000640	Fbp2	Fat body protein 2	2L	protein_coding	0.56863	1.32037	2441.91	4146.66	1039.37	1648.66	0.978661	0.72288	3.40023	1.55706	2664.66	2017.99	366.667	924.234	1.98752	2.38468	2.58357	0.00227804	0.00953076
FBgn0038928	Fadd	Fas-associated death domain	3R	protein_coding	4.91145	3.35844	6.01768	9.64616	5.71123	4.67448	13.0962	15.8151	5.99346	9.11395	11.5696	11.6728	12.427	9.3606	25.1154	25.757	1.0695	0.0137418	0.043158
FBgn0033859	fand	fandango	2R	protein_coding	24.7199	24.8482	29.8725	29.0866	18.8058	17.3392	30.1363	33.4479	52.5467	75.6345	76.7839	90.2127	48.0502	40.4793	93.1525	118.458	1.39957	8.47163e-08	1.16729e-06
FBgn0000320	eya	eyes absent	2L	protein_coding	22.6984	14.571	10.1941	8.99138	33.5445	33.3091	20.0465	20.8611	73.5373	93.4159	13.4368	14.1342	45.3784	37.5934	46.1332	45.1132	2.21638	3.82276e-16	1.7193e-14
FBgn0266758	Esyt2	Extended synaptotagmin-like protein 2	3R	protein_coding	105.322	126.003	174.789	179.807	24.9541	38.826	22.7786	22.0421	309.103	363.082	897.099	1005.88	93.5661	116.595	40.5851	65.2765	1.50635	4.82735e-08	6.91253e-07
FBgn0266668	Exo84	Exocyst 84	3R	protein_coding	21.2823	27.1902	24.8694	19.1925	23.1719	23.9992	16.4745	20.0431	108.053	119.673	88.0505	101.484	105.933	101.356	113.913	135.082	2.26358	1.19437e-20	8.97396e-19
FBgn0023213	eIF4G1	eukaryotic translation initiation factor 4G1	4	protein_coding	77.9666	105.117	513.057	410.53	168.263	181.288	191.092	152.28	214.851	350.289	876.585	1200.69	287.696	223.169	502.06	815.319	1.6122	1.00709e-06	1.07735e-05
FBgn0015218	eIF4E1	eukaryotic translation initiation factor 4E1	3L	protein_coding	150.158	188.163	425.933	424.969	300.409	326.109	324.137	333.108	796.901	1154.73	1615.56	1984.28	1070.31	1110.2	971.481	1604.24	2.50417	1.20546e-17	6.15892e-16
FBgn0035423	eIF1	eukaryotic translation initiation factor 1	3L	protein_coding	219.571	190.969	330.207	298.384	150.678	152.142	145.282	140.377	882.558	717.362	1510.97	1376.9	1079.25	1335.83	1221.47	1097.99	1.97306	3.59063e-16	1.63214e-14
FBgn0035849	ERR	estrogen-related receptor	3L	protein_coding	22.456	23.5233	5.26203	8.98158	10.1762	11.0088	14.1063	11.1578	62.3735	59.162	30.38	26.9125	29.8786	30.3762	31.5932	30.6224	1.44917	3.58075e-09	6.20582e-08
FBgn0062440	EMRE	Essential MCU regulator	2R	protein_coding	46.1985	43.7023	104.957	102.892	27.8494	30.9529	30.2819	35.6647	118.257	107.139	468.056	448.143	107.083	159.042	88.2426	103.408	1.32747	9.23163e-08	1.25978e-06
FBgn0023506	Es2	Es2	X	protein_coding	30.1996	19.3794	12.8551	9.63218	20.3143	23.4196	31.4189	41.2844	58.4521	73.5708	27.3825	29.8569	60.7439	67.004	84.8162	102.467	1.43571	5.24112e-07	6.04741e-06
FBgn0034791	EMC8-9	ER membrane protein complex subunit 8/9	2R	protein_coding	52.7396	48.6805	58.3259	42.8186	46.1291	55.3271	42.975	53.3956	579.343	563.761	469.178	490.514	467.563	511.505	542.308	571.649	3.5114	8.43654e-43	3.3675e-40
FBgn0040324	Ephrin	Ephrin	4	protein_coding	33.497	33.2674	24.8046	32.2954	77.549	89.4518	31.1406	35.5292	64.4169	107.963	71.8802	85.5841	205.627	181.882	178.637	281.641	1.38402	3.73623e-06	3.53765e-05
FBgn0034883	Eglp2	Entomoglyceroporin 2	2R	protein_coding	28.2386	26.1135	38.4607	45.9063	9.98841	8.18406	8.77541	8.56282	178.039	203.12	176.033	175.644	17.0098	11.36	57.8301	46.5681	2.8821	6.36962e-32	1.19646e-29
FBgn0002732	E(spl)malpha-BFM	Enhancer of split malpha, Bearded family member	3R	protein_coding	1.71434	3.62123	2.85969	8.94955	11.8778	9.79264	0.962926	1.02673	32.5412	44.6694	32.926	33.8392	104.481	90.3223	3.61681	5.14695	4.45966	2.83492e-20	2.01169e-18
FBgn0011586	e(r)	enhancer of rudimentary	X	protein_coding	27.8459	22.9554	27.3877	29.2787	30.3856	32.2475	37.2181	50.4156	135.683	148.134	168.427	167.071	142.262	144.362	346.656	354.899	2.53167	1.18338e-25	1.36174e-23
FBgn0061515	endos	endosulfine	3L	protein_coding	47.9025	44.5575	95.304	95.3044	172.805	182.495	181.029	195.267	113.661	142.403	240.96	263.157	465.989	540.617	557.669	765.228	1.46839	1.42446e-09	2.67567e-08
FBgn0261274	Ero1L	Endoplasmic reticulum oxidoreductin-1-like	3L	protein_coding	41.2969	45.6307	49.6657	47.0571	50.1827	45.392	66.5771	62.8229	172.279	267.903	106.624	132.416	140.594	109.272	346.045	470.435	2.35703	1.21461e-16	5.76738e-15
FBgn0038659	EndoA	Endophilin A	3R	protein_coding	57.9192	59.192	61.2025	52.3975	86.1564	77.1712	42.1888	42.3009	103.993	136.164	174.18	202.038	211.414	175.163	132.358	153.187	1.04125	7.67086e-06	6.65438e-05
FBgn0036128	Elo68beta	Elongase 68beta	3L	protein_coding	5.45583	4.28967	3.54984	3.2534	1.035	1.05949	2.30569	3.36551	48.6788	53.2583	8.77398	8.89567	7.85335	6.62222	49.1935	43.7493	3.62954	3.28987e-30	5.38738e-28
FBgn0011694	EbpII	Ejaculatory bulb protein II	2R	protein_coding	0.908574	0.964915	1.01545	0.925679	1.00627	1.00693	299.595	301.8	1.94227	2.11224	2.34561	2.49853	2.56859	1.2116	459.328	310.428	5.45963	0.000202588	0.00119039
FBgn0004181	Ebp	Ejaculatory bulb protein	2R	protein_coding	0.73098	0.827579	1.15629	1.43429	1.39458	1.44244	1051.57	1088.31	4.55267	7.03941	8.54067	10.0955	11.864	7.7973	142.357	174.139	7.84481	3.82016e-16	1.7193e-14
FBgn0033483	egr	eiger	2R	protein_coding	21.7729	34.7816	52.7944	56.6258	19.7795	19.1034	9.64115	9.78131	104.82	172.39	223.66	296.631	77.4702	49.5481	40.1988	57.5355	2.33156	3.07234e-11	7.74023e-10
FBgn0001404	egh	egghead	X	protein_coding	25.9184	34.2293	42.0466	50.0259	49.7148	44.1285	62.5773	54.4009	114.773	134.323	95.6509	103.385	73.705	72.379	95.3953	118.255	2.07447	7.50717e-18	3.89793e-16
FBgn0030691	Efhc1.1	EF-hand domain containing 1.1	X	protein_coding	1.13608	0.966535	2.70453	6.20375	26.8953	30.7266	9.43818	10.803	2.04521	2.07727	5.65311	4.67813	56.9396	41.8641	6.08097	4.58527	3.19044	0.00316256	0.0126354
FBgn0028436	ECSIT	ECSIT	3R	protein_coding	27.5695	18.7387	30.7339	22.4515	21.3875	27.5908	23.4274	23.7772	124.01	122.046	117.935	117.926	142.81	168.177	138.35	144.382	2.46233	3.67917e-21	2.83097e-19
FBgn0004554	Edg91	Ecdysone-dependent gene 91	3R	protein_coding	5.09991	5.00638	28.1686	32.3618	2.4822	3.28313	1.24401	1.35056	8.01126	11.6545	30.8442	35.4728	2.56843	1.38716	1.35958	1.38181	1.29768	0.00269946	0.0110372
FBgn0000551	Edg78E	Ecdysone-dependent gene 78E	3L	protein_coding	37.0474	31.1941	1.35056	1.32557	2.70109	5.00997	0.947482	0.993304	113.568	144.032	2.66131	2.94783	18.6992	24.5086	0.840656	1.39784	1.97971	2.38688e-10	5.18498e-09
FBgn0283649	elgi	early girl	3L	protein_coding	67.9272	55.5302	27.6692	25.026	53.8887	44.888	69.2297	76.0792	158.591	200.085	83.3627	90.1928	237.05	221.896	255.906	279.493	1.55221	1.51203e-11	3.99858e-10
FBgn0031621	Elba3	Early boundary activity 3	2L	protein_coding	1.30991	1.97568	1.1521	1.77959	3.40744	2.42608	1.40927	1.81342	7.63363	9.32619	1.50168	1.58498	3.57953	1.90158	1.93797	1.57856	4.23798	1.44682e-06	1.49637e-05
FBgn0031435	Elba2	Early boundary activity 2	2L	protein_coding	3.0115	5.26824	3.07623	1.48633	1.58201	4.10912	41.0234	43.6157	9.76756	7.49901	2.70629	3.21006	5.98079	6.07886	57.0188	68.7196	1.33022	0.0104682	0.034311
FBgn0034072	Dg	Dystroglycan	2R	protein_coding	100.826	133.211	51.7122	47.2026	193.497	192.548	41.4346	34.7903	492.75	722.075	73.4114	92.7456	252.453	181.738	94.6406	126.016	2.37114	4.03514e-16	1.79585e-14
FBgn0024432	Dlc90F	Dynein light chain 90F	3R	protein_coding	115.438	99.0902	119.549	104.229	92.6693	95.8745	96.1346	103.102	439.217	428.668	516.298	512.575	637.827	813.953	426.573	471.393	2.01475	2.73197e-18	1.51062e-16
FBgn0000479	dnc	dunce	X	protein_coding	25.3845	23.1993	147.937	113.085	53.302	96.8157	50.4583	44.8818	150.81	169.936	309.757	348.081	192.596	275.333	182.454	299.65	2.7365	1.22628e-15	5.1533e-14
FBgn0250832	Dup99B	Ductus ejaculatorius peptide 99B	3R	protein_coding	0.963264	1.41221	0.973214	0.969681	0.97281	0.975391	5.82147	4.36731	3.11627	1.63266	2.09632	1.69787	1.68537	2.64992	74.6403	60.0842	2.50641	0.00804934	0.0275715
FBgn0010388	Dro	Drosocin	2R	protein_coding	11.4763	17.7253	28.5765	9.06772	42.9012	21.7904	59.5785	9.77415	41.7657	177.237	33.8114	84.7674	239.384	103.417	90.6244	282.168	3.53844	0.0026283	0.0107912
FBgn0010583	dock	dreadlocks	2L	protein_coding	65.7657	66.2452	37.9504	39.2678	112.733	105.241	55.4364	54.6036	130.018	190.84	70.4792	82.5482	214.326	168.118	107.449	133.936	1.28544	2.362e-07	2.95204e-06
FBgn0051708	DIP-zeta	Dpr-interacting protein zeta	2L	protein_coding	2.96297	3.7957	0.90437	0.8195	3.3965	5.78007	2.2049	1.68829	7.67524	9.59501	1.26613	1.52062	11.5959	11.7913	1.71519	2.74932	1.55015	0.00183998	0.00794794
FBgn0031837	DIP-iota	Dpr-interacting protein iota	2L	protein_coding	5.25276	2.39018	3.28038	0.997178	2.18428	1.28385	1.17332	2.11115	20.8468	23.1246	1.25491	1.42762	3.96272	4.1703	4.61413	3.77696	2.87851	5.08155e-05	0.000353715
FBgn0259245	DIP-beta	Dpr-interacting protein beta	X	protein_coding	3.09745	3.13622	1.81031	2.20859	6.4018	7.29406	2.08237	2.78109	11.7897	9.74475	2.65525	2.35987	18.0375	16.6068	4.24232	3.29112	2.30032	6.68664e-07	7.49197e-06
FBgn0010269	Dsor1	Downstream of raf1	X	protein_coding	31.8491	25.1778	49.0311	49.5707	38.9277	38.2745	73.6421	77.0336	57.1299	57.1283	70.6688	67.5228	66.0082	53.8531	163.494	130.775	1.04792	3.95388e-06	3.71618e-05
FBgn0024245	dnt	doughnut on 2	2L	protein_coding	12.3034	15.1266	5.00771	7.04418	40.4772	39.5661	14.4767	16.7322	246.706	366.357	67.0889	76.9047	500.525	392.132	313.727	413.389	4.58345	1.33094e-45	7.76869e-43
FBgn0259099	DCX-EMAP	Doublecortin-domain-containing echinoderm-microtubule-associated protein	3L	protein_coding	19.2165	17.1471	3.46459	2.32559	2.73696	2.58405	3.3052	3.04843	40.9942	32.7878	2.3821	2.29508	5.37995	5.87142	3.55416	2.93798	1.0243	0.000222731	0.00128614
FBgn0011274	Dif	Dorsal-related immunity factor	2L	protein_coding	56.5444	58.0102	13.2573	18.3971	15.6054	16.6559	18.4212	16.7837	167.148	215.021	19.8122	20.7989	25.3724	19.305	26.6279	28.9746	1.76319	6.82528e-14	2.38195e-12
FBgn0040466	Dlip2	Dorsal interacting protein 2	3R	protein_coding	12.8571	16.2703	11.4642	9.68181	11.6177	12.6855	14.3923	11.6992	50.5279	57.5208	29.9366	34.3647	31.3984	38.6311	37.053	55.2224	1.9345	7.05241e-11	1.66507e-09
FBgn0015664	Dref	DNA replication-related element factor	2L	protein_coding	61.0916	76.3404	46.0886	37.2351	30.3349	30.9672	53.9593	54.2505	125.318	177.707	99.5754	126.184	78.7854	82.6	98.0052	159.633	1.12026	4.16793e-05	0.000296254
FBgn0263600	DNApol-delta	DNA polymerase delta	3L	protein_coding	4.27031	5.5867	12.9051	8.72586	8.32916	7.61052	63.2807	76.1823	11.162	9.93049	12.8715	13.8835	6.4487	11.7539	122.486	176.628	1.22993	0.00245896	0.010181
FBgn0030506	DNAlig4	DNA ligase 4	X	protein_coding	12.9428	11.8514	8.75691	9.16055	16.852	13.7027	19.3354	25.0118	30.0924	32.0906	25.1868	25.0606	42.5769	48.8365	62.1905	66.1127	1.40438	3.77445e-07	4.53537e-06
FBgn0262619	DNAlig1	DNA ligase 1	2R	protein_coding	3.07367	4.61471	6.13664	9.75186	3.71783	2.38089	35.6122	41.2663	14.9482	19.4939	31.4495	33.7217	16.6381	5.26823	270.248	163.039	2.50722	2.12644e-07	2.67596e-06
FBgn0024807	DIP1	DISCO Interacting Protein 1	X	protein_coding	30.1679	51.9746	94.8849	65.0932	193.268	177.316	50.7224	38.447	65.0549	104.895	89.1833	130.299	348.72	295.926	44.1606	79.9671	1.03766	0.00440821	0.0167229
FBgn0024558	Dph5	Diphthamide methyltransferase	3R	protein_coding	46.5318	41.0389	60.2317	57.109	15.8424	15.0539	129.36	145.114	142.764	168.315	351.32	371.921	109.53	80.8923	601.502	549.189	1.86687	1.07643e-14	4.14134e-13
FBgn0036194	Dph1	Diphthamide biosynthesis 1	3L	protein_coding	84.0954	99.8871	57.2498	53.9971	42.545	45.7157	41.1599	31.6678	187.597	248.089	86.4518	102.213	122.416	107.441	61.3223	82.6714	1.23145	6.20981e-07	7.03797e-06
FBgn0037580	DppIII	Dipeptidyl aminopeptidase III	3R	protein_coding	119.542	117.719	316.878	317.203	244.658	213.311	233.729	251.4	496.923	585.324	1171.31	1246.26	528.945	423.064	891.723	872.545	2.20614	3.49284e-21	2.70389e-19
FBgn0039710	dgt1	dim gamma-tubulin 1	3R	protein_coding	47.3617	48.4962	20.1651	17.2796	21.8779	26.0215	45.7746	44.1313	108	131.782	48.1339	54.802	53.5822	53.6803	109.552	143.255	1.323	5.34544e-09	8.96027e-08
FBgn0033447	dila	dilatory	2R	protein_coding	2.25493	3.36813	3.31111	6.0123	14.999	9.83141	2.08513	2.94316	7.16224	7.74299	3.3622	3.24041	7.54755	5.08124	2.09382	1.69279	1.78088	0.000625616	0.00316977
FBgn0034246	Dcr-2	Dicer-2	2R	protein_coding	13.338	19.9951	47.4369	60.8368	49.5106	44.3783	55.306	57.3871	27.2589	48.1201	39.0475	50.7298	54.6921	31.2353	88.2516	119.558	1.23744	0.000901584	0.00432604
FBgn0027610	Dic1	Dicarboxylate carrier 1	3R	protein_coding	48.8016	74.8364	233.995	195.998	66.246	58.9164	60.8143	54.2392	604.583	869.198	895.541	1168.36	433.156	389.324	406.069	631.716	3.5702	3.1576e-27	3.99326e-25
FBgn0035542	DOR	Diabetes and obesity regulated	3L	protein_coding	121.75	105.815	246.594	331.192	109.94	132.854	110.013	104.065	299.574	277.007	1272.36	1136.78	191.755	172.71	485.49	408.616	1.36734	2.65978e-08	3.99687e-07
FBgn0262730	dtn	detonator	X	protein_coding	12.4464	14.9697	9.69512	3.51133	35.1794	35.2814	40.0266	32.3768	43.3399	50.4772	10.5383	14.3422	55.781	44.9659	66.1831	77.8132	1.8389	4.00774e-09	6.84369e-08
FBgn0264291	Det	Deterin	3R	protein_coding	1.8376	3.89704	4.47974	6.9185	5.06249	5.68742	9.949	18.4739	19.7187	19.0605	41.9002	43.2007	36.1811	27.939	147.753	146.966	3.29418	5.34283e-13	1.70184e-11
FBgn0037832	Desi	Desiccate	3R	protein_coding	12.5847	19.293	2.55806	1.93802	15.273	50.7708	2.0329	2.903	58.043	52.5982	3.18356	3.66769	39.9405	155.173	0.918989	3.11002	1.88527	0.0040254	0.0154311
FBgn0022338	dnk	deoxyribonucleoside kinase	3R	protein_coding	70.1895	65.3249	48.5239	53.5046	34.7431	28.8592	171.94	209.958	180.033	137.066	98.9487	84.3871	61.5152	68.455	718.858	533.608	1.27364	5.60204e-07	6.42324e-06
FBgn0030802	DENR	Density regulated protein	X	protein_coding	16.0121	19.1677	34.2347	38.2732	21.9656	21.6578	13.7126	19.1426	76.2022	84.4272	124.854	131.592	109.447	120.05	122.442	148.658	2.24199	4.24534e-19	2.63232e-17
FBgn0033716	Den1	Deneddylase 1	2R	protein_coding	52.0315	42.9382	46.0477	46.9679	86.9015	73.7156	48.8267	53.9928	566.801	651.469	445.375	452.388	615.21	568.032	374.959	367.792	3.71684	2.4603e-52	2.41734e-49
FBgn0037384	dgrn	degringolade	3R	protein_coding	4.48946	6.07799	13.6603	11.0557	15.8161	20.4067	28.8292	33.2837	19.5228	27.5823	25.2964	32.7474	93.7185	106.695	150.088	276.033	2.4229	6.44607e-10	1.30691e-08
FBgn0263852	Dad1	Defender against apoptotic cell death 1	2L	protein_coding	49.3649	35.2317	93.3729	85.2211	28.6585	32.1181	24.8985	27.8573	433.93	515.811	899.442	934.419	413.472	366.1	347.565	350.637	3.51932	2.43605e-41	8.64323e-39
FBgn0260995	dpr21	defective proboscis extension response 21	2R	protein_coding	4.94327	4.68125	2.23533	2.98608	17.767	14.0742	3.7898	3.75183	27.0161	33.6473	8.6714	8.82936	72.4179	83.8462	10.4637	13.2438	2.87538	9.1338e-19	5.45168e-17
FBgn0010501	Dcp-1	Death caspase-1	2R	protein_coding	29.0384	24.3137	9.9976	9.19789	19.8001	20.1889	21.5058	19.6174	51.2431	65.8998	8.03986	8.85171	27.5271	25.5426	49.0109	57.9721	1.16266	2.72745e-06	2.66548e-05
FBgn0010220	Dbp45A	DEAD box protein 45A	2R	protein_coding	14.4633	19.3226	20.7872	20.1721	7.878	8.55694	24.9078	24.2213	34.5713	34.6275	15.8132	16.8019	15.4271	12.6047	24.7326	24.3798	1.09166	3.17036e-05	0.000232196
FBgn0265998	Doa	Darkener of apricot	3R	protein_coding	45.7798	81.2878	95.952	93.3047	110.197	116.843	80.0874	72.8696	140.281	141.024	72.1099	80.6774	133.626	132.777	100.971	125.228	1.13529	1.61724e-05	0.000128624
FBgn0033015	d4	d4	2R	protein_coding	70.862	86.5174	46.2369	55.1954	67.3903	58.1616	105.462	101.697	387.503	574.93	167.88	198.128	436.784	465.037	725.993	1167.37	2.60351	7.84223e-19	4.74733e-17
FBgn0022935	D19A	D19A	3L	protein_coding	41.4238	46.9776	15.1185	25.9337	33.9451	28.5845	34.1767	33.5589	112.301	159.651	45.4523	48.0944	72.6626	50.9628	83.4485	91.5941	1.65213	5.20712e-09	8.73989e-08
FBgn0040773	COX7C	Cytochrome c oxidase subunit 7C	2R	protein_coding	327.357	248.387	439.04	434.311	152.539	217.088	181.967	155.119	697.042	533.181	1210.87	1045.04	359.656	592.459	413.754	438.064	1.07932	0.000382258	0.00206626
FBgn0037579	COX7AL	Cytochrome c oxidase subunit 7A-like	3R	protein_coding	1.36685	1.26787	2.74115	4.60966	70.4385	57.5087	24.7453	21.8772	1.6765	2.69321	6.88451	7.45358	104.589	117.867	17.6184	28.2805	4.56404	0.0065768	0.0234587
FBgn0040529	COX7A	Cytochrome c oxidase subunit 7A	3R	protein_coding	217.454	227.835	848.642	817.499	120.108	149.892	119.91	126.542	885.412	827.07	1608.82	1603.34	328.888	510.82	397.536	531.175	1.91443	9.22164e-13	2.8179e-11
FBgn0031066	COX6B	Cytochrome c oxidase subunit 6B	X	protein_coding	369.223	327.278	680.844	697.232	203.58	305.282	265.266	218.859	778.792	740.776	1750.91	1698.19	628.134	828.416	358.203	436.384	1.10121	3.39505e-05	0.000246252
FBgn0033020	COX4L	Cytochrome c oxidase subunit 4-like	2R	protein_coding	1.26388	1.24641	4.34828	8.38982	123.193	110.966	29.3135	27.2648	3.13439	2.30046	17.9868	13.6553	228.612	304.114	45.7062	37.4881	2.15531	0.00119087	0.00551524
FBgn0033900	CysRS-m	Cysteinyl-tRNA synthetase, mitochondrial	2R	protein_coding	6.54705	10.1748	26.1945	13.1212	37.2258	43.1643	20.7819	18.4428	14.3692	19.2539	39.106	55.7914	153.845	197.368	58.4328	118.725	1.07656	0.0122401	0.0392822
FBgn0033065	Cyp6w1	Cyp6w1	2R	protein_coding	2.0645	3.62363	190.526	216.056	3.08674	5.73586	96.8872	78.1362	21.2766	22.1564	1603.04	1811.07	7.39932	29.1476	354.08	1297.34	4.05788	1.13573e-07	1.51903e-06
FBgn0031694	Cyp4ac2	Cyp4ac2	2L	protein_coding	1.07037	1.03157	2.76233	1.50751	1.22739	1.23475	3.05674	2.9132	2.27708	1.01331	2.77373	2.19558	0.990038	1.26619	2.21337	1.16764	4.46755	0.0156836	0.0478678
FBgn0034387	Cyp12b2	Cyp12b2	2R	protein_coding	2.24812	1.61971	15.1566	11.5083	6.52334	6.06911	13.6025	15.3723	6.6396	6.20258	37.8322	36.5841	15.9645	18.6549	46.4715	42.8389	2.41975	6.37444e-07	7.20538e-06
FBgn0032210	CYLD	Cylindromatosis	2L	protein_coding	14.4662	16.2118	20.626	16.9884	60.2053	69.8375	13.4759	13.2711	104.164	122.618	90.9609	104.445	251.528	323.538	148.027	226.372	2.95726	3.0437e-24	3.03728e-22
FBgn0035141	Cypl	Cyclophilin-like	3L	protein_coding	16.777	9.58697	15.854	18.8568	13.0629	11.6389	16.7348	15.1979	23.9755	30.666	37.5338	36.38	33.5871	37.2897	38.9955	43.39	1.10606	0.000332464	0.00182334
FBgn0010314	Cks30A	Cyclin-dependent kinase subunit 30A	2L	protein_coding	7.73822	13.6806	13.4477	12.4467	4.89631	8.48657	52.1708	63.8656	25.5159	38.8235	32.7033	45.1061	45.6067	52.3565	177.132	407.997	1.64309	6.67334e-05	0.000447681
FBgn0013762	Cdk5	Cyclin-dependent kinase 5	2R	protein_coding	31.6179	27.9255	23.1766	28.7249	24.8746	24.9624	26.9102	37.863	176.659	225.312	88.1931	91.7222	95.8032	97.1216	165.017	197.849	2.78951	1.72451e-27	2.27084e-25
FBgn0037093	Cdk12	Cyclin-dependent kinase 12	3L	protein_coding	77.7581	66.9971	57.2668	58.644	63.9705	51.4928	69.8643	76.3212	175.813	155.638	98.2633	89.5413	72.5511	76.6821	134.621	110.65	1.2261	2.00965e-08	3.08154e-07
FBgn0022936	CycH	Cyclin H	3L	protein_coding	8.89795	11.4384	20.5494	18.8657	17.5646	16.6099	39.3855	48.6182	19.8043	29.0976	40.9974	51.4751	33.2188	35.9848	46.3207	77.5464	1.34666	0.000112877	0.000713399
FBgn0261612	CngA	Cyclic nucleotide-gated ion channel subunit A	2R	protein_coding	10.4712	9.01209	3.00886	4.46925	1.98182	2.80449	1.56301	2.21117	43.5916	38.113	12.5842	10.7454	5.4457	2.17274	8.19928	3.75523	2.25354	3.5442e-07	4.27479e-06
FBgn0031452	Cwc25	Cwc25	2L	protein_coding	6.5273	14.3829	16.1588	18.4367	9.60721	10.9054	35.1362	29.9093	21.4351	36.6325	17.2078	24.4674	11.6937	11.5763	30.2622	70.4045	1.60242	0.000980939	0.00466302
FBgn0052405	Cpr65Av	Cuticular protein 65Av	3L	protein_coding	152.271	185.622	38.5882	54.0325	0.998284	1.21029	0.649439	0.718699	681.975	1154.97	150.623	184.513	5.79051	5.83941	1.28844	2.42198	2.39674	4.42104e-10	9.27257e-09
FBgn0033726	Cpr49Ad	Cuticular protein 49Ad	2R	protein_coding	3.27003	5.26785	37.9035	18.2239	1.33788	1.29999	1.40224	1.3067	45.2	51.7621	195.45	262.204	1.90766	2.04911	0.979937	1.45913	4.13434	1.26804e-16	5.99875e-15
FBgn0261268	Cul3	Cullin 3	2L	protein_coding	20.7504	26.374	55.6447	57.4317	119.329	108.468	82.4255	68.2132	59.4114	83.5103	120.501	144.366	298.573	256.635	241.891	333.541	1.62802	4.86356e-09	8.19555e-08
FBgn0015509	Cul1	Cullin 1	2R	protein_coding	236.24	218.338	110.331	89.0638	165.479	146.073	194.542	219.348	643.39	638.838	249	254.422	460.703	428.026	886.989	798.632	1.51021	1.00491e-11	2.69092e-10
FBgn0262081	Csk	C-terminal Src kinase	3R	protein_coding	39.3863	48.618	49.4181	33.6169	101.426	94.36	79.5008	75.8798	126.171	134.942	60.4313	69.6882	108.241	90.4181	177.188	183.172	1.58786	2.49147e-11	6.37747e-10
FBgn0036991	CtIP	CTBP-interacting protein	3L	protein_coding	4.88611	5.12408	3.53412	5.1298	10.9574	8.73717	20.6934	21.4515	14.3967	32.6049	35.7545	47.2978	58.2794	62.5199	156.879	360.151	2.60774	6.51648e-08	9.14671e-07
FBgn0032346	Csl4	Csl4	2L	protein_coding	18.3593	13.9886	12.148	11.8574	9.45447	10.9393	22.628	23.2083	106.813	105.624	77.1561	73.9846	37.8224	42.0486	127.388	127.577	2.78399	4.25515e-32	8.1121e-30
FBgn0005664	Crys	Crystallin	2L	protein_coding	6.04775	5.39147	3.25844	1.94586	242.01	1666.93	6.44724	6.97662	17.2365	30.1151	4.93673	7.44754	1322.29	6347.54	4.02442	31.636	2.44221	0.00846321	0.0287502
FBgn0000370	crc	cryptocephal	2L	protein_coding	229.813	177.908	164.091	90.3794	181.646	108.89	97.1599	95.5589	2651.87	2447.27	1536.56	1569.88	2710.54	2105.14	1804.61	1195.59	3.69026	1.65992e-23	1.57053e-21
FBgn0015924	crq	croquemort	2L	protein_coding	32.5642	39.023	66.1202	91.5443	124.828	132.073	145.324	128.506	68.1189	150.362	192.264	262.562	192.332	134.833	407.002	773.193	1.62388	2.61554e-05	0.000195943
FBgn0036198	crim	crimpled	3L	protein_coding	74.515	68.5291	22.5296	20.2951	51.9008	46.4336	23.5921	28.4561	361.981	437.672	95.1914	103.617	232.033	238.802	100.65	117.767	2.49187	6.48419e-28	8.90565e-26
FBgn0036746	Crtc	CREB-regulated transcription coactivator	3L	protein_coding	4.59072	5.67973	11.836	10.1533	17.1408	12.0835	23.5393	17.3555	15.6332	16.3905	18.139	19.6036	19.4023	22.089	56.6979	66.5844	1.88552	7.76512e-07	8.55772e-06
FBgn0035427	ckd	cracked	3L	protein_coding	16.064	37.4617	366.056	379.971	29.0255	48.9007	2.08599	2.17869	102.586	106.546	714.931	857.307	114.072	208.302	3.98487	9.22875	1.95547	9.28841e-06	7.90939e-05
FBgn0263995	cpo	couch potato	3R	protein_coding	19.0848	20.337	10.7833	8.16297	71.3866	85.8981	15.8795	13.5073	53.7407	69.2736	17.9748	21.6995	93.4717	125.505	24.9103	43.4154	1.65987	9.75843e-08	1.3246e-06
FBgn0010313	corto	corto	3R	protein_coding	27.5866	26.2653	14.376	12.262	36.539	44.0158	40.0936	40.43	74.3882	83.8589	32.442	35.2813	73.9276	78.9897	80.1438	98.3842	1.56492	1.99083e-12	5.83232e-11
FBgn0000382	csw	corkscrew	X	protein_coding	27.5613	29.1033	22.1395	22.9369	38.4529	49.9172	69.291	62.2311	68.1101	75.3691	42.619	45.0886	123.305	104.366	191.526	206.516	1.35906	3.95052e-09	6.76408e-08
FBgn0028836	CSN7	COP9 signalosome subunit 7	2R	protein_coding	66.0464	48.1222	53.215	46.9612	61.0457	70.1594	54.3261	51.611	283.131	329.088	245.816	256.126	254.608	266.155	227.892	257.904	2.43274	1.15806e-24	1.20259e-22
FBgn0028837	CSN6	COP9 signalosome subunit 6	3R	protein_coding	25.2959	28.946	50.5311	53.9967	37.4521	35.873	44.0603	44.8969	87.6526	102.432	180.27	194.613	126.36	128.662	140.091	171.645	1.83292	5.03141e-16	2.21608e-14
FBgn0026634	Cog2	Component of oligomeric golgi complex 2	3R	protein_coding	20.5022	15.5895	27.2081	39.3845	18.8568	16.1495	19.7752	24.2916	104.692	123.99	165.786	156.61	67.9449	77.1227	162.266	178.142	2.73316	1.09546e-24	1.14691e-22
FBgn0259236	comm3	comm3	3L	protein_coding	41.6469	27.4943	45.6161	45.667	3.95907	4.27727	9.41476	11.4276	166.241	148.194	240.933	213.951	5.18414	9.70879	24.7727	29.2817	2.19722	4.4978e-15	1.79533e-13
FBgn0033265	coil	coilin	2R	protein_coding	5.50442	4.12728	11.8718	13.4139	15.5972	14.5903	13.5315	10.381	25.5987	29.9352	30.6272	30.3219	90.9224	85.0696	100.656	102.314	2.79136	8.00116e-19	4.8207e-17
FBgn0036909	Ccdc58	Coiled-coil domain-containing 58	3L	protein_coding	29.4143	28.4165	53.1066	45.1278	30.887	27.3609	28.4487	30.6972	393.645	382.081	552.328	557.515	330.098	320.867	491.989	452.821	3.80033	1.10767e-56	2.35805e-53
FBgn0050493	Coq9	Coenzyme Q9	2R	protein_coding	26.7269	21.8127	43.208	33.1009	24.7011	18.5923	18.4996	23.7506	111.217	116.05	111.665	114.569	55.1756	55.0537	63.5768	58.1788	2.28771	3.55268e-20	2.47969e-18
FBgn0029502	Coq7	Coenzyme Q7	X	protein_coding	26.3468	20.277	37.8361	34.6043	22.438	21.9984	35.9067	38.3214	51.6461	52.9984	141.596	139.398	49.1627	78.9376	55.0828	71.0538	1.18142	2.39201e-05	0.000180895
FBgn0036496	cocoon	cocoon	3L	protein_coding	0.842663	0.905015	13.9077	13.4841	48.6768	38.2505	8.46049	11.6898	1.33006	1.34427	112.492	113.897	451.995	361.32	60.8448	50.2711	4.4724	0.00786187	0.0270309
FBgn0027496	epsilonCOP	Coat Protein (coatomer) epsilon	2L	protein_coding	138.432	126.438	127.987	156.081	75.6375	52.8287	57.1526	59.432	270.513	249.353	227.145	204.101	140.199	128.272	122.306	93.1355	1.01113	2.43074e-05	0.000183607
FBgn0035282	CNMa	CNMamide	3L	protein_coding	2.48954	2.28776	3.0131	1.62258	1.24971	2.27424	1.02205	1.52485	13.3724	13.6876	25.1171	29.0724	9.59662	12.903	3.88188	5.48305	2.97448	3.11884e-10	6.69528e-09
FBgn0026255	clumsy	clumsy	2L	protein_coding	3.02424	3.08243	2.14101	1.49756	14.1317	34.7629	6.76677	5.7014	12.627	15.5194	1.64767	2.02445	55.9494	121.866	16.2226	43.4169	2.91908	2.98726e-05	0.000220684
FBgn0039867	CstF50	Cleavage stimulation factor 50 kD subunit	3R	protein_coding	13.9836	12.9165	19.349	21.9373	12.0733	11.7601	21.2249	25.5245	53.8336	65.3411	73.6711	76.8828	45.4718	41.1227	96.7109	104.655	2.23977	1.48409e-18	8.69551e-17
FBgn0038478	cal1	chromosome alignment defect 1	3R	protein_coding	10.6647	8.66697	6.80048	6.46523	13.828	14.1241	62.1838	61.1714	27.4697	28.3825	24.1645	23.919	43.2314	54.3622	303.777	345.247	1.61452	1.39738e-09	2.62867e-08
FBgn0032979	Clamp	Chromatin-linked adaptor for MSL proteins	2L	protein_coding	124.467	88.469	49.8558	53.8522	65.6487	58.0851	81.7759	86.4362	226.001	205.984	90.1504	79.8795	113.174	136.262	208.044	184.02	1.03838	8.7572e-06	7.49703e-05
FBgn0263979	Caf1-55	Chromatin assembly factor 1, p55 subunit	3R	protein_coding	99.3986	130.319	71.4606	89.4122	37.0418	40.8938	104.402	119.002	199.104	318.017	154.295	190.07	116.761	88.9404	275.348	407.007	1.15876	9.96397e-05	0.000637641
FBgn0033526	Caf1-105	Chromatin assembly factor 1, p105 subunit	2R	protein_coding	1.95963	2.18369	7.50359	5.02966	6.60936	6.22543	55.6466	64.1732	5.54149	5.29467	13.5764	14.6968	9.40332	10.1795	331.146	346.967	1.913	4.48377e-05	0.000315892
FBgn0259231	CCKLR-17D1	Cholecystokinin-like receptor at 17D1	X	protein_coding	4.33649	5.05891	1.4953	1.02649	2.75424	2.06964	1.54627	2.03872	19.9111	25.6381	1.86578	2.28189	14.635	9.43727	4.0265	3.87224	2.59765	4.28307e-09	7.29436e-08
FBgn0051116	ClC-a	Chloride channel-a	3R	protein_coding	26.6264	23.5258	49.5107	58.0253	15.4322	17.3939	34.9858	27.6891	43.174	58.248	127.578	138.347	16.0508	14.759	41.3155	52.8014	1.02963	8.1934e-05	0.00053559
FBgn0050293	Cht12	Chitinase 12	2R	protein_coding	1.34469	1.23457	8.34649	8.35681	91.4253	108.766	32.3073	30.7888	1.6348	2.86257	39.48	49.9458	565.617	460.966	94.8395	149.859	4.7766	0.00316498	0.0126411
FBgn0024248	chico	chico	2L	protein_coding	4.66677	11.8444	12.0507	13.9974	11.2906	12.8618	11.2935	10.4117	20.6524	31.1134	28.3421	38.9202	21.8373	16.8471	23.1854	41.7085	1.78797	0.000135266	0.000837899
FBgn0066292	CheB42c	Chemosensory protein B 42c	2R	protein_coding	1.19763	1.89752	1.14593	1.16004	1.88736	3.41756	4.1099	3.60158	4.47505	4.64656	1.45053	1.6328	3.9122	3.40954	3.31221	4.22538	3.03465	0.000122098	0.000765043
FBgn0015371	chn	charlatan	2R	protein_coding	95.5184	57.1361	7.41426	12.2863	37.3972	34.7495	76.7868	82.363	174.544	160.364	8.10127	6.40595	51.5619	55.1457	61.4913	46.8611	1.15428	2.3471e-05	0.000178343
FBgn0036805	Chmp1	Charged multivesicular body protein 1	3L	protein_coding	118.225	101.85	91.4968	105.064	54.1342	64.7137	61.5659	62.1821	589.908	668.919	544.135	548.144	447.521	493.91	417.121	497.767	2.5134	4.10101e-27	5.13551e-25
FBgn0031575	Cep97	Centrosomal protein 97kDa	2L	protein_coding	10.1221	12.5766	8.62339	5.98521	30.3811	29.6731	32.0996	30.1382	22.336	26.1198	8.66853	10.4002	64.0387	79.3894	45.5486	68.2325	1.16349	0.000287913	0.00160801
FBgn0004876	cdi	center divider	3R	protein_coding	63.6453	76.0809	47.4335	55.8965	193.499	179.389	95.0356	105.559	212.151	292.847	103.149	117.804	406.758	231.528	389.854	381.829	1.88168	1.95653e-10	4.33116e-09
FBgn0032409	Ced-12	Ced-12	2L	protein_coding	27.6286	34.0037	10.0191	10.1237	23.6861	26.3371	21.5328	24.8629	51.9247	105.226	23.2591	32.8814	75.0384	67.8983	56.6617	119.703	1.3563	0.000327421	0.00179955
FBgn0000276	CecA1	Cecropin A1	3R	protein_coding	0.908736	1.23373	1.14697	3.30391	3.5377	1.86396	6.78583	5.45622	2.58433	6.8923	6.0561	7.67792	12.5194	6.76111	33.4982	55.3356	4.82088	4.7084e-06	4.32976e-05
FBgn0027491	Cdk5alpha	Cdk5 activator-like protein	2L	protein_coding	56.0559	65.1283	3.6482	5.3146	31.2835	45.3154	8.88159	10.4092	101.929	172.539	9.59615	11.6417	146.697	161.322	15.66	31.7323	1.16829	0.000428955	0.00227629
FBgn0030269	CDK2AP1	CDK2-associated protein 1	X	protein_coding	49.8167	43.3433	27.9179	31.3728	16.3617	27.3175	36.2256	39.5584	160.487	197.121	70.7989	75.2221	46.5382	44.101	100.171	126.335	1.94973	4.01146e-14	1.44334e-12
FBgn0010341	Cdc42	Cdc42	X	protein_coding	65.0067	77.3402	107.095	117.975	84.213	85.9612	62.4792	64.2496	285.594	361.565	224.002	250.911	204.772	159.525	233.097	265.678	2.19712	4.77198e-20	3.27702e-18
FBgn0034963	Not11	CCR4-NOT transcription complex subunit 11	2R	protein_coding	8.58749	10.184	8.31557	11.3287	11.2501	13.9785	9.56868	14.1713	39.2715	37.156	52.8025	50.288	65.4032	92.1001	92.7558	116.667	2.12509	3.69363e-11	9.19665e-10
FBgn0020224	Cbl	Cbl proto-oncogene	3L	protein_coding	84.6053	121.241	28.9435	37.251	59.2211	64.4008	124.198	125.029	253.995	376.139	45.6891	54.9748	135.873	98.9804	259.162	355.311	1.61055	3.50745e-08	5.16136e-07
FBgn0000251	cad	caudal	2L	protein_coding	18.9023	22.6524	36.8162	39.6154	16.4256	19.4339	106.456	98.2321	647.318	1032.64	339.04	424.937	272.364	180.317	1168	1586.71	5.40301	3.10034e-48	2.32945e-45
FBgn0011336	Stt3B	Catalytic subunit 3B of the oligosaccharyltransferase complex	3R	protein_coding	214.155	256.536	411.105	458.017	127.382	110.522	78.8326	87.6118	786.208	1084.47	1235.39	1424.86	326.69	225.911	270.156	298.234	1.99553	3.94481e-13	1.26601e-11
FBgn0286781	cass	cassowary	2L	protein_coding	35.5111	42.3123	52.9616	50.0971	78.3328	80.5858	52.0015	45.3933	88.285	98.4856	111.442	122.156	182.793	187.61	99.3685	122.527	1.26923	1.35292e-08	2.11775e-07
FBgn0264492	CkIIalpha	casein kinase IIalpha	3L	protein_coding	77.4631	47.2444	112.314	88.2473	76.058	90.1843	137.438	139.382	191.465	189.872	419.828	405.665	322.773	372.739	644.919	630.262	1.62661	1.33765e-09	2.52376e-08
FBgn0000259	CkIIbeta	Casein kinase II beta subunit	X	protein_coding	17.8725	19.4594	81.8873	53.4803	59.7657	82.284	64.6686	61.7171	40.1099	37.7038	131.367	143.737	87.8608	126.906	119.435	163.983	1.06144	0.000587267	0.00299328
FBgn0015024	CkIalpha	Casein kinase Ialpha	X	protein_coding	109.404	108.889	113.258	116.171	173.299	176.004	112.905	122.02	403.543	434.807	396.44	407.205	406.44	396.845	517.231	547.007	1.948	1.24724e-20	9.3164e-19
FBgn0039360	CLS	Cardiolipin synthase	3R	protein_coding	69.2504	66.5026	51.9276	74.101	80.0257	92.2233	24.5249	33.8056	235.81	278.719	142.609	142.288	188.041	212.776	66.7281	83.7594	1.92835	2.63618e-14	9.70371e-13
FBgn0037646	CAHbeta	Carbonic anhydrase beta	3R	protein_coding	8.29851	11.1321	25.157	27.8321	4.27738	5.46376	11.2581	18.5917	33.2464	41.7286	92.5064	106.512	9.36503	16.4813	51.8623	107.263	2.04148	9.64885e-07	1.04027e-05
FBgn0039838	CAH6	Carbonic anhydrase 6	3R	protein_coding	4.31407	3.10615	1.2561	1.23141	1.52373	4.53129	1.42279	1.23032	26.5108	20.6709	1.24591	1.11094	4.32722	14.2733	0.786522	1.57204	3.43975	4.85674e-07	5.65498e-06
FBgn0026257	cav	caravaggio	3R	protein_coding	8.77254	10.3484	1.77354	5.46747	12.5426	10.4261	33.4648	29.7953	18.0734	27.1837	7.91303	7.67553	20.484	25.5143	63.1126	105.498	1.34683	0.000249466	0.00142251
FBgn0011570	cpb	capping protein beta	2L	protein_coding	71.9751	88.0498	124.444	133.518	93.1156	83.5471	77.6994	80.759	169.085	248.814	294.427	354.419	201.698	201.503	158.646	245.168	1.37109	3.24803e-07	3.96626e-06
FBgn0036053	iPLA2-VIA	calcium-independent phospholipase A2 VIA	3L	protein_coding	59.154	51.9636	127.236	130.727	48.5149	50.935	102.354	112.482	310.485	402.66	593.302	646.333	317.444	253.241	655.713	708.035	2.7022	1.48127e-27	1.97086e-25
FBgn0053653	Cadps	Calcium-dependent secretion activator	4	protein_coding	34.9529	35.3773	6.99011	7.45894	42.3093	51.9305	14.8279	9.97364	63.6197	80.4312	12.7458	14.0898	119.856	121.952	14.6861	20.404	1.03246	0.000104211	0.000664215
FBgn0034558	Cib2	Calcium and integrin binding family member 2	2R	protein_coding	10.2436	14.2797	1.29346	1.00274	2.41045	1.61478	1.31234	1.38634	77.1341	104.158	7.72817	9.68504	5.31369	4.3544	1.90443	2.35457	2.98281	1.144e-16	5.45237e-15
FBgn0039709	Cad99C	Cadherin 99C	3R	protein_coding	87.9379	75.3405	114.961	105.921	186.675	170.118	18.7055	15.6213	288.405	262.961	76.3146	72.2719	82.5533	73.9248	17.8006	14.2247	1.7826	4.0858e-16	1.81208e-14
FBgn0285954	caz	cabeza	X	protein_coding	83.362	90.653	116.606	107.207	76.29	65.5067	59.5642	63.004	200.31	146.65	120.151	107.671	63.7285	69.3415	82.8094	63.141	1.02849	1.38683e-05	0.000113044
FBgn0021742	C901	C901	X	protein_coding	2.60759	4.36187	1.60698	1.0344	50.5615	35.4995	1.01272	0.958709	42.1685	40.8876	3.97103	4.62171	420.132	207.746	1.29135	0.884488	3.88458	8.62975e-18	4.44467e-16
FBgn0010292	bys	by S6	X	protein_coding	37.5586	36.7595	37.8123	38.8614	17.0831	16.1653	39.4759	39.0295	190.056	191.577	121.196	120.239	50.029	52.0142	166.402	168.683	2.39376	1.0457e-30	1.7809e-28
FBgn0000233	btd	buttonhead	X	protein_coding	2.87567	1.64315	3.23515	1.43328	11.5699	5.75063	1.39206	1.70819	11.1459	12.3649	3.28947	3.57906	32.7817	22.3601	2.49677	1.58795	3.85768	6.85862e-06	6.03797e-05
FBgn0259176	bun	bunched	2L	protein_coding	118.194	84.2051	95.5946	85.5293	212.044	247.934	116.076	120.537	716.897	630.094	529.14	484.922	1286.59	1345.4	500.69	419.546	2.75872	1.14938e-26	1.3982e-24
FBgn0032600	BuGZ	Bub3 interacting GLEBS and Zinc finger domain protein	2L	protein_coding	44.1964	48.0473	44.3306	39.5987	59.1618	60.6719	36.7164	36.8182	159.483	167.329	133.309	141.593	121.812	131.028	128.418	147.747	1.83451	1.40535e-18	8.27215e-17
FBgn0025457	Bub3	Bub3	3R	protein_coding	53.3739	72.5802	33.53	37.9604	28.3426	25.379	54.3718	67.825	192.754	349.104	101.644	134.751	92.6233	69.4542	174.161	280.341	2.10302	5.79024e-10	1.18334e-08
FBgn0040388	boi	brother of ihog	X	protein_coding	35.682	30.8737	15.6858	15.7404	60.9226	45.4393	51.0254	58.2773	176.125	221.292	27.4189	29.0905	234.542	136.759	317.907	247.513	2.63949	3.53478e-18	1.92126e-16
FBgn0040487	BobA	Brother of Bearded A	3L	protein_coding	1.7655	2.50501	0.986667	0.960271	0.984007	0.985866	0.967743	0.985082	12.0429	11.5571	1.47723	1.55228	0.995067	0.984085	0.949628	1.01647	3.2165	2.55327e-07	3.17246e-06
FBgn0032130	brwl	brickwall	2L	protein_coding	17.0116	19.5861	17.4687	13.327	19.6124	29.2176	29.4636	25.896	42.5518	42.7929	33.3514	36.8707	41.4543	55.4187	36.0177	51.9619	1.22552	5.60276e-05	0.00038493
FBgn0004870	bab1	bric a brac 1	3L	protein_coding	2.08954	2.15461	1.12331	2.52941	7.95877	6.90311	1.6128	3.16279	5.98746	6.38364	3.84088	3.33584	29.6973	31.1933	4.64495	4.52081	2.03564	1.8578e-05	0.000145581
FBgn0010300	brat	brain tumor	2L	protein_coding	89.3853	84.887	25.6833	36.5447	88.9167	62.596	112.476	122.17	227.598	303.278	31.0858	31.9619	59.1597	38.9929	271.423	243.208	1.63775	4.79313e-09	8.10896e-08
FBgn0015602	BEAF-32	Boundary element-associated factor of 32kD	2R	protein_coding	65.2837	53.8522	41.1152	54.5686	31.0101	29.6396	57.6906	62.1419	142.443	184.699	117.672	119.996	74.5436	84.709	174.336	225.105	1.45997	1.43084e-09	2.67979e-08
FBgn0026261	bonsai	bonsai	2R	protein_coding	49.9767	68.9837	74.3701	48.5086	36.662	47.1442	41.2999	43.8789	126.496	139.997	123.199	150.645	65.101	107.302	51.4414	96.7325	1.11719	0.000876045	0.00422094
FBgn0040735	BomT2	Bomanin Tailed 2	2R	protein_coding	1.50275	1.08996	1.1986	1.04587	1.94562	1.1666	22.2001	17.2073	2.47342	4.44742	1.73089	2.13011	7.01236	6.33745	296.745	418.939	3.11547	0.000156719	0.000953085
FBgn0000228	Bsg25D	Blastoderm-specific gene 25D	2L	protein_coding	21.8203	32.3781	28.9265	23.5916	31.3672	27.2089	52.1507	51.5597	43.4119	84.4673	28.9441	43.0124	48.3332	40.6769	46.4164	92.4894	1.24864	0.00112539	0.00526737
FBgn0038387	blp	black pearl	3R	protein_coding	37.3461	29.9757	55.7543	49.8638	25.1566	29.6145	37.4651	33.4907	73.4594	66.4849	92.3064	87.6522	56.2985	72.2561	81.0765	84.671	1.06768	6.06294e-06	5.39665e-05
FBgn0026263	bip1	bip1	3L	protein_coding	1.45756	2.13793	4.6486	5.62436	15.8769	13.8303	20.6892	20.6686	4.49905	5.82134	11.3934	13.049	22.9263	23.0606	21.6003	30.8023	2.56213	3.64725e-05	0.000262902
FBgn0050077	Blos1	Biogenesis of lysosome-related organelles complex 1, subunit 1	2R	protein_coding	9.76309	10.7682	17.465	16.0234	14.9091	17.7384	8.81443	12.7853	22.0352	23.0257	28.5768	30.3797	32.9042	42.8084	19.1153	25.1471	1.22619	0.00031829	0.00175617
FBgn0000180	bib	big brain	2L	protein_coding	4.58485	6.84853	5.52211	4.69974	16.2283	10.7344	1.51037	1.41412	30.1806	51.7497	10.2476	14.1341	37.6097	22.9923	3.82239	5.08406	3.05539	1.83615e-11	4.81245e-10
FBgn0047334	BG642312	BG642312	3L	protein_coding	1.48204	1.39939	2.34483	1.17818	1.64162	2.4026	148.794	131.476	3.1883	2.38677	3.61008	3.69083	3.88783	5.77404	121.238	132.594	2.36792	0.0120276	0.0387073
FBgn0083938	BG642163	BG642163	2L	protein_coding	0.991654	0.976273	0.94402	0.99214	1.15234	0.952638	13.6247	12.6988	1.75174	1.17603	1.43406	1.18053	1.60863	1.46558	12.1613	7.211	4.28948	0.0149535	0.0461578
FBgn0270927	betaGlu	beta glucuronidase	3R	protein_coding	16.9861	18.9946	21.9493	28.0358	23.2579	26.1767	15.3746	15.9863	43.779	54.11	51.7658	55.3049	48.6064	46.1156	32.202	40.4736	1.49889	1.24457e-08	1.96744e-07
FBgn0004581	bgcn	benign gonial cell neoplasm	2R	protein_coding	1.9181	2.18107	4.30141	3.22081	31.3289	24.8896	9.14367	8.22454	4.31719	3.33514	5.7561	5.53168	35.9417	29.9291	9.15953	6.31415	1.45217	0.0144558	0.0449692
FBgn0263231	bel	belle	3R	protein_coding	150.332	98.3828	127.344	137.705	149.107	138.426	166.582	163.006	430.378	366.126	412.828	350.004	383.455	342.591	573.835	382.305	1.72717	4.08726e-10	8.60076e-09
FBgn0010520	Bka	Bekka	2L	protein_coding	20.1637	22.5147	13.2781	11.6392	12.1415	8.33772	28.5152	27.7872	175.261	201.011	80.3068	88.1001	78.6997	93.7045	223.226	278.826	3.18301	4.33091e-35	1.02442e-32
FBgn0037660	beag	beag	3R	protein_coding	44.6028	40.1047	13.2153	18.9244	29.3805	19.7053	22.1341	23.6608	89.3036	93.1127	52.2111	47.687	65.0674	60.684	59.9514	51.1166	1.14818	1.63374e-06	1.67076e-05
FBgn0013432	bcn92	bcn92	X	protein_coding	13.9508	14.5476	21.5707	20.6084	14.9716	17.3757	16.1522	17.4089	37.4404	30.3675	35.1028	32.8149	21.3983	30.7987	23.9419	25.761	1.29302	3.7037e-06	3.51727e-05
FBgn0039558	BCAS2	BCAS2	3R	protein_coding	23.0251	16.6554	27.4108	30.7205	17.4543	14.8802	29.5624	33.7277	57.0879	70.8839	57.0297	57.4242	60.5199	58.4786	100.578	104.638	1.74562	1.65239e-12	4.89699e-11
FBgn0261822	Bsg	Basigin	2L	protein_coding	67.0438	79.7851	192.392	174.274	187.778	220.996	87.9526	83.6461	216.414	273.734	473.841	556.564	441.546	518.83	189.081	298.829	1.71783	8.35789e-11	1.95881e-09
FBgn0037081	barc	barricade	3L	protein_coding	22.712	26.2532	42.2159	37.834	30.4676	31.5452	47.3047	57.1226	43.7398	53.6499	53.8565	61.7653	40.9821	30.9663	86.5916	93.2527	1.02932	6.4215e-05	0.000432149
FBgn0014127	barr	barren	2L	protein_coding	10.2867	8.3559	7.68463	14.516	38.8159	35.9271	46.876	55.5535	15.722	32.9643	30.6786	35.6812	165.297	138.533	151.734	251.529	1.52534	9.83912e-05	0.000630899
FBgn0004862	bap	bagpipe	3R	protein_coding	14.3766	10.7105	6.16554	2.03391	2.85779	2.53389	2.28774	3.2864	74.7631	58.0794	8.06688	8.59219	3.97983	7.48596	3.84241	4.20018	2.53678	9.92438e-09	1.59653e-07
FBgn0038342	B9d1	B9d1	3R	protein_coding	1.34791	2.92999	3.04822	5.02586	19.9543	18.1761	5.14723	5.8248	10.0175	9.32856	10.7769	10.7631	60.9161	51.4404	14.3514	14.4586	2.87745	2.34307e-10	5.11591e-09
FBgn0026597	Axn	Axin	3R	protein_coding	52.2874	35.7719	32.3303	26.3243	44.886	43.674	51.5807	65.2817	86.429	95.2923	35.2524	35.7712	72.4498	52.1778	124.496	96.4785	1.08559	4.31073e-05	0.000305047
FBgn0050476	ave	aveugle	2R	protein_coding	12.8795	11.3575	9.71151	6.17791	15.6116	17.5831	12.1611	15.0807	29.3446	29.8159	21.8094	23.6933	76.2187	95.1123	48.5699	57.3761	1.33693	3.62386e-06	3.44914e-05
FBgn0034110	Atg9	Autophagy-related 9	2R	protein_coding	84.0677	85.5635	82.7062	118.57	26.3538	25.7494	37.4059	32.5226	300.855	473.728	235.178	266.645	69.6381	55.4765	95.3271	129.114	2.19167	4.56029e-14	1.62705e-12
FBgn0038539	Atg8b	Autophagy-related 8b	3R	protein_coding	1.0694	1.07449	2.70781	5.57384	78.5221	62.3773	22.9628	17.212	1.4011	2.32114	25.9955	27.7078	764.32	688.111	228.749	331.933	4.73066	0.00362938	0.0141465
FBgn0052672	Atg8a	Autophagy-related 8a	X	protein_coding	202.806	213.057	195.769	244.439	296.95	353.478	196.558	170.549	457.228	555.507	416.558	440.544	460.791	559.439	289.163	424.014	1.25735	7.69737e-07	8.50507e-06
FBgn0037363	Atg17	Autophagy-related 17	3R	protein_coding	15.4638	15.515	31.2287	40.1191	23.5002	24.4395	39.3452	34.8416	38.5863	52.235	72.5269	78.6982	38.458	27.9309	92.3414	102.069	1.61395	3.98831e-09	6.81964e-08
FBgn0036255	Atg12	Autophagy-related 12	3L	protein_coding	7.68183	6.05325	4.17642	5.06742	10.6992	9.32359	7.08584	8.12097	17.5241	17.9789	16.2055	15.0153	49.2142	52.9645	62.3116	58.7894	1.51255	5.23031e-07	6.0404e-06
FBgn0051477	ATPsynepsilonL	ATP synthase, epsilon subunit-like	3R	protein_coding	2.52098	2.39234	3.96209	4.02066	7.07502	6.38256	2.16035	2.68927	4.14592	4.72116	7.09488	7.38335	52.0693	52.907	9.0358	9.86777	1.22328	0.0165365	0.0499931
FBgn0016119	ATPsynCF6	ATP synthase, coupling factor 6	3R	protein_coding	211.047	221.32	616.039	565.247	158.086	232.147	213.489	185.815	625.651	533.267	1440.84	1403.39	470.949	730.552	487.507	624.815	1.38892	1.111e-06	1.17962e-05
FBgn0039890	ABCD	ATP binding cassette subfamily D	4	protein_coding	125.338	99.4053	109.496	102.9	92.5994	93.288	84.685	83.3953	455.465	452.126	303.13	293.766	454.995	429.762	669.776	596.144	2.03266	3.32921e-20	2.34939e-18
FBgn0040376	AANATL7	Arylalkylamine N-acetyltransferase-like 7	X	protein_coding	5.90935	7.58416	2.92973	1.62254	3.5604	5.20337	8.36138	7.76595	12.8829	22.8892	2.4992	3.8554	10.0362	15.129	3.16383	9.39139	1.51491	0.00636164	0.0227994
FBgn0036995	atk	artichoke	3L	protein_coding	17.3305	15.4086	2.86958	4.3346	24.8627	45.7502	4.00904	5.89786	94.744	202.796	4.72353	6.05476	128.526	105.518	5.61421	11.2952	3.28362	6.22207e-14	2.18337e-12
FBgn0000121	Arr2	Arrestin 2	3L	protein_coding	2.7808	1.99274	2.55849	1.3979	17.8901	59.2907	252.272	251.801	9.97473	8.25707	6.63708	6.88205	39.9709	182.109	379.497	1058.11	2.78975	0.000863864	0.00417012
FBgn0029095	aru	arouser	2L	protein_coding	121.492	97.8109	59.7433	45.8198	92.7061	93.3865	33.3273	33.5304	298.575	228.638	95.8995	86.7647	180.183	173.813	52.6127	36.9368	1.29941	1.86139e-07	2.36808e-06
FBgn0025186	ari-2	ariadne 2	2R	protein_coding	22.7264	26.3446	17.6344	11.8205	34.4439	30.585	33.9076	33.6292	95.8071	97.0166	40.3288	44.9663	141.882	124.196	112.4	109.592	2.01702	2.01793e-18	1.16104e-16
FBgn0038306	Art3	Arginine methyltransferase 3	3R	protein_coding	40.5085	39.047	30.3122	28.4495	23.7222	17.4246	54.6136	56.6123	107.815	121.742	86.252	90.4697	64.9676	69.9656	224.571	247.1	1.54941	2.86613e-12	8.32024e-11
FBgn0037884	Arfip	Arfaptin	3R	protein_coding	34.738	36.0628	28.5077	20.9391	30.2922	26.7784	25.636	31.4689	112.474	122.28	78.2372	86.5631	87.2232	83.9433	96.8221	102.055	1.7525	5.0678e-15	2.00406e-13
FBgn0038893	Archease	Archease	3R	protein_coding	16.6506	14.6135	30.0609	23.8972	6.69	13.8835	15.0326	19.3862	95.5571	82.0402	80.9944	79.8842	27.8879	33.5129	39.1296	42.5965	2.5982	2.7268e-15	1.11276e-13
FBgn0015904	ara	araucan	3L	protein_coding	42.034	31.7517	10.1929	8.83853	22.0549	16.7086	2.90989	3.65459	192.037	256.013	32.8803	36.1048	134.453	129.584	12.7195	14.2059	2.63196	1.81611e-23	1.68095e-21
FBgn0030410	Aven	Apoptosis and caspase activation inhibitor	X	protein_coding	6.96171	7.31048	9.39663	8.65233	8.05582	5.91265	13.8327	13.119	23.0848	26.74	31.2691	33.7918	21.0468	19.7176	59.6049	63.5763	1.94731	2.34638e-11	6.0424e-10
FBgn0287618	asRNA:CR46487	antisense RNA:CR46487	2R	ncRNA	2.12905	1.35885	0.908144	0.94318	1.10716	1.33084	0.937775	0.91884	6.86042	4.25218	1.44834	1.08595	4.39334	5.39334	1.57276	0.984812	2.39987	0.000442609	0.00233613
FBgn0267242	asRNA:CR45682	antisense RNA:CR45682	3L	ncRNA	2.705	2.31588	0.965929	1.42305	2.84249	2.49553	1.30945	1.11268	6.13281	7.97248	1.53896	1.54169	1.18935	0.993786	1.4725	1.55465	1.98861	0.000138987	0.000858869
FBgn0266619	asRNA:CR45126	antisense RNA:CR45126	4	ncRNA	1.28157	1.72582	2.48458	3.32047	1.47568	3.06341	3.75055	3.44733	3.06402	3.8179	1.51298	1.70567	1.79307	2.97284	5.28549	11.9834	2.82306	0.00456921	0.0172019
FBgn0266167	asRNA:CR44873	antisense RNA:CR44873	2L	ncRNA	1.74289	1.27486	2.05757	1.60826	1.04319	1.06622	1.43189	1.12207	5.20681	3.44327	2.7999	2.33501	2.52175	4.07253	2.50689	2.11096	2.3091	0.000662416	0.00332066
FBgn0265508	asRNA:CR44370	antisense RNA:CR44370	2R	ncRNA	0.889457	1.17208	4.5789	6.73427	25.8987	55.0218	6.21457	3.92142	2.084	1.88742	4.63488	4.44417	49.7649	64.9318	7.31449	10.3236	3.02522	0.00765226	0.0264311
FBgn0265318	asRNA:CR44291	antisense RNA:CR44291	3R	ncRNA	0.958589	0.85527	1.15555	1.52668	1.952	1.06023	1.51234	1.49009	2.06404	1.84683	2.51444	2.16322	7.83051	6.86408	15.5251	10.4211	3.45634	0.00100236	0.00475599
FBgn0264702	asRNA:CR43971	antisense RNA:CR43971	3L	ncRNA	1.16912	1.11522	2.30623	2.10785	4.03338	2.8629	1.30997	1.43957	1.63007	2.09812	1.83217	2.03516	4.93678	3.37708	1.83342	1.68033	4.63624	0.00675769	0.02399
FBgn0000094	Anp	Andropin	3R	protein_coding	1.09553	1.08753	1.13459	1.07919	1.12931	1.11719	33.4753	28.489	1.45934	2.33659	1.27501	1.58052	1.43067	1.5521	4.84908	8.42989	4.71651	0.00439292	0.0166798
FBgn0027780	Aasdh	Aminoadipate-semialdehyde dehydrogenase	2L	protein_coding	10.2764	9.66899	13.6066	11.0656	13.7747	13.6298	20.7482	22.9041	17.3432	21.74	4.96394	5.64495	7.06001	5.37654	21.2781	22.0565	1.11009	0.000196269	0.00116009
FBgn0035989	Tat	alpha-tubulin acetylase	3L	protein_coding	75.9927	76.2604	32.2319	26.6844	113.913	130.812	45.7191	48.9609	158.642	150.155	80.5027	82.2843	445.719	583.593	154.433	182.136	1.00781	9.84648e-06	8.29064e-05
FBgn0015577	alpha-Est9	alpha-Esterase-9	3R	protein_coding	50.3774	31.6602	58.4891	61.9285	8.25354	15.8835	35.906	28.8851	362.48	341.564	174.288	158.882	18.9249	25.5021	64.987	74.973	3.1162	1.75097e-23	1.6445e-21
FBgn0266429	AstA-R1	Allatostatin A receptor 1	X	protein_coding	1.50977	1.7164	1.00397	2.38554	4.04026	3.94031	1.36787	1.44606	12.4139	10.0592	1.5366	1.1983	7.73933	7.39372	3.24819	2.46436	4.09344	1.78732e-12	5.28458e-11
FBgn0065035	AlkB	AlkB	X	protein_coding	17.9652	21.9999	10.152	9.1718	6.87483	6.31227	18.7818	19.0577	54.3029	78.5116	26.5706	32.8894	37.8334	30.0855	95.3012	126.463	1.77336	2.40403e-09	4.29463e-08
FBgn0034710	Alp7	Alkaline phosphatase 7	2R	protein_coding	9.16889	27.6486	268.152	609.525	1.56759	1.54386	1.40069	1.2619	43.3105	142.386	1039.44	1789	1.98039	1.10669	0.653987	2.08427	2.68505	3.59279e-08	5.26874e-07
FBgn0283479	Alp1	Alkaline phosphatase 1	3L	protein_coding	2.79437	5.35038	47.7937	68.5346	1.61476	1.11813	1.05001	1.44057	11.8161	15.3408	255.729	294.889	2.60744	5.25623	0.814909	1.86615	2.13849	2.17346e-06	2.16888e-05
FBgn0013746	alien	alien	2L	protein_coding	46.1574	41.9653	55.9656	66.8215	43.6845	40.8822	49.6913	55.6445	123.038	144.11	137.802	139.631	144.082	160.91	285.927	339.21	1.61235	7.01841e-13	2.20803e-11
FBgn0267408	AOX1	Aldehyde oxidase 1	3R	protein_coding	280.187	239.642	191.78	209.413	12.9131	13.1549	131.37	119.194	868.382	1113.59	434.903	462.077	36.5634	17.4943	247.081	185.819	1.96608	1.03683e-10	2.4079e-09
FBgn0012036	Aldh	Aldehyde dehydrogenase	2L	protein_coding	606.673	534.643	2609.85	2181.8	258.052	249.831	588.548	608.381	2442.43	2364.16	9627.44	9619.09	1208.3	1262.6	3019.85	2890.81	2.0787	1.30387e-19	8.41127e-18
FBgn0030122	Aladin	Aladin	X	protein_coding	69.2127	74.6732	28.629	35.6635	20.6879	12.62	61.601	67.5635	120.106	191.869	63.352	73.6845	70.3215	44.0142	172.686	183.823	1.13469	0.000233756	0.00134313
FBgn0082598	akirin	akirin	3L	protein_coding	85.5171	82.0555	121.491	108.303	92.0591	98.3852	108.274	100.06	170.68	215.342	248.281	280.34	249.867	304.756	248.793	367.244	1.18256	1.15895e-06	1.22645e-05
FBgn0005694	Aef1	Adult enhancer factor 1	3L	protein_coding	28.7921	27.6965	48.2963	46.9406	43.1745	40.7465	73.9598	60.5777	80.8386	114.085	93.6561	108.606	77.4839	86.741	165.685	252.976	1.81617	3.42629e-11	8.58118e-10
FBgn0035866	Arl5	ADP-ribosylation factor-like 5	3L	protein_coding	37.0366	40.5714	27.7355	31.7707	16.4373	21.3497	39.5467	45.9231	121.087	129.577	102.816	105.844	85.5791	121.263	152.014	220.983	1.6873	1.42991e-10	3.25565e-09
FBgn0037551	Arl8	ADP ribosylation factor-like 8	3R	protein_coding	25.6417	21.6982	37.2134	29.255	44.1127	41.6118	36.649	35.2941	45.2804	53.3393	91.8803	100.575	117.425	152.882	120.998	162.949	1.07026	4.1724e-05	0.000296407
FBgn0010348	Arf79F	ADP ribosylation factor at 79F	3L	protein_coding	157.694	206.95	496.002	463.552	215.425	192.131	166.465	162.436	728.815	1061.98	2182.4	2725.23	1213.52	1258.8	837.682	1362.78	2.27012	2.08983e-14	7.80508e-13
FBgn0013750	Arf51F	ADP ribosylation factor at 51F	2R	protein_coding	52.5819	41.0342	67.5573	53.0622	47.3845	48.7058	51.0687	49.7753	133.606	142.596	188.178	195.185	110.356	145.166	138.47	168.079	1.5628	7.73366e-11	1.81919e-09
FBgn0040507	ACXD	Adenylyl cyclase X D	3L	protein_coding	10.2257	8.51264	23.3623	23.6401	3.96982	4.93194	5.43675	5.64044	25.6105	12.5257	14.7246	10.5091	2.21532	3.07744	4.41365	2.58096	1.10117	0.00932216	0.0311218
FBgn0040510	ACXA	Adenylyl cyclase X A	2L	protein_coding	1.31765	1.22332	4.80037	3.3986	26.798	24.2456	7.05727	7.708	1.57951	3.12444	4.32604	6.14087	122.091	91.7939	18.9717	30.8496	4.99577	0.00152257	0.00680467
FBgn0025111	Ant2	Adenine nucleotide translocase 2	X	protein_coding	2.13635	3.36772	17.8783	20.7539	61.6873	70.3742	18.3646	24.2339	15.4037	13.511	175.879	175.349	826.473	810.968	314.403	315.459	2.94869	6.6948e-14	2.34281e-12
FBgn0264855	AP-2alpha	Adaptor Protein complex 2, alpha subunit	2L	protein_coding	35.4935	33.5377	80.7362	83.8448	70.7759	63.938	86.1845	99.4772	75.6898	92.1619	130.933	139.505	98.3748	90.8248	207.976	228.874	1.3056	5.48189e-09	9.16494e-08
FBgn0039132	AP-1sigma	Adaptor Protein complex 1, sigma subunit	3R	protein_coding	41.1444	42.7417	70.8743	60.2942	41.4272	45.2793	53.5746	52.4115	163.426	186.968	157.631	174.819	105.866	140.049	213.787	310.566	2.05501	1.57418e-16	7.36518e-15
FBgn0031992	Acbp1	Acyl-CoA binding protein 1	2L	protein_coding	42.6738	33.1332	85.2848	78.4769	74.7571	67.2483	40.3083	36.3622	93.8908	80.3326	248.734	225.21	254.647	269.915	107.94	86.7862	1.24146	1.31805e-07	1.7374e-06
FBgn0028550	Atf3	Activating transcription factor 3	X	protein_coding	9.07096	7.26697	25.3851	24.944	5.21751	7.31809	6.17497	6.96898	30.972	30.0034	67.722	65.4422	9.68209	17.0365	11.6173	16.3521	2.06269	1.15019e-08	1.83872e-07
FBgn0000046	Act87E	Actin 87E	3R	protein_coding	1636.53	2006.62	3697.3	3755.65	441.282	770.194	179.836	165.63	9684.57	12808.9	22471.1	26902.2	1993.17	4133.79	419.342	1116.58	2.54686	2.80654e-09	4.96508e-08
FBgn0000045	Act79B	Actin 79B	3L	protein_coding	2.74256	4.70768	1.78721	0.85083	1062.86	2292.69	377.568	405.401	9.83927	9.78335	7.93306	10.4901	424.642	966.765	73.9633	191.033	1.51147	0.00648681	0.0231765
FBgn0015586	Acp76A	Accessory gland protein 76A	3L	protein_coding	1.34137	1.21422	1.21173	1.27275	1.2181	1.19484	21.9023	18.0529	1.63124	2.51305	1.70846	2.00559	1.19138	1.11935	10.7551	15.7089	4.57236	0.00743227	0.0258478
FBgn0034153	Acp53C14b	Accessory gland protein 53C14b	2R	protein_coding	0.838802	0.892098	0.896449	0.865677	0.893166	0.903161	81.5785	84.6603	1.51384	1.10932	2.56499	2.28533	0.907075	1.38719	16.7187	16.4872	4.39748	0.00937651	0.0312705
FBgn0011559	Acp36DE	Accessory gland protein 36DE	2L	protein_coding	1.54838	1.1748	1.58347	1.22123	1.93793	1.41959	97.012	64.3674	2.27204	2.95776	3.54853	3.95253	4.25227	3.48317	193.666	198.346	3.0745	0.00559103	0.0204684
FBgn0000018	abo	abnormal oocyte	2L	protein_coding	8.29652	8.24796	11.8176	16.4538	14.2929	13.6095	10.326	13.3828	18.6516	30.3635	39.7505	45.7503	36.6816	34.4417	23.9918	36.0941	1.738	2.78182e-06	2.71201e-05
FBgn0004168	5-HT1A	5-hydroxytryptamine (serotonin) receptor 1A	2R	protein_coding	11.6942	9.46718	2.25553	1.97427	9.35209	11.0926	3.13706	3.4562	51.5456	45.9697	2.50234	2.37653	7.59594	12.0526	9.77532	11.4938	2.27902	1.33752e-12	4.0149e-11
FBgn0032524	Hacd2	3-hydroxyacyl-CoA dehydratase 2	2L	protein_coding	74.3896	58.7377	52.4024	73.4333	36.9191	42.5156	25.928	32.1822	131.335	142.331	160.137	149.12	134.842	136.167	69.6147	69.8835	1.05563	6.70328e-06	5.92123e-05
FBgn0036623	Agpat3	1-Acylglycerol-3-phosphate O-acyltransferase 3	3L	protein_coding	52.3307	76.3458	220.913	219.138	105.131	127.93	68.0608	72.8638	280.598	373.597	592.334	724.135	462.325	456.612	233.363	367.858	2.33363	1.01693e-15	4.32976e-14
FBgn0039946	ATbp	(A+T)-stretch binding protein	X	protein_coding	4.93967	6.01164	3.30425	5.16837	6.74262	5.77812	9.05212	6.697	14.9764	19.91	8.89687	9.45776	27.6941	24.2531	34.6399	43.4665	1.86079	1.80854e-07	2.31237e-06
FBgn0038449	CG17562		3R	protein_coding	6.62344	8.09536	9.76515	9.43982	2.69459	2.98678	12.8129	11.6075	168.649	156.173	153.789	155.71	10.9298	8.93742	134.795	120.137	4.6797	6.948e-63	2.95823e-59
FBgn0036289	CG10657		3L	protein_coding	139.599	120.04	0.960389	1.77725	6.94268	7.44539	2.97221	2.49974	2152.93	2562.19	8.94603	8.3	90.2334	78.283	31.1965	31.8091	4.20514	5.30655e-54	7.52845e-51
FBgn0031913	CG5958		2L	protein_coding	208.485	228.988	835.355	950.776	200.336	220.829	50.9081	54.1222	2235.65	2365.06	18306.5	18648.4	3262.76	3543.25	472.415	550.971	3.3878	5.93641e-54	7.52845e-51
FBgn0035252	CG7970		3L	protein_coding	188.325	177.331	162.852	145.953	50.6294	47.1741	59.1163	71.681	3174.63	3775.14	3401.22	3702.76	1270.24	1500.94	1429.07	1834.46	4.23688	6.48344e-54	7.52845e-51
FBgn0033017	CG10465		2R	protein_coding	27.33	33.9823	33.0786	34.0895	31.4082	43.4362	45.2921	44.919	719.465	831.786	539.87	602.044	700.237	811.153	1216.37	1803.87	4.67596	6.10342e-53	6.49658e-50
FBgn0035656	CG10479		3L	protein_coding	19.9513	19.4334	2.47382	2.6083	7.0688	12.0928	9.26623	12.4204	456.562	667.739	5.18615	6.15343	50.3029	56.4321	67.464	118.082	4.92206	1.01955e-44	5.42615e-42
FBgn0035541	CG15019		3L	protein_coding	39.5005	34.3326	54.8231	45.616	15.7819	18.2381	40.6134	35.3499	418.561	452.742	611.831	645.834	226.25	271.012	438.851	542.092	3.57863	1.81195e-44	9.25763e-42
FBgn0039627	CG11837		3R	protein_coding	15.2403	15.7856	14.7688	14.2089	8.05837	9.26497	21.9352	23.3529	183.998	217.512	161.345	177.098	83.9537	98.1249	295.121	406.417	3.7622	2.25787e-44	1.10922e-41
FBgn0031403	CG15387		2L	protein_coding	7.19099	8.28463	7.15578	7.05743	22.3436	18.4304	11.7705	11.9652	94.7763	105.67	78.4354	83.9822	382.926	429.889	275.434	334.478	3.85299	3.86734e-43	1.62103e-40
FBgn0028527	CG18507		2L	protein_coding	107.496	97.3019	71.7491	78.6504	47.0576	54.4365	25.5061	24.6233	908.208	1085.57	579.492	607.55	354.546	372.089	116.829	144.584	3.27968	1.32674e-42	5.1353e-40
FBgn0053494	CG33494		3R	protein_coding	25.4857	18.6492	34.7094	37.7171	44.7217	39.1203	7.48442	8.83399	227.31	231.91	394.481	368.301	308.993	363.625	55.0509	53.8424	3.43619	4.392e-42	1.60283e-39
FBgn0262353	CG43051		2L	protein_coding	22.2573	16.239	3.56919	3.3964	10.1324	8.93287	3.13501	1.7496	374.674	371.462	62.5725	59.4641	182.524	276.01	34.0991	40.8181	4.31204	5.14523e-41	1.77622e-38
FBgn0035316	CG15878		3L	protein_coding	8.52269	6.53252	3.90152	4.52336	52.0254	52.9464	15.5365	17.0752	72.4182	77.7215	7.1276	6.80433	128.795	124.937	39.1928	37.3091	3.51547	2.15108e-40	7.04508e-38
FBgn0054015	CG34015		X	protein_coding	7.29479	5.73657	19.0635	20.7857	9.19478	5.62223	9.50748	12.1646	151.368	173.655	358.85	352.35	179.768	290.245	251.537	322.713	4.84774	3.27183e-40	1.04478e-37
FBgn0250830	CG12547		2R	protein_coding	41.5136	34.8798	40.4169	33.0893	56.6455	60.9366	48.4819	49.8828	374.064	416.768	390.318	414.912	666.806	802.545	867.998	1067.51	3.38563	8.05436e-40	2.50923e-37
FBgn0038256	CG7530		3R	protein_coding	58.4703	60.2547	66.7341	55.0171	64.7024	75.1842	92.49	98.5353	2072.76	2265.44	148.031	162.381	262.924	526.895	298.936	551.557	5.16181	1.18286e-39	3.59731e-37
FBgn0040754	CG17059		2R	protein_coding	27.0085	20.5081	26.338	40.0799	26.1392	21.0496	14.5871	15.7288	285.563	293.791	380.376	333.762	303.864	365.16	209.414	204.661	3.67281	1.29263e-39	3.79383e-37
FBgn0033214	CG1941		2R	protein_coding	44.3101	41.9318	11.7953	12.2033	4.99668	5.35917	8.29426	7.57595	326.42	456.715	73.4776	83.879	13.3695	12.1806	23.3507	31.1183	3.20331	1.30689e-39	3.79383e-37
FBgn0039239	CG13641		3R	protein_coding	7.79484	8.50961	70.5928	72.9582	177.866	190.162	2.2528	1.63749	128.359	103.203	729.984	671.758	3050.49	2942.44	12.6752	10.5274	4.0428	3.63135e-39	1.00833e-36
FBgn0034232	CG4866		2R	protein_coding	30.706	28.3486	25.7472	19.4087	15.8707	11.5336	26.6868	25.3651	253.489	234.164	150.385	149.947	78.9837	78.3219	193.752	164.532	3.10627	9.41078e-39	2.50425e-36
FBgn0052687	CG32687		X	protein_coding	37.519	38.2252	281.826	296.004	69.602	76.1408	35.4471	29.9224	321.929	409.685	1070.31	1185.11	111.073	99.1173	184.069	226.766	3.29657	2.43954e-38	6.23205e-36
FBgn0266430	CG45060		X	protein_coding	5.40576	3.43713	4.27949	1.2824	1.24618	1.22004	1.25944	1.75587	108.066	106.298	15.0832	17.694	1.22688	1.39838	7.93101	7.73768	5.06854	1.70972e-35	4.12042e-33
FBgn0031608	CG15435		2L	protein_coding	7.90811	6.08552	10.5631	11.1906	20.2223	19.3722	23.9442	31.9426	69.6399	96.3481	45.1863	48.9984	111.262	112.925	180.187	225.597	3.73874	9.18307e-35	2.13264e-32
FBgn0038546	CG7379		3R	protein_coding	49.3745	44.1897	34.8404	31.5099	32.826	33.6156	54.5696	49.5869	314.192	400.493	195.435	217.632	189.786	165.691	289.55	333.9	2.95381	1.14634e-34	2.61469e-32
FBgn0031012	CG8051		X	protein_coding	18.2016	25.4257	36.6426	32.2818	10.0732	8.05909	9.29021	9.1921	249.482	322.026	316.585	382.361	33.2563	39.8735	52.0266	82.2278	3.74958	7.22718e-34	1.5916e-31
FBgn0030968	CG7322		X	protein_coding	25.1026	22.6239	282.818	299.734	20.8763	29.0621	36.6157	31.0866	201.585	158.61	1668.84	1477.57	101.602	99.5433	204.251	164.766	2.99388	6.60052e-33	1.38211e-30
FBgn0032400	CG6770		2L	protein_coding	436.973	427.932	400.869	413.864	939.878	1122.17	571.301	499.615	3309.78	3547.4	4069.57	4184.75	8467.61	9841.7	4497.99	5567.85	2.96826	8.53906e-33	1.75918e-30
FBgn0038414	CG6901		3R	protein_coding	6.2103	4.65591	6.26532	6.45538	1.20859	1.18693	3.159	4.63881	72.1288	77.1496	41.6756	40.5155	1.19821	1.63705	58.5773	68.0357	4.10806	1.53634e-32	3.0662e-30
FBgn0035520	CG11586		3L	protein_coding	20.3126	20.9217	22.6505	14.0204	29.1874	22.3211	20.2417	22.0736	160.426	153.765	100.004	107.819	189.914	210.289	205.787	206.03	2.98741	2.56405e-32	5.03855e-30
FBgn0036538	CG15715		3L	protein_coding	55.8977	50.9372	38.612	30.4054	50.9103	50.5023	53.583	54.5919	339.604	307.823	196.349	194.377	370.278	406.311	444.477	419.852	2.6235	1.4969e-31	2.69295e-29
FBgn0030077	CG15365		X	protein_coding	31.3211	20.111	7.3719	12.6593	56.9317	39.9932	4.19973	2.57744	575.951	586.604	51.5889	42.4077	380.733	256.599	24.1623	14.9857	4.5935	2.72794e-31	4.83944e-29
FBgn0032026	CG7627		2L	protein_coding	36.9629	41.5743	73.2539	64.9133	39.3619	40.2201	388.506	412.261	303.852	397.922	343.024	403.777	121.909	95.1805	3047.17	3582.56	3.18945	7.01676e-31	1.22774e-28
FBgn0034761	CG4250		2R	protein_coding	11.4696	7.59005	33.7162	21.7227	19.6815	26.8034	33.1637	39.1258	117.403	113.852	419.259	426.345	366.247	476.296	565.278	621.93	3.73343	1.36209e-30	2.28921e-28
FBgn0051457	CG31457		3R	protein_coding	14.423	11.5588	9.08194	7.53552	9.59947	7.50845	29.1812	33.185	111.625	167.401	55.0875	64.9811	107.202	85.1362	349.214	401.547	3.51872	1.82466e-30	3.02681e-28
FBgn0085224	CG34195		2R	protein_coding	7.2072	6.70544	8.32356	6.50611	8.13928	6.76853	18.6696	25.1423	57.8131	54.8933	63.5496	64.0228	67.6755	69.0874	264.924	237.421	3.20804	6.41738e-30	1.03758e-27
FBgn0034504	CG8929		2R	protein_coding	61.3163	69.5322	70.2548	69.0221	106.306	109.312	56.3456	44.8096	511.159	724.456	371.84	444.885	1286.45	1150.89	317.286	451.482	3.23697	1.25147e-29	1.94939e-27
FBgn0036560	CG5895		3L	protein_coding	7.1375	8.64982	5.88426	6.31433	3.15733	2.00382	3.57607	5.7298	118.848	180.898	60.3484	72.3671	39.4922	23.6057	31.4727	31.8793	4.42591	1.39606e-29	2.14843e-27
FBgn0031662	CG3792		2L	protein_coding	71.5788	55.3752	107.19	109.088	42.2429	45.9288	38.643	48.2507	379.207	368.458	345.568	325.91	69.7429	76.4113	60.7107	57.6107	2.58411	2.34168e-29	3.43796e-27
FBgn0039828	CG1542		3R	protein_coding	45.2133	45.0176	37.0384	40.612	34.0152	26.2929	61.8915	63.1287	275.946	252.52	164.873	154.054	138.556	163.487	397.411	378.643	2.58243	2.82732e-29	4.10379e-27
FBgn0039977	CG17454		3L	protein_coding	30.3513	26.2768	27.1762	15.855	28.8552	29.2461	31.2861	28.337	276.934	209.462	172.049	166.026	270.735	269.484	407.435	303.909	3.16386	4.62738e-29	6.64108e-27
FBgn0052590	CG32590		X	protein_coding	7.836	7.08955	5.45261	4.4945	7.65761	5.35602	6.53473	8.22529	91.6793	119.343	47.1322	53.3611	58.2224	84.0543	95.2489	142.539	4.01113	8.42672e-29	1.19594e-26
FBgn0036259	CG9760		3L	protein_coding	2.45101	1.69504	0.90053	1.60317	6.86964	6.39283	1.58522	1.42925	25.4582	27.3615	2.61617	2.24175	46.1792	54.6994	10.755	10.9263	4.36062	2.1269e-28	2.98537e-26
FBgn0036891	CG9372		3L	protein_coding	41.4558	37.6844	86.5031	77.827	7.09284	9.99791	14.4438	13.5747	207.953	229.162	551.427	585.922	28.4112	27.3434	53.902	61.5411	2.48391	5.33904e-27	6.62093e-25
FBgn0031909	CG5181		2L	protein_coding	30.8579	20.5993	18.5046	16.4147	25.8611	26.4229	23.1195	26.7347	142.053	164.735	78.688	80.1288	117.266	115.508	140.052	141.624	2.63234	8.09038e-27	9.93639e-25
FBgn0036290	CG10638		3L	protein_coding	34.4477	37.0211	86.8373	99.3043	30.012	42.318	44.0291	57.4664	250.202	326.073	395.689	443.155	240.054	233.21	406.623	564.938	3.02741	2.63361e-26	3.14384e-24
FBgn0085229	CG34200		2R	protein_coding	30.7474	23.2723	39.62	41.4358	20.8673	28.2621	18.9941	22.2202	322.652	228.85	337.275	277.439	210.269	318.1	283.395	252.138	3.40998	3.93145e-26	4.64967e-24
FBgn0085227	CG34198		2R	protein_coding	15.3842	10.6204	10.2217	4.96716	1.66857	2.60255	3.81962	2.33576	187.512	165.932	85.5211	89.6026	16.2226	10.7712	36.629	26.0692	3.88691	6.33179e-26	7.41981e-24
FBgn0037150	CG7133		3L	protein_coding	8.67726	10.216	30.9077	32.1261	23.5401	18.91	24.5647	19.5885	92.4639	142.704	138.416	169.613	114.695	140.555	160.032	293.108	3.78216	1.36333e-25	1.54105e-23
FBgn0035016	CG4612		2R	protein_coding	17.0825	22.4302	27.8813	25.966	87.2595	93.8864	56.7821	55.541	129.155	173.156	84.2631	102.156	549.712	413.836	358.834	450.503	2.99243	1.90359e-25	2.09609e-23
FBgn0030485	CG1998		X	protein_coding	5.2373	4.32078	13.9305	18.1543	24.4295	24.5621	8.90046	8.66264	32.8171	41.1138	145.898	147.221	206.211	162.608	88.3225	87.8188	3.26042	1.45204e-24	1.49572e-22
FBgn0031008	CG8010		X	protein_coding	58.1982	51.4292	37.5626	32.1963	24.8887	18.688	77.9725	78.6822	281.965	303.166	142.176	146.366	87.831	65.6804	272.646	219.63	2.46635	2.9482e-24	2.96514e-22
FBgn0030234	CG15211		X	protein_coding	255.638	242.305	130.499	126.13	56.9214	40.4273	13.3572	13.0162	1617.96	2003.53	971.091	1047.54	573.311	380.77	103.523	89.5914	2.88528	5.82686e-24	5.68141e-22
FBgn0030734	CG9911		X	protein_coding	48.3125	47.1295	140.176	153.241	44.5953	37.8047	54.4601	68.2792	238.315	310.664	525.596	572.793	251.204	257.165	406.345	507.738	2.54158	8.8921e-24	8.47603e-22
FBgn0035337	CG15877		3L	protein_coding	4.92856	6.16725	10.2415	11.3387	5.39984	5.73258	17.6223	15.0479	47.0261	71.2293	80.8392	99.0117	58.07	58.9944	159.899	272.716	3.7089	3.52708e-23	3.15044e-21
FBgn0032290	CG6443		2L	protein_coding	15.3767	13.3375	15.6315	13.8447	22.0335	25.4254	12.9016	15.149	71.7292	68.31	31.7999	31.2857	82.1685	83.2086	86.2995	81.2486	2.37007	4.15832e-23	3.68849e-21
FBgn0037606	CG8032		3R	protein_coding	28.084	33.9633	33.7676	27.9429	23.1749	20.8898	52.7411	35.9533	183.009	238.071	147.776	177.574	166.615	139.507	217.226	274.502	2.79284	3.03605e-22	2.5853e-20
FBgn0033191	CG1598		2R	protein_coding	45.2066	43.9856	100.824	90.2743	56.5342	58.115	46.8282	48.0469	205.401	283.254	357.94	419.686	209.947	208.106	198.403	276.08	2.4614	3.19344e-22	2.70131e-20
FBgn0040360	CG14626		X	protein_coding	29.7017	35.9711	1.37874	1.4371	20.7491	19.2829	1.33533	1.01841	141.345	221.547	2.24022	2.78793	93.5639	79.9001	1.72639	2.63763	2.53832	4.28891e-22	3.58054e-20
FBgn0034201	CG17290		2R	protein_coding	303.582	342.456	8.43535	6.0227	1.38969	0.974437	0.981784	0.974464	2632.52	4255.26	36.4599	48.4561	9.66585	6.00712	2.44205	2.87285	3.42442	4.75772e-22	3.94613e-20
FBgn0031232	CG11617		2L	protein_coding	24.3044	19.3863	17.771	13.6314	12.9361	17.8353	4.83459	4.45564	257.585	197.118	158.983	145.785	90.8687	173.828	35.0388	41.9442	3.42925	7.14796e-22	5.74219e-20
FBgn0054007	CG34007		2L	protein_coding	11.0112	11.7933	1.13135	1.73004	3.09783	2.63661	1.37477	1.12772	85.0432	97.1614	1.52991	1.4948	27.193	25.5374	1.05806	1.13106	3.14068	1.01847e-21	8.08004e-20
FBgn0050389	CG30389		2R	protein_coding	26.957	21.1661	17.9891	24.7063	44.6917	39.9721	42.2508	44.8363	107.187	109.759	86.0525	77.6601	127.974	120.392	209.4	180.392	2.23508	1.66872e-21	1.30764e-19
FBgn0032033	CG13392		2L	protein_coding	14.4486	12.3242	18.1715	17.1975	10.3352	12.4057	13.7521	19.8785	89.2364	92.2553	101.023	101.565	66.0468	94.531	92.9826	118.362	2.85524	2.61323e-21	2.03529e-19
FBgn0261705	CG42741		2R	protein_coding	17.0243	11.1286	1.91204	2.0217	28.3674	34.9642	2.32706	1.11102	102.683	90.6137	7.40251	6.49656	187.399	217.078	2.62781	2.43227	2.8843	1.34038e-20	9.89632e-19
FBgn0030576	CG15890		X	protein_coding	65.1876	54.7562	24.8016	22.4127	7.07476	10.3986	4.59432	7.56622	397.714	501.881	150.433	167.364	38.0998	53.7936	25.4908	40.9331	2.89376	2.00718e-20	1.44846e-18
FBgn0040778	CG17977		2R	protein_coding	8.01568	5.71821	3.82287	1.55852	13.2459	9.95212	5.8374	5.87356	44.7911	46.644	18.6697	21.3143	129.956	163.357	107.749	116.778	2.92622	2.55049e-20	1.81997e-18
FBgn0036437	CG5048		3L	protein_coding	9.28921	8.1631	11.2277	15.0219	160.286	136.438	40.8989	44.2353	38.9458	49.4631	65.6025	66.5551	1484.27	1301.19	297.727	314.174	2.49407	4.16658e-20	2.89237e-18
FBgn0035593	CG4603		3L	protein_coding	56.8533	46.8289	59.2047	59.9491	68.4203	66.3675	46.0516	51.2703	217.472	222.228	386.589	375.91	286.858	359.473	255.009	280.086	2.09694	4.45124e-20	3.07328e-18
FBgn0050491	CG30491		2R	protein_coding	25.5305	26.3933	30.6243	21.7034	26.6948	34.4813	16.3151	15.293	123.831	116.804	97.7254	103.995	166.105	195.71	87.0236	100.845	2.23497	4.82077e-20	3.29282e-18
FBgn0033122	CG17002		2R	protein_coding	25.5302	25.0117	15.4421	23.9746	20.9703	20.791	30.2535	30.2341	99.9674	102.574	63.0674	58.0205	89.8513	88.4117	115.016	112.317	2.05662	4.8985e-20	3.32811e-18
FBgn0036661	CG9705		3L	protein_coding	13.9783	19.0231	105.111	107.3	65.5178	55.394	99.5723	101.754	73.2733	77.682	214.676	229.907	109.59	93.6893	304.532	309.882	2.26745	9.98586e-20	6.60878e-18
FBgn0029929	CG4593		X	protein_coding	26.5593	19.4301	42.8055	51.2394	19.5029	14.5857	42.9512	41.6615	130.851	109.537	221.343	184.719	72.0559	78.8152	272.933	201.197	2.46708	1.06057e-19	6.98284e-18
FBgn0030590	CG9518		X	protein_coding	39.1885	28.2827	1.55926	1.1094	13.5176	22.7918	1.29364	1.30199	346.334	352.812	1.25404	1.30921	73.8901	124.855	2.64527	3.96313	3.38346	1.88411e-19	1.20934e-17
FBgn0039467	CG14253		3R	protein_coding	7.37465	7.84291	3.23883	3.15154	1.68386	1.15992	1.90642	1.49827	43.9484	49.3809	27.0768	28.5267	2.90498	2.1244	5.67624	4.96333	2.86152	3.47064e-19	2.19256e-17
FBgn0085257	CG34228		2R	protein_coding	10.4048	7.44057	10.9951	7.33695	5.83636	8.48858	6.30828	6.54222	78.7086	56.9385	94.8622	85.7258	46.623	67.4042	68.0819	62.238	3.05228	4.58143e-19	2.81339e-17
FBgn0038183	CG9286		3R	protein_coding	13.1636	15.7958	26.0586	26.7942	14.4051	19.9699	20.86	22.3036	77.2278	83.2213	137.905	148.337	60.11	79.2101	76.3596	112.921	2.5266	6.97346e-19	4.24153e-17
FBgn0036929	CG7668		3L	protein_coding	24.7802	27.3867	77.4557	77.4623	29.6542	32.1697	55.6689	60.5174	97.1277	109.077	256.006	274.748	126.969	109.381	279.791	298.906	2.02146	8.66463e-19	5.19593e-17
FBgn0035372	CG12093		3L	protein_coding	44.8406	40.2217	58.6586	61.2403	21.7442	20.3244	39.5757	42.2032	146.29	172.85	156.428	163.178	79.3659	86.5612	133.531	158.61	1.9282	1.77786e-18	1.03692e-16
FBgn0035995	CG3529		3L	protein_coding	95.2249	78.9836	61.5403	48.9293	53.1814	51.5125	44.8627	40.0043	317.737	332.581	154.182	159.288	212.186	187.262	127.795	117.705	1.91788	1.94049e-18	1.12663e-16
FBgn0034179	CG6805		2R	protein_coding	33.4913	34.0286	58.3384	39.1402	30.7145	21.1761	22.1818	23.7135	156.189	189.874	256.763	299.715	161.291	131.357	152.713	154.088	2.39525	2.06963e-18	1.18015e-16
FBgn0033086	CG9410		2R	protein_coding	32.979	23.5622	37.2127	28.8423	37.3449	51.3529	26.3299	28.8897	143.332	142.625	113.888	114.36	72.5632	95.6809	75.3669	87.7009	2.36672	2.19441e-18	1.23756e-16
FBgn0031730	CG7236		2L	protein_coding	17.2266	10.1487	1.1352	1.87332	5.85418	7.23698	2.87471	1.80086	104.519	105.647	2.49956	2.08117	56.9643	50.0506	13.4041	10.899	3.10001	2.19938e-18	1.23756e-16
FBgn0035703	CG8270		3L	protein_coding	14.4329	15.1433	19.3633	21.9127	17.281	15.8486	12.0178	15.9608	62.85	63.4737	65.2692	64.1293	55.2008	45.5858	91.6494	78.8291	2.19054	3.00438e-18	1.6541e-16
FBgn0050022	CG30022		2R	protein_coding	21.6227	18.2438	63.5138	53.8187	18.0288	17.3881	19.9077	22.6596	76.4897	83.8431	266.434	278.07	91.3498	100.958	98.4139	108.74	2.05984	4.11035e-18	2.22464e-16
FBgn0050423	CG30423		2R	protein_coding	125.581	145.56	97.9613	117.858	135.926	113.317	61.1777	66.6921	486.365	537.772	182.555	187.053	412.838	390.926	209.081	221.284	1.92646	4.26461e-18	2.29839e-16
FBgn0029935	CG4615		X	protein_coding	11.6833	13.9494	11.1444	10.3851	10.3238	9.31894	22.2443	28.4216	65.1262	97.3312	36.4128	45.201	39.0952	35.4463	92.0329	133.851	2.74216	4.39397e-18	2.35816e-16
FBgn0032724	CG10428		2L	protein_coding	18.8163	22.5155	14.9277	24.4249	25.0842	32.0007	29.4081	34.301	90.4895	108.135	63.5483	64.6086	105.251	90.0367	140.304	162.944	2.32054	4.46562e-18	2.38659e-16
FBgn0030162	CG1986		X	protein_coding	52.3906	61.078	1.89207	1.75953	1.72175	0.932361	0.945786	0.932228	625.759	939.095	0.869026	1.05323	2.03066	0.970276	1.32693	1.13444	3.85164	5.1155e-18	2.72251e-16
FBgn0033468	CG1418		2R	protein_coding	14.074	17.1391	40.676	53.2513	48.9189	61.867	35.3518	31.095	76.7367	103.831	210.147	237.185	241.06	248.883	135.74	211.695	2.60101	5.36443e-18	2.84315e-16
FBgn0039770	CG15537		3R	protein_coding	17.8638	12.8366	3.6048	4.10333	11.3658	14.5649	5.017	6.01729	81.3943	75.4472	17.1676	15.4051	80.4938	97.2312	23.1987	22.554	2.43134	7.08188e-18	3.69212e-16
FBgn0038981	CG5346		3R	protein_coding	60.8741	58.5335	101.929	126.149	57.967	57.3442	21.239	24.4091	216.777	261.154	463.042	476.416	287.605	219.218	74.6686	72.4816	2.02705	1.73742e-17	8.73705e-16
FBgn0031489	CG17224		2L	protein_coding	117.796	109.481	42.4305	32.7602	113.724	96.9041	31.1258	28.8189	526.879	472.719	29.5093	29.088	439.652	322.796	94.454	66.0754	2.17918	2.08289e-17	1.03925e-15
FBgn0035469	CG14977		3L	protein_coding	13.8053	15.2694	23.0126	21.5447	19.9262	22.7622	11.3316	11.8722	56.0909	67.0014	56.2581	63.0598	86.8231	88.1838	49.9897	64.8305	2.14882	8.72896e-17	4.2233e-15
FBgn0037490	CG10053		3R	protein_coding	3.80101	6.14629	11.5081	8.69051	14.5544	15.1771	12.1233	10.0586	31.8729	40.6439	44.8168	57.6367	89.2285	97.8535	53.3483	89.5014	3.13207	9.23213e-17	4.44989e-15
FBgn0047114	CG31142		3R	protein_coding	10.3412	6.41844	10.7381	12.2542	6.73382	8.14395	6.51233	7.21689	51.3867	58.0681	81.8798	77.9382	57.2165	88.394	54.1027	72.0134	2.8374	1.09227e-16	5.22528e-15
FBgn0039860	CG1792		3R	protein_coding	2.90132	3.14868	8.09628	5.96352	7.4117	9.11922	12.6286	18.9588	25.9967	23.6948	56.8539	59.5212	46.0389	71.2312	151.082	196.751	3.59422	1.57129e-16	7.36518e-15
FBgn0053217	CG33217		3L	protein_coding	11.4611	7.47815	8.00775	6.83472	6.26994	6.44672	13.865	16.0297	44.3672	47.3709	53.9707	53.1665	87.7187	64.5099	198.685	150.997	2.39453	1.63121e-16	7.60416e-15
FBgn0034382	CG18609		2R	protein_coding	27.3498	20.3737	9.80247	4.08549	9.30218	15.6379	58.0584	30.1263	263.511	191.34	56.0116	56.6967	11.9728	17.6358	227.972	240.917	3.28557	1.71029e-16	7.94385e-15
FBgn0069969	CG40498		2R	protein_coding	12.5472	11.2801	2.47762	2.13496	24.9875	33.7944	6.212	4.86596	58.1019	60.714	12.1964	12.7526	231.438	302.845	22.6417	30.1623	2.37666	3.99974e-16	1.78632e-14
FBgn0034086	CG8441		2R	protein_coding	5.18877	6.14024	9.21197	11.9721	9.61851	6.90904	11.7086	12.246	26.5453	33.5914	31.2191	33.3398	43.3775	45.3558	77.6649	98.1487	2.61391	6.20082e-16	2.70318e-14
FBgn0034360	CG10927		2R	protein_coding	4.79551	3.41864	4.31606	1.16204	2.36408	3.1435	7.62204	5.86737	26.8171	31.9137	20.339	27.3965	15.1146	14.296	51.3479	63.0128	3.21733	6.37896e-16	2.76198e-14
FBgn0036837	CG18135		3L	protein_coding	125.58	98.1511	293.667	391.516	52.2237	61.6327	189.74	191.433	409.255	441.053	353.533	331.574	143.802	132.447	652.338	624.585	1.94224	1.11221e-15	4.70405e-14
FBgn0030806	CG13001		X	protein_coding	29.2799	21.2421	7.03392	4.62942	12.9138	10.2679	11.5951	11.51	94.7985	112.585	16.8727	18.5642	56.6971	58.1432	47.2009	50.4103	2.0718	1.2265e-15	5.1533e-14
FBgn0037885	CG17721		3R	protein_coding	2.68741	2.89083	9.53621	12.8814	19.1925	16.9744	12.522	11.1661	14.2531	17.7667	66.8869	69.7978	76.6432	75.4419	75.285	92.101	2.99226	1.23066e-15	5.15385e-14
FBgn0038540	CG14321		3R	protein_coding	7.41939	11.0351	2.5561	2.33807	9.50432	6.02977	1.19934	1.51557	64.1795	74.7163	6.42303	7.37483	46.422	67.3985	2.98713	4.58208	3.0466	1.34799e-15	5.60844e-14
FBgn0038421	CG17931		3R	protein_coding	9.46118	9.7184	5.19099	5.7841	5.53372	13.2748	5.44037	6.54431	87.9829	94.8499	46.4435	48.8791	57.9765	96.7473	56.5466	103.908	3.36303	2.07273e-15	8.51285e-14
FBgn0028474	CG4119		X	protein_coding	68.1888	51.186	44.5117	39.5525	29.0996	36.7596	55.4773	63.5967	205.849	209.22	154.144	152.462	99.1661	91.2307	213.745	196.571	1.81833	3.47151e-15	1.40322e-13
FBgn0053977	CG33977		3R	protein_coding	11.3731	16.0988	15.2167	13.6899	12.5924	7.83945	7.26549	9.10971	66.9044	59.6098	50.7627	51.4672	69.9891	69.5407	52.877	46.7285	2.30454	3.82781e-15	1.54191e-13
FBgn0032699	CG10383		2L	protein_coding	15.1171	26.522	58.331	90.5296	49.0603	51.9086	54.0461	35.2391	170.221	353.523	587.651	816.924	136.363	86.4305	188.552	361.897	3.72737	3.83879e-15	1.54191e-13
FBgn0039290	CG13654		3R	protein_coding	31.927	29.4734	21.004	25.9114	5.54843	9.88841	5.97571	3.89093	193.427	337.056	228.136	280.25	36.9676	18.4057	10.5341	13.2176	3.16491	3.9054e-15	1.56375e-13
FBgn0039109	CG10365		3R	protein_coding	128.471	100.105	70.8892	92.8905	207.844	199.231	98.1887	78.6161	423.417	430.828	952.356	867.669	857.291	900.358	266.593	254.781	1.91673	6.22382e-15	2.43855e-13
FBgn0014092	CG4278		2L	protein_coding	16.3108	18.7784	19.3023	24.9138	15.4913	14.7207	29.2789	25.0211	74.3234	113.623	153.473	179.489	77.2583	87.5392	101.389	176.274	2.47067	8.27815e-15	3.22368e-13
FBgn0033777	CG17574		2R	protein_coding	26.1087	26.7039	80.2045	69.1213	25.077	20.8499	32.7242	28.0847	86.0405	95.538	167.638	180.497	129.96	142.337	149.235	174.566	1.80896	8.98369e-15	3.4878e-13
FBgn0038136	CG8774		3R	protein_coding	175.763	167.936	335.771	298.911	1.35846	1.35569	22.712	36.2523	927.024	1204.64	625.26	713.32	2.54032	5.042	85.1808	170.121	2.58214	1.56816e-14	6.01506e-13
FBgn0027524	CG3909		3R	protein_coding	23.3818	21.4895	39.7246	34.7788	34.2471	27.1153	32.3276	32.8892	69.4414	79.9184	108.347	115.612	87.3528	93.713	104.924	118.3	1.7687	1.6336e-14	6.22865e-13
FBgn0285962	CG46338		2R	protein_coding	11.1105	12.9978	14.1336	10.6145	18.2655	22.6472	14.893	17.094	53.2967	65.6	55.1043	66.3948	130.361	163.482	81.052	130.862	2.37049	1.93414e-14	7.30911e-13
FBgn0038750	CG4465		3R	protein_coding	4.8924	5.17142	29.4005	25.0352	1.20191	2.5449	1.60716	1.27709	31.7811	33.9831	120	133.2	0.997249	1.7051	1.90759	3.63916	2.87513	1.99136e-14	7.49287e-13
FBgn0038515	CG5823		3R	protein_coding	32.5238	36.9949	35.6176	52.2539	83.8997	91.9118	83.6303	82.8377	125.117	133.657	102.428	100.119	150.855	187.967	279.082	359.75	1.91014	2.05545e-14	7.69918e-13
FBgn0034938	CG3803		2R	protein_coding	46.951	46.3816	30.6244	29.6973	33.8237	40.1517	17.624	15.202	145.509	169.391	150.072	162.268	110.781	125.751	68.252	91.2297	1.75437	2.35576e-14	8.69658e-13
FBgn0030678	CG11679		X	protein_coding	24.9874	25.7333	27.7347	36.9864	18.0843	23.3814	17.7446	23.978	86.4107	100.761	100.778	102.998	52.4865	47.827	61.7143	69.8135	1.92286	2.7726e-14	1.01765e-12
FBgn0039829	CG15561		3R	protein_coding	4.61247	4.24823	6.01292	7.65933	5.4125	3.99034	11.3122	13.1458	19.0212	22.4736	32.6244	32.4859	15.3378	14.244	45.6853	45.645	2.54162	3.93718e-14	1.42061e-12
FBgn0034054	CG8366		2R	protein_coding	4.66381	6.29218	12.6484	10.825	19.6693	15.8696	21.1139	18.6207	25.3574	37.2555	40.6421	51.8939	83.1422	72.7555	114.507	167.577	2.81364	6.898e-14	2.40077e-12
FBgn0038401	CG5916		3R	protein_coding	38.0973	31.3955	13.1248	14.0315	23.0348	24.4331	43.8683	39.8586	103.154	126.694	46.0632	48.1654	85.3751	93.388	148.106	185.323	1.74645	7.71501e-14	2.66335e-12
FBgn0038652	CG7720		3R	protein_coding	40.1549	44.6707	18.7612	17.856	32.9767	31.8177	52.7731	39.3389	133.104	148.502	21.6316	23.3496	42.0783	44.0132	36.4399	44.3138	1.74199	7.77272e-14	2.67604e-12
FBgn0062449	CG13197		2R	protein_coding	5.91293	5.64195	9.29404	8.69277	10.9047	12.476	20.211	20.6336	28.9137	21.9208	43.9254	39.3914	63.2664	84.397	180.587	167.458	2.32238	8.53097e-14	2.92919e-12
FBgn0035524	CG11583		3L	protein_coding	22.456	25.2213	28.9816	25.3606	13.9151	13.6749	39.2821	37.3649	76.5133	92.3414	65.5324	74.4923	45.9151	32.8405	168.263	171.247	1.88189	9.93375e-14	3.38357e-12
FBgn0053269	CG33269		3L	protein_coding	2.04162	2.74232	1.50524	1.5346	1.8337	2.4276	1.49952	1.45827	24.3332	33.4356	1.25096	1.53006	1.49059	3.32018	0.738699	2.07074	5.31468	1.17495e-13	3.97028e-12
FBgn0038967	CG13847		3R	protein_coding	48.9552	61.2458	4.15273	4.35399	66.6704	83.5118	1.26343	1.40048	173.841	258.852	7.814	9.65696	263.788	238.668	2.12911	3.37591	2.01101	1.33549e-13	4.48899e-12
FBgn0037228	CG1092		3R	protein_coding	32.6835	51.3602	52.7194	42.6057	20.9958	23.2932	3.61305	4.18518	168.188	224.18	389.247	501.174	173.979	164.035	11.8437	18.349	2.23663	1.49558e-13	5.00081e-12
FBgn0035519	CG1309		3L	protein_coding	45.5107	54.7092	86.7247	74.2044	91.4655	89.3091	60.3427	59.3562	169.052	252.211	184.421	233.953	310.87	274.803	225.272	336.178	2.07024	1.50872e-13	5.03156e-12
FBgn0031560	CG16713		2L	protein_coding	23.4222	17.2144	88.8593	79.1585	13.5911	24.9384	15.453	10.3272	117.504	99.723	628.612	582.646	96.4474	140.429	72.7602	84.8173	2.46979	1.82887e-13	6.03622e-12
FBgn0083991	CG34155		3R	protein_coding	9.17653	7.51544	1.68426	1.67313	19.7636	21.5204	2.71391	2.26498	30.9395	41.4148	4.285	4.71909	104.224	90.7741	6.23902	7.43428	2.23857	1.99975e-13	6.53267e-12
FBgn0030005	CG2120		X	protein_coding	4.8777	4.0189	3.13431	5.27148	1.00017	1.02683	1.34373	1.32181	24.7262	34.6009	21.6522	21.797	0.833583	0.901	4.37508	5.94504	2.94694	3.56165e-13	1.14592e-11
FBgn0031987	CG12375		2L	protein_coding	46.9715	38.6137	87.618	80.3167	31.2982	34.3085	51.1253	46.0804	133.025	130.923	192.964	189.372	86.5511	111.416	148.959	168.267	1.63194	6.60296e-13	2.08761e-11
FBgn0026089	CG14817		X	protein_coding	45.5429	51.4608	51.527	49.641	30.2851	21.141	26.1332	28.4713	190.993	144.911	186.046	167.529	143.189	165.946	145.165	115.207	1.83977	7.84873e-13	2.44419e-11
FBgn0037297	CG1116		3R	protein_coding	26.5928	31.4067	16.0612	29.125	29.3974	22.9762	30.7625	37.4915	101.664	111.061	45.0427	42.1893	63.6065	53.4409	140.968	129.979	1.9321	7.87381e-13	2.44419e-11
FBgn0039993	CG17691		2R	protein_coding	139.63	125.444	340.504	252.622	104.897	140.183	141.398	128.372	499.032	540.961	1352.61	1480.59	359.792	465.157	420.972	576.175	1.94741	7.90043e-13	2.44419e-11
FBgn0033021	CG10417		2R	protein_coding	46.7559	56.0665	67.7736	57.5301	58.7161	65.433	80.1113	87.662	172.403	258.182	199.613	255.139	317.192	268.343	499.295	742.484	2.06733	8.33488e-13	2.56534e-11
FBgn0033400	CG2063		2R	protein_coding	41.0889	49.8564	20.8488	33.161	25.8666	18.576	22.1092	25.9423	148.702	188.157	76.8441	79.0412	90.5039	94.595	83.4663	103.98	1.91185	9.73651e-13	2.96106e-11
FBgn0037638	CG8379		3R	protein_coding	36.3234	45.087	46.8494	51.3281	56.4926	66.5826	48.1616	54.198	149.399	229.283	87.4135	108.169	144.656	164.391	177.079	330.817	2.21843	9.8975e-13	3.00287e-11
FBgn0024983	CG4293		X	protein_coding	18.8502	15.9617	45.5392	48.7124	15.591	14.7233	25.5064	27.9357	57.0177	57.376	138.084	132.079	65.9055	47.595	103.779	77.4911	1.80283	1.23055e-12	3.72461e-11
FBgn0030025	CG2147		X	protein_coding	11.9105	14.8126	23.1998	25.9876	27.7844	28.7089	30.4442	37.9388	42.3696	49.4029	82.4682	89.5943	100.988	99.2781	98.4295	120.781	1.85158	1.32313e-12	3.98593e-11
FBgn0037071	CG7632		3L	protein_coding	16.0679	15.5671	15.9232	22.7947	11.9132	16.8314	21.9881	25.7855	55.365	78.3576	77.2502	84.0916	74.1565	69.2212	92.8856	131.168	2.15515	1.59333e-12	4.75505e-11
FBgn0036926	CG7646		3L	protein_coding	50.2089	41.1353	11.8675	5.25297	37.9773	38.1038	10.5531	11.0002	153.859	131.824	21.0373	22.4623	208.221	229.534	29.7279	26.7215	1.6539	1.87145e-12	5.50783e-11
FBgn0038416	CG17930		3R	protein_coding	5.07525	8.66292	10.3375	8.287	2.46439	1.76442	6.67483	4.18008	46.8972	55.4717	21.3057	26.0938	1.45871	1.84318	20.7968	33.7255	3.1578	2.70737e-12	7.87728e-11
FBgn0259742	CG42360		2R	protein_coding	18.7682	22.1164	13.2074	19.5402	27.449	32.7805	28.228	27.4426	61.9554	69.0653	23.5011	23.5672	80.6166	80.5222	83.2126	99.779	1.73062	2.93482e-12	8.48111e-11
FBgn0036505	CG7945		3L	protein_coding	43.7457	46.4669	66.7284	47.6327	66.373	72.2269	52.1807	57.1043	147.244	152.294	264.408	291.895	317.019	401.826	294.883	378.966	1.72625	3.70214e-12	1.0485e-10
FBgn0039639	CG14512		3R	protein_coding	7.0618	6.83243	5.158	3.73282	5.60736	5.46564	9.0994	5.76122	42.5462	31.4909	27.8527	26.0039	21.2388	31.1975	28.8856	28.4447	2.60406	3.79706e-12	1.07301e-10
FBgn0030061	CG1785		X	protein_coding	29.1083	27.5433	36.9727	36.0321	20.5119	18.6109	52.7667	59.1851	81.9371	106.504	89.5375	99.5998	26.5672	30.9749	166.097	230.643	1.7616	3.81315e-12	1.07517e-10
FBgn0034411	CG18605		2R	protein_coding	2.59048	2.51218	8.08327	4.7994	19.1141	12.2445	5.25168	4.69304	13.7634	18.4055	8.00393	9.88597	19.784	17.5609	6.20198	7.24004	3.45433	4.13435e-12	1.15554e-10
FBgn0030040	CG15347		X	protein_coding	391.817	326.489	148.181	160.631	22.029	22.4598	31.4508	32.8448	1039.52	987.402	921.866	858.898	172.141	171.24	186.001	164.593	1.51198	5.50221e-12	1.52451e-10
FBgn0036405	CG6833		3L	protein_coding	21.7785	23.7381	9.5893	23.4092	19.4338	20.652	29.6761	23.7543	92.2111	89.248	85.3307	71.2327	107.923	90.6463	147.137	125.975	2.07068	6.04968e-12	1.66536e-10
FBgn0038484	CG5246		3R	protein_coding	1.60035	1.70131	7.02106	7.68233	0.879079	0.889745	2.89056	3.85189	8.83937	12.7555	103.332	120.459	1.51812	2.07394	32.6632	58.7243	3.59188	6.17688e-12	1.69672e-10
FBgn0050291	CG30291		2R	protein_coding	101.951	94.5581	111.635	110.806	49.1129	49.362	45.2703	48.7182	246.819	271.061	363.775	374.606	163.875	173.788	151.707	168.993	1.39987	6.48636e-12	1.7779e-10
FBgn0040797	CG13066		3L	protein_coding	41.6484	41.0072	1.06148	1.10836	1.75333	1.29649	1.09291	1.06086	146.437	159.489	1.24942	1.26626	2.31945	2.05515	1.39462	1.304	1.94377	6.94303e-12	1.899e-10
FBgn0023540	CG3630		X	protein_coding	7.82962	8.23654	33.4522	25.1463	32.798	25.8547	64.119	48.5974	34.0327	30.8434	104.673	106.272	125.248	96.3324	311.892	236.737	2.19555	8.28551e-12	2.24218e-10
FBgn0036292	CG10646		3L	protein_coding	12.6944	8.84533	11.6286	7.22006	8.97489	8.28413	7.60039	8.70177	39.2079	40.3359	38.4862	40.2046	39.8258	45.9974	48.8173	49.3568	1.99356	8.36027e-12	2.25763e-10
FBgn0043457	CG5180		3R	protein_coding	24.2913	28.4653	13.1092	13.5667	18.3766	20.1223	11.6811	13.101	78.7813	98.8177	38.3209	43.3593	98.4019	107.713	51.3464	73.5129	1.77345	8.91161e-12	2.40143e-10
FBgn0036334	CG11267		3L	protein_coding	292.634	196.144	293.898	215.188	129.826	140.159	156.934	153.322	939.008	841.37	911.459	866.688	456.316	597.293	666.102	649.001	1.86546	1.17307e-11	3.1281e-10
FBgn0035415	CG14966		3L	protein_coding	6.52323	8.02776	22.3627	28.6961	6.1726	7.84371	7.43427	9.98771	27.3327	28.5999	128.643	130.408	54.3081	52.9839	53.7292	60.3188	2.11577	1.6007e-11	4.22434e-10
FBgn0037156	CG11523		3L	protein_coding	12.7873	13.5386	16.2264	16.401	16.2501	12.8014	21.1709	23.2306	48.4463	75.35	51.1149	61.9345	46.4513	57.4862	72.1585	126.219	2.31354	1.68426e-11	4.42657e-10
FBgn0035249	CG17249		3L	protein_coding	12.3575	17.7666	15.3206	14.4851	14.1381	19.3502	15.6014	18.9615	62.773	94.2329	19.18	24.9957	38.1824	37.8577	34.1864	62.1819	2.46091	1.83862e-11	4.81245e-10
FBgn0035021	CG4622		2R	protein_coding	25.9931	24.4288	13.8679	11.7083	25.9058	27.5529	22.0973	25.1869	70.0847	75.386	31.1541	33.0201	56.2963	62.1783	69.2298	79.488	1.56521	1.9233e-11	5.02378e-10
FBgn0032430	CG6388		2L	protein_coding	29.0942	27.898	41.308	31.5783	18.7664	21.0523	27.2222	22.3318	84.1309	84.5146	56.2338	59.3553	41.1704	33.4772	54.7319	50.0462	1.60787	2.3761e-11	6.09496e-10
FBgn0030837	CG8661		X	protein_coding	3.68096	6.03199	45.2863	42.5488	1.40446	1.35909	32.4222	25.3205	22.1526	23.2004	150.261	169.304	2.69394	2.36872	159.872	184.128	2.58956	2.37633e-11	6.09496e-10
FBgn0035518	CG15011		3L	protein_coding	22.3207	12.9788	31.6337	25.1062	15.6724	13.1572	23.4569	30.2383	56.8067	73.9978	102.892	109.183	48.75	47.6981	96.4058	100.003	1.94859	2.71981e-11	6.93415e-10
FBgn0036240	CG6928		3L	protein_coding	5.42386	7.24374	10.9335	14.4473	23.4491	20.1958	27.3014	22.9076	25.2372	39.4304	24.0814	28.8681	60.2525	38.2482	89.0111	110.174	2.60956	2.81517e-11	7.16299e-10
FBgn0270925	CG4836		3R	protein_coding	1.2087	0.814301	43.3584	37.6049	567.111	584.216	275.486	278.848	5.70172	4.74496	47.141	41.7926	574.941	480.236	323.667	210.998	4.12635	2.83433e-11	7.19739e-10
FBgn0034292	CG5767		2R	protein_coding	3.66294	5.93245	252.33	138.069	1.74145	2.01991	28.6437	27.9557	29.2666	43.1023	869.081	1277.56	1.65005	2.02328	150.728	327.993	3.46212	3.1121e-11	7.82498e-10
FBgn0039417	CG6073		3R	protein_coding	16.7637	16.2045	19.5396	16.3252	13.0929	12.8054	29.2707	37.789	58.0646	53.5423	57.0518	56.8008	35.3822	50.7332	123.323	141.321	1.80715	3.28886e-11	8.25315e-10
FBgn0032101	CG9586		2L	protein_coding	23.8849	28.3678	60.1859	54.3227	47.7701	62.7945	27.8806	30.2246	81.7858	98.9784	223.609	258.75	162.811	190.2	123.486	188.565	1.80295	3.7019e-11	9.19929e-10
FBgn0034626	CG10795		2R	protein_coding	7.28112	10.0436	14.3904	13.0888	21.5408	24.4666	15.9511	18.0636	34.6758	33.2375	35.0342	37.3305	43.088	52.6067	42.3957	53.0688	2.13312	3.8811e-11	9.60722e-10
FBgn0037241	CG14646		3R	protein_coding	17.5391	13.8025	33.6655	26.1662	16.0907	19.8586	16.1616	16.6376	47.0049	50.1435	49.0979	51.3965	49.2282	48.3882	43.9651	45.6898	1.70412	4.75818e-11	1.16653e-09
FBgn0032620	CG12288		2L	protein_coding	14.143	13.7349	14.6171	10.3105	6.60842	8.57678	30.089	33.6994	39.941	45.9695	43.6933	50.1371	33.0368	30.3269	233.742	272.625	1.69493	4.92701e-11	1.20561e-09
FBgn0037992	CG4702		3R	protein_coding	95.8661	117.209	2.16363	0.826698	1393.18	659.469	0.986666	1.1635	735.791	1378.62	9.37139	15.0649	13583	6060.65	2.20013	2.34208	3.32979	5.90245e-11	1.41183e-09
FBgn0052196	CG32196		3L	protein_coding	8.87923	8.71203	17.3189	19.6718	4.25133	8.32583	6.16187	4.80746	33.4019	31.6536	53.6279	52.2518	28.4603	29.4469	20.5321	23.1862	1.99929	6.97195e-11	1.64912e-09
FBgn0039449	CG6425		3R	protein_coding	17.7148	19.5742	4.65153	9.47841	13.0628	12.5124	29.3061	27.3755	60.0322	112.263	18.9092	21.7883	109.559	85.9603	105.138	167.346	2.27027	9.22126e-11	2.15326e-09
FBgn0039326	CG10562		3R	protein_coding	9.07954	11.1158	6.2477	7.98677	2.59443	3.25364	17.3782	15.7364	200.951	212.221	69.6779	71.4997	3.11913	18.8697	80.1858	317.237	4.47984	1.12237e-10	2.5924e-09
FBgn0030787	CG9609		X	protein_coding	11.5809	11.6066	9.73167	6.69841	11.2676	11.6741	36.5024	46.8177	40.8818	33.4851	28.778	28.5176	44.5481	44.3084	218.948	180.457	1.78354	1.17358e-10	2.7058e-09
FBgn0037923	CG6813		3R	protein_coding	2.62349	2.99057	1.3583	1.7709	3.70716	5.19543	2.57174	4.22539	15.4246	11.5203	9.26922	8.00636	31.4656	35.5057	15.7313	13.4716	2.65152	1.19932e-10	2.76017e-09
FBgn0039817	CG15553		3R	protein_coding	1.89433	1.55268	3.82863	5.30037	2.29788	2.91258	2.68273	2.66517	8.84844	11.5606	37.1776	38.1393	3.08015	4.7085	11.441	19.3851	7.46436	1.37549e-10	3.13735e-09
FBgn0033104	CG15237		2R	protein_coding	14.0515	10.2164	12.451	9.00189	12.1796	13.5583	10.9392	13.3966	38.5766	41.5798	39.1023	40.9998	70.2964	82.2776	49.3097	55.0137	1.79462	1.43763e-10	3.26741e-09
FBgn0030418	CG4004		X	protein_coding	13.0182	14.4047	6.87732	12.8125	15.1638	13.1035	10.0046	11.4038	47.1991	49.006	43.259	39.0915	63.2371	45.3754	39.9395	31.5375	1.91725	1.48936e-10	3.36106e-09
FBgn0052202	CG32202		3L	protein_coding	6.40955	6.13072	1.87315	4.97059	4.59224	3.3715	5.58136	8.82773	25.7944	26.525	17.4661	14.1719	22.873	29.0563	45.7792	45.967	2.2335	1.61369e-10	3.62244e-09
FBgn0036020	CG8336		3L	protein_coding	14.8449	20.5175	36.1036	26.8371	41.057	42.0533	26.0651	21.065	61.5257	86.7273	78.1053	102.348	177.762	203.174	72.3263	131.199	2.10974	1.92474e-10	4.28306e-09
FBgn0033551	CG7222		2R	protein_coding	47.3633	35.5876	24.5745	26.3167	59.8155	61.8023	41.4534	53.0907	116.308	124.696	76.3528	73.8891	249.561	311.326	267.977	299.203	1.55532	1.93998e-10	4.30945e-09
FBgn0030260	CG1537		X	protein_coding	2.21062	1.90622	5.66011	3.12773	1.91991	3.72991	1.15094	1.48625	12.6838	11.5808	25.0879	27.2337	6.57805	7.57245	2.52822	2.86308	3.56438	2.35477e-10	5.13268e-09
FBgn0032002	CG8353		2L	protein_coding	44.3909	31.2244	94.9571	82.7281	3.9689	5.85062	5.06462	4.36806	192.364	176.543	535.911	508.708	13.0235	31.3016	9.35258	15.2758	2.26348	2.50676e-10	5.43615e-09
FBgn0052039	CG32039		3L	protein_coding	19.9818	12.4338	9.04339	9.8459	17.3557	19.2037	18.3971	23.2971	61.4577	50.4297	45.5788	37.9232	74.8657	87.2686	95.8655	73.8662	1.87748	2.72977e-10	5.88975e-09
FBgn0031636	CG12194		2L	protein_coding	28.2277	22.3229	5.22083	9.3232	24.2628	34.4865	13.3504	16.1076	86.1289	74.8292	23.7843	19.3015	142.718	153.43	55.2663	47.5612	1.72691	3.05254e-10	6.56398e-09
FBgn0036488	CG6878		3L	protein_coding	49.6811	44.5142	62.385	55.6634	65.319	69.4025	24.7801	26.7077	126.976	125.73	194.245	194.839	213.955	281.214	84.8392	98.88	1.42959	3.57788e-10	7.60403e-09
FBgn0036331	CR14117		3L	pseudogene	2.72616	1.96201	7.00777	5.61133	7.45067	11.4211	5.14243	4.97151	14.4036	16.5112	22.6529	24.213	20.1924	38.2173	18.8394	33.4796	3.52174	3.84698e-10	8.13534e-09
FBgn0035073	CG16896		2R	protein_coding	13.4128	22.1805	13.1983	10.6881	16.7874	14.0217	34.1247	36.5486	65.8738	100.494	26.5742	36.1366	49.2231	28.7846	100.777	124.944	2.29724	4.01103e-10	8.45427e-09
FBgn0039427	CG5447		3R	protein_coding	39.0756	37.1826	38.1166	29.173	29.0307	34.074	26.0757	30.2019	94.33	100.174	65.4898	70.835	73.1627	74.6118	92.9271	103.057	1.36232	4.74087e-10	9.92708e-09
FBgn0085205	CG34176		2L	protein_coding	6.03165	5.21591	32.772	35.1644	1.15949	1.14348	4.29259	5.29503	18.8718	29.2611	58.508	67.8956	1.44122	1.07522	5.30013	6.38577	2.3718	4.76141e-10	9.95376e-09
FBgn0042104	CG18747		3R	protein_coding	3.71363	4.00467	15.8485	20.1207	1.77989	0.962604	2.33404	3.32489	13.0099	16.547	78.622	81.9645	1.73109	0.947438	20.2267	14.8148	2.27635	4.82688e-10	1.00741e-08
FBgn0085188	CG34159		2L	protein_coding	85.5751	77.9566	44.8329	50.6889	83.5728	66.7959	54.6526	63.8096	234.807	202.275	151.539	134.911	314.58	302.502	258.931	195.207	1.46252	4.92243e-10	1.02401e-08
FBgn0263072	CG43347		X	protein_coding	29.1629	28.114	3.73151	4.78211	22.21	18.9369	5.58043	5.10198	81.1184	72.9957	4.6642	4.17709	30.591	26.0065	7.40498	5.60821	1.44185	4.96986e-10	1.0322e-08
FBgn0039563	CG4951		3R	protein_coding	6.31002	8.48652	13.6701	13.388	12.1853	15.9901	46.242	48.891	27.4309	33.2962	36.3771	42.3848	46.8305	59.8718	105.041	177.443	2.19599	5.00183e-10	1.03715e-08
FBgn0030694	CG15602		X	protein_coding	8.41362	5.44188	12.1949	9.60162	13.8499	19.2855	15.2758	12.9827	28.8825	40.3244	50.016	57.1169	57.5731	85.2665	63.2215	111.506	2.54814	5.83206e-10	1.18998e-08
FBgn0037592	CG11737		3R	protein_coding	30.8299	27.7948	48.8649	62.7787	48.8049	49.9479	57.4736	56.5612	70.1367	80.3699	155.801	154.275	189.874	178.153	167.464	176.498	1.39291	6.54609e-10	1.32299e-08
FBgn0030206	CG2889		X	protein_coding	24.4767	25.0987	15.8561	10.0869	22.1023	21.2839	19.457	16.2724	72.5044	91.9411	27.5596	33.6882	62.7608	71.0423	34.3423	49.911	1.75184	6.72368e-10	1.3546e-08
FBgn0034425	CG11906		2R	protein_coding	11.6449	9.85319	13.1598	13.1157	16.0642	14.7022	37.0609	36.1571	28.0751	39.0801	17.0347	19.0518	47.4016	45.9093	152.155	194.887	1.72582	6.80002e-10	1.36782e-08
FBgn0259238	CG42336		2R	protein_coding	119.089	90.5107	313.233	312.623	81.3837	83.8709	31.0194	30.4313	302.001	263.172	924.905	831.693	229.223	276.907	110.03	99.6335	1.44638	6.96101e-10	1.39581e-08
FBgn0033774	CG12374		2R	protein_coding	1.8456	2.64171	1.84566	2.27375	2.00327	2.51153	933.568	1214.98	10.1325	14.77	8.55048	10.3725	6.8045	6.87295	13192.1	22535.8	3.15655	7.10609e-10	1.42044e-08
FBgn0032485	CG9426		2L	protein_coding	36.2998	39.239	31.2497	37.1116	55.4996	56.9038	66.1882	75.2154	93.6143	89.2889	91.0168	87.2888	127.598	122.191	258.24	241.369	1.30773	9.69784e-10	1.89115e-08
FBgn0031935	CG13793		2L	protein_coding	1.78661	3.43348	4.01919	4.73121	4.24916	2.23564	6.38449	5.49073	12.4101	15.8808	19.9332	23.5135	4.12976	4.27526	18.764	26.6713	3.04	1.05639e-09	2.04135e-08
FBgn0028480	CG17841		X	protein_coding	196.617	167.498	95.8828	91.8099	40.0432	42.2299	121.435	122.843	441.843	425.739	259.15	250.722	89.5102	101.684	290.466	292.742	1.25418	1.10738e-09	2.12701e-08
FBgn0265264	CG17097		2L	protein_coding	1.26477	1.16301	1.55488	1.21247	1.15832	1.39747	104.917	92.408	5.28848	5.20867	6.52864	6.76182	5.53899	3.20118	629.681	446.627	6.94674	1.10968e-09	2.12823e-08
FBgn0032899	CG9338		2L	protein_coding	56.6531	52.4699	86.7191	98.508	21.9642	25.6422	21.7944	21.4414	165.891	150.361	488.079	452.877	92.5652	141.094	60.062	72.1212	1.53197	1.18336e-09	2.25597e-08
FBgn0037439	CG10286		3R	protein_coding	59.0431	51.3836	54.6189	44.7711	22.1232	18.2516	46.1253	41.9539	127.724	157.914	72.6773	80.3888	46.5527	38.1858	50.8809	51.7788	1.39249	1.21383e-09	2.30376e-08
FBgn0038830	CG17272		3R	protein_coding	53.0829	46.5097	31.1325	27.8291	59.1252	45.8058	20.5472	25.3367	123.232	151.513	101.894	110.191	336.878	264.247	120.189	113.42	1.49305	1.2483e-09	2.36216e-08
FBgn0064766	CG7600		3L	protein_coding	126.115	106.679	62.2685	66.9089	56.3162	45.8745	50.5772	51.6655	271.18	323.47	107.944	110.485	105.799	80.2317	109.795	98.1572	1.37661	1.33302e-09	2.51873e-08
FBgn0029719	CG15473		X	protein_coding	6.89833	4.67229	1.38704	1.88146	20.878	29.9518	1.18099	2.06355	22.2281	25.0217	3.4155	3.19388	84.2909	94.0751	1.10422	1.20446	2.27717	1.42819e-09	2.67875e-08
FBgn0039868	CG11563		3R	protein_coding	24.6187	28.557	24.2721	28.4719	7.53985	9.00879	41.0995	38.3888	71.558	69.0259	42.9903	42.3652	20.9219	23.6988	102.62	116.87	1.4262	1.52252e-09	2.83485e-08
FBgn0036291	CG10681		3L	protein_coding	8.35358	7.77382	5.97283	5.87717	10.1853	10.9685	6.32325	8.62356	28.776	28.5305	24.9541	24.7137	56.0312	78.3196	47.3039	57.0895	1.95153	1.53587e-09	2.85556e-08
FBgn0262962	CG43273		3R	protein_coding	3.61206	2.86035	3.43662	2.46	2.77216	2.53457	5.06914	4.35722	14.6244	11.4462	13.3716	12.303	19.3228	15.9928	29.7415	19.0496	2.34618	1.64172e-09	3.02982e-08
FBgn0032925	CG9246		2L	protein_coding	63.7794	67.4584	43.0636	46.4491	22.6952	24.4847	69.7193	81.31	167.984	247.446	89.3099	105.483	33.6809	37.9944	185.875	307.206	1.65237	1.64383e-09	3.02982e-08
FBgn0085638	CG41378		2R	protein_coding	26.2465	22.0746	15.3502	18.0091	26.1139	22.099	27.4771	27.1032	62.724	58.7885	50.6235	45.9031	96.779	107.387	101.09	91.1746	1.37891	1.7019e-09	3.13233e-08
FBgn0032193	CG5727		2L	protein_coding	7.06281	6.12529	7.00447	6.79898	10.8808	10.6497	7.00318	7.37013	21.5018	19.85	14.8211	14.04	55.0722	66.6942	44.0808	43.7178	1.78913	1.77039e-09	3.22585e-08
FBgn0029568	CG11381		X	protein_coding	1.59366	1.70146	1.43893	2.09431	1.44286	2.01812	14.3917	27.1609	6.07372	10.8263	1.21008	1.47749	3.50435	5.28683	127.011	313.138	5.17915	1.95e-09	3.54642e-08
FBgn0033691	CG8860		2R	protein_coding	3.5505	2.62049	3.65622	4.82776	2.86707	2.69784	1.66223	1.65757	12.9586	12.4436	16.695	14.6588	8.96198	11.4716	5.67091	5.60984	2.48329	2.00514e-09	3.63285e-08
FBgn0030701	CG16952		X	protein_coding	76.3582	69.9995	28.2193	29.5196	63.1169	63.2713	42.1982	52.239	186.992	165.324	72.3918	66.9241	237.682	259.632	211.779	188.734	1.28961	2.41816e-09	4.31385e-08
FBgn0027582	CG6230		2L	protein_coding	34.2283	48.6582	112.279	104.543	124.505	113.338	81.6583	84.642	112.949	164.977	235.623	298.71	585.268	426.78	302.289	399.812	1.76265	2.90154e-09	5.10846e-08
FBgn0027585	CG8740		2R	protein_coding	75.8817	81.1761	118.392	114.791	24.9796	27.3564	29.7461	27.6603	206.075	167.556	113.351	105.95	32.8169	38.9581	34.7409	33.0851	1.25568	3.17881e-09	5.56205e-08
FBgn0286877	CG46399		X	protein_coding	2.10023	1.64114	1.64748	1.83978	9.18968	7.98697	3.99931	3.22109	7.86891	8.85225	2.49296	2.44283	20.8524	19.0216	3.88561	3.70966	7.02812	3.46661e-09	6.03257e-08
FBgn0036183	CG6083		3L	protein_coding	6.42704	5.45075	19.8605	20.7305	37.0756	30.7198	17.872	18.0491	21.4149	17.7197	53.6431	47.2246	35.5622	41.0457	19.5888	16.0145	1.9566	3.94049e-09	6.75597e-08
FBgn0033990	CG10265		2R	protein_coding	3.40356	5.77897	6.12515	4.26993	12.7171	12.7826	20.5789	19.1912	17.5453	18.0744	16.0831	19.3002	73.1636	90.7832	94.1213	138.248	2.19469	4.51117e-09	7.65221e-08
FBgn0263761	CG43678		3L	protein_coding	3.69463	5.9757	1.93095	0.980374	0.946138	0.950586	1.59921	0.950922	50.596	28.405	5.57466	5.43511	0.931776	0.984177	4.72983	3.44975	3.28123	4.82655e-09	8.14393e-08
FBgn0015359	CG2034		3L	protein_coding	20.0729	14.3518	27.832	27.7646	49.2796	57.0436	53.6953	63.0145	45.3949	55.8229	80.3446	83.4171	93.2048	115.802	128.785	168.703	1.61223	4.96774e-09	8.36008e-08
FBgn0259163	CG42268		3L	protein_coding	121.709	94.6956	34.2101	39.2474	129.351	112.721	30.2256	29.3556	257.728	250.004	84.8822	77.4701	81.8064	80.7186	44.2347	37.5715	1.25379	5.95806e-09	9.89627e-08
FBgn0034703	CG3045		2R	protein_coding	9.43383	9.75287	3.78122	7.17452	4.60441	3.26612	16.9798	20.0569	26.5238	39.3586	29.2967	30.2449	26.3984	23.5218	92.3444	113.753	1.8973	6.37588e-09	1.05628e-07
FBgn0036306	CG10973		3L	protein_coding	5.77578	9.08765	17.3995	10.8346	10.8482	8.91527	10.9755	9.64514	33.4876	29.7103	33.0735	37.2989	29.56	46.6989	61.9528	86.4267	2.23244	7.00115e-09	1.15091e-07
FBgn0040817	CG14132		3L	protein_coding	5.81768	7.2287	35.3363	54.8073	20.9501	21.969	2.66669	1.78926	22.0008	34.5269	317.385	368.266	112.809	143.456	3.42599	6.96794	2.264	7.47549e-09	1.22573e-07
FBgn0032701	CG10341		2L	protein_coding	17.9772	28.1805	22.7718	26.3787	10.8177	13.2534	20.2976	21.5492	72.0924	114.973	51.4282	66.6576	30.2213	21.6576	60.9087	94.7631	2.06046	8.01814e-09	1.30799e-07
FBgn0039167	CG17786		3R	protein_coding	53.1793	59.8488	4.13725	3.5943	298.95	167.606	3.43725	1.57875	242.621	376.944	6.32164	7.86506	1944.91	904.626	5.40086	4.96617	2.49151	8.08013e-09	1.31642e-07
FBgn0031896	CG4502		2L	protein_coding	23.8156	17.3247	11.8681	16.3898	74.7807	72.1604	64.0086	72.69	47.6816	63.2982	33.6333	33.6011	129.883	129.34	218.855	252.952	1.4804	8.31698e-09	1.35156e-07
FBgn0029864	CG15894		X	protein_coding	26.6574	23.8427	2.55754	3.64888	17.2909	15.119	3.5841	2.45293	89.6811	62.6757	2.53764	1.97049	27.7258	31.8101	5.0236	3.558	1.57283	9.83488e-09	1.58612e-07
FBgn0029693	CG6379		X	protein_coding	74.2122	54.0608	28.4773	34.5633	34.4471	27.2588	25.4775	34.5032	159.63	177.353	64.6984	60.896	117.472	103.253	67.8044	57.1109	1.43048	1.09929e-08	1.76176e-07
FBgn0027567	CG8108		3L	protein_coding	148.769	128.198	111.457	108.086	87.5067	83.342	156.342	157.963	356.13	320.199	210.067	195.983	208.05	163.456	410.341	294.447	1.32784	1.20182e-08	1.91324e-07
FBgn0034093	CG15706		2R	protein_coding	32.4064	26.3173	71.5288	64.8452	51.9331	34.1045	21.6817	30.4617	76.8755	129.842	223.416	271.229	107.4	88.6924	34.2291	43.2046	1.85145	1.20429e-08	1.91324e-07
FBgn0266000	CG44774		X	protein_coding	49.2715	37.5028	44.9426	44.8111	89.3961	111.801	66.9182	70.7681	103.037	107.138	143.06	139.954	345.221	359.097	154.173	157.674	1.2917	1.25269e-08	1.97782e-07
FBgn0034978	CG3257		2R	protein_coding	21.4663	24.3111	3.5911	3.94594	21.0024	22.8571	10.9808	7.91784	57.0317	71.0625	6.94624	7.69733	61.6915	59.645	13.2468	17.5772	1.5235	1.28791e-08	2.03092e-07
FBgn0032481	CG16972		2L	protein_coding	9.22066	7.88896	21.0499	19.2928	96.1334	80.3507	54.7954	49.395	21.5256	27.6997	29.0995	31.9496	77.4558	73.5173	74.5222	86.3344	1.64736	1.40659e-08	2.19906e-07
FBgn0051249	CG31249		3R	protein_coding	6.97108	7.80325	26.1961	18.0392	22.843	18.4622	27.3779	36.6224	21.7202	23.5946	74.9575	84.8432	96.6762	97.9102	100.319	109.706	1.74911	1.6689e-08	2.58073e-07
FBgn0037773	CG5359		3R	protein_coding	2.5048	2.24264	2.99885	4.13719	2.62401	2.70601	12.2255	11.6292	8.31174	8.76547	9.50164	8.93238	18.3416	16.4735	71.6572	67.0721	2.3945	2.30871e-08	3.50228e-07
FBgn0040056	CG17698		3L	protein_coding	52.8005	46.7786	52.144	55.1073	54.7249	67.7249	70.619	60.8891	120.949	120.202	113.92	110.995	299.444	361.887	255.447	292.432	1.27595	2.32829e-08	3.5236e-07
FBgn0053128	CG33128		2L	protein_coding	24.1319	29.8022	321.056	163.692	0.950029	1.16613	1.05349	0.955604	136.8	166.075	1400.87	1825.5	4.14432	1.51414	1.52622	1.12554	2.44718	3.0347e-08	4.5273e-07
FBgn0036958	CG17233		3L	protein_coding	27.0724	24.3722	21.9276	27.0243	30.6184	42.4039	59.5038	62.9936	61.8112	69.545	32.7605	32.8585	48.3363	56.0439	81.0009	103.132	1.36718	3.12947e-08	4.6534e-07
FBgn0031195	CG17600		X	protein_coding	85.9629	80.9882	44.9952	47.6556	137.803	121.498	22.1686	22.7567	198.883	205.178	54.0273	53.2003	181.291	122.936	35.0259	26.3897	1.31528	3.25434e-08	4.81665e-07
FBgn0033356	CG8229		2R	protein_coding	12.6043	11.343	14.4147	19.6695	13.7138	14.5881	13.1674	13.9488	31.2723	45.702	50.2384	54.7312	23.4314	26.4079	32.2799	49.4594	1.75925	3.53515e-08	5.19614e-07
FBgn0052708	CG32708		X	protein_coding	17.9356	14.6933	19.2253	17.4415	14.1692	15.3281	19.5879	17.1495	38.1656	42.3216	29.0469	30.0305	33.594	33.7171	28.6328	30.9232	1.35905	4.27953e-08	6.21871e-07
FBgn0037350	CG2911		3R	protein_coding	9.2492	8.2088	13.0808	11.5901	12.6894	10.583	7.34813	9.62147	27.8569	24.4208	64.9114	61.127	17.5949	24.5867	58.8485	58.6553	1.69983	4.73124e-08	6.7825e-07
FBgn0038536	CG7655		3R	protein_coding	77.2006	59.0288	19.0413	19.1138	14.9913	22.5759	10.7158	10.6985	162.231	179.589	52.0907	52.7456	53.535	59.5043	32.9586	39.4245	1.32854	4.99549e-08	7.12932e-07
FBgn0036117	CG6321		3L	protein_coding	58.6629	60.6851	34.4964	42.5274	23.2206	19.6333	31.8253	32.3558	127.363	173.931	73.3727	80.4927	27.3258	29.5186	44.1625	61.5888	1.33777	5.36356e-08	7.61208e-07
FBgn0032656	CG5674		2L	protein_coding	7.36348	6.63573	15.5182	14.7922	31.8716	36.0989	17.7316	21.5065	18.2503	23.245	30.93	34.2334	63.5434	65.3815	42.6849	54.9772	1.71074	5.62131e-08	7.95139e-07
FBgn0031529	CG9662		2L	protein_coding	16.4427	17.6203	43.4787	35.4061	30.1731	22.3551	34.36	39.7374	41.8662	58.2217	111.669	134.62	82.51	94.0504	85.4661	126.154	1.59049	6.39682e-08	8.99852e-07
FBgn0033566	CG18004		2R	protein_coding	35.7984	28.2567	22.0857	17.5282	19.6042	18.5894	31.2293	39.5095	72.6413	98.3491	40.2991	46.0828	33.8635	26.0408	69.5805	72.8539	1.44919	6.54086e-08	9.15076e-07
FBgn0085242	CG34213		2R	protein_coding	4.01409	4.1934	5.97542	3.1392	4.6158	5.21151	6.14932	7.40777	13.8396	16.0098	15.0228	18.5138	20.3719	24.6938	30.6133	43.6334	2.17682	8.44856e-08	1.16537e-06
FBgn0263321	CG43402		2L	protein_coding	1.48304	1.29385	7.11606	4.33035	74.3945	78.4482	6.30361	6.0417	4.41136	5.44817	28.6506	34.0482	806.286	835.372	36.42	46.6189	6.53043	8.76806e-08	1.20554e-06
FBgn0085320	CG34291		3R	protein_coding	1.21272	0.829089	1.14762	0.780322	1.38626	1.04986	1.06282	0.978286	5.72166	4.51384	6.7907	6.13268	1.2998	1.3276	2.32156	1.57342	4.03592	9.40371e-08	1.2819e-06
FBgn0035996	CG3448		3L	protein_coding	1.76025	3.24554	2.42189	2.20229	3.47128	2.99176	5.34975	3.87267	11.9786	9.40814	12.1747	12.407	9.48825	12.9163	26.833	31.4117	2.76602	1.05505e-07	1.42454e-06
FBgn0037654	CG11983		3R	protein_coding	1.57999	3.93266	2.90821	2.62708	15.482	17.2243	4.8176	6.19222	9.83449	11.2095	4.89456	6.23822	43.3536	38.8314	10.704	15.6585	2.39587	1.06698e-07	1.43913e-06
FBgn0265595	CG44422		X	protein_coding	8.80881	10.1726	1.24252	3.05257	8.90297	13.132	4.65105	4.53803	26.2899	35.7994	5.06438	5.01561	14.9445	14.8643	6.5183	9.64187	1.84347	1.07435e-07	1.44539e-06
FBgn0037798	CG12817		3R	protein_coding	7.56118	10.2275	3.14908	2.49154	14.0499	18.8226	3.44517	2.77975	37.8231	25.5819	8.20462	7.76009	113.54	151.11	13.4299	13.2368	1.95632	1.2758e-07	1.69572e-06
FBgn0260742	CG12213		3R	protein_coding	40.7522	42.6536	36.3169	31.9648	80.0213	78.0541	32.9698	39.9326	87.8797	127.761	73.4558	89.2879	215.009	169.898	77.1147	97.5224	1.38275	1.27961e-07	1.69725e-06
FBgn0033761	CG8778		2R	protein_coding	73.3255	70.4361	110.208	107.672	72.0457	60.7145	55.3232	59.1955	155.162	147.827	336.775	326.794	194.371	205.774	171.417	160.268	1.09451	1.39698e-07	1.83199e-06
FBgn0052109	CG32109		3L	protein_coding	16.1666	13.6569	21.1672	16.1254	12.0554	11.5057	15.4691	13.9674	39.7317	34.3617	49.6358	47.7687	57.6724	63.6308	55.4995	48.9662	1.37994	1.39845e-07	1.83205e-06
FBgn0261562	CG42676		3L	protein_coding	29.5401	25.8902	10.7562	17.6857	14.6418	12.8747	18.515	20.6402	61.8851	71.9803	14.7543	13.828	23.6061	25.4408	21.1241	23.142	1.31336	1.49239e-07	1.94911e-06
FBgn0037623	CG9801		3R	protein_coding	65.9855	62.0354	8.14148	12.2338	58.3451	66.4414	40.3428	35.53	126.673	158.275	15.4216	15.5373	115.611	106.585	58.8757	69.4778	1.16441	1.56563e-07	2.03643e-06
FBgn0086856	CG11555		2L	protein_coding	9.06482	8.97296	12.8851	14.4495	10.1897	6.87475	11.0945	12.9108	25.5593	36.5831	57.5097	64.6283	32.4555	45.0909	83.3733	134.963	1.89673	1.58295e-07	2.05236e-06
FBgn0037014	CG13251		3L	protein_coding	5.32506	7.19553	1.03193	1.07904	5.26795	3.34658	1.23635	1.18374	20.4393	41.8055	0.889879	1.24429	15.1189	6.50872	1.96279	2.3351	2.63403	1.68534e-07	2.17005e-06
FBgn0037536	CG2698		3R	protein_coding	137.162	115.58	113.93	99.9249	70.4106	62.424	89.0386	94.193	273.215	266.842	238.514	234.016	114.853	100.237	154.156	126.803	1.12043	1.73337e-07	2.22516e-06
FBgn0051195	CG31195		3R	protein_coding	191.106	179.048	65.9342	88.8757	129.353	132.777	63.7959	63.9287	388.564	534.068	117.772	125.709	119.329	82.4793	142.471	148.975	1.32746	1.77481e-07	2.27379e-06
FBgn0037603	CG11753		3R	protein_coding	16.0106	14.7579	15.915	15.3999	12.8172	14.2843	14.071	12.6896	34.7381	41.8915	38.445	41.5288	32.9343	23.5502	36.2209	35.3497	1.37136	2.18811e-07	2.74545e-06
FBgn0037372	CG2091		3R	protein_coding	28.2038	31.604	22.9808	24.7084	16.2254	15.7165	36.8168	39.4195	66.1265	108.05	31.234	38.8419	23.9771	23.4225	105.435	176.371	1.55171	2.20269e-07	2.76103e-06
FBgn0034299	CG5757		2R	protein_coding	3.33958	4.82055	12.9682	7.34059	9.05918	4.61229	39.3553	44.9099	13.3642	14.7083	41.152	50.1305	37.1381	37.4866	151.644	168.649	2.07776	2.4122e-07	3.01183e-06
FBgn0053774	CG33774		2R	protein_coding	7.2513	14.5744	11.391	11.866	5.52192	5.95412	4.44087	6.99741	55.5458	32.0696	73.0399	64.5615	51.2232	44.6066	32.6761	20.8969	2.16641	2.7891e-07	3.44538e-06
FBgn0264744	CG44002		2L	protein_coding	2.38823	3.90513	2.97971	3.33337	3.37684	2.58102	6.14323	5.81569	11.6829	11.934	11.8328	12.6175	18.7779	25.5113	42.0595	58.3776	2.40273	2.92437e-07	3.6055e-06
FBgn0036028	CG16717		3L	protein_coding	20.822	20.8967	39.7965	39.924	50.0458	50.7604	38.446	40.503	42.4577	48.1919	87.3286	92.3053	180.452	170.025	106.159	116.374	1.15005	3.01885e-07	3.71481e-06
FBgn0040634	CG4186		3L	protein_coding	9.30045	7.57373	9.5812	7.22487	7.42101	9.54535	4.38679	3.95149	28.6507	22.1209	38.4238	35.4844	33.2326	46.3793	23.1647	22.507	1.70076	3.21644e-07	3.93521e-06
FBgn0038972	CG7054		3R	protein_coding	28.4162	22.9571	64.3452	64.8624	8.43472	6.78894	33.8284	41.199	52.5279	68.6239	234.294	250.662	23.4764	19.9962	135.437	140.162	1.27934	3.28493e-07	4.00366e-06
FBgn0266409	CG45049		3R	protein_coding	25.8621	46.5185	55.1827	34.4461	64.0934	74.3282	34.4402	31.1784	105.375	129.3	115.127	154.819	210.968	202.933	90.1926	142.333	1.68475	3.35681e-07	4.07915e-06
FBgn0032354	CG4788		2L	protein_coding	25.375	23.8809	6.89623	10.4037	10.5423	12.3281	25.1815	41.6816	64.5432	64.956	25.858	23.6896	46.9874	50.7875	117.038	118.147	1.44258	3.6883e-07	4.43603e-06
FBgn0035988	CG3982		3L	protein_coding	0.784429	1.23331	16.9239	12.3548	179.955	211.22	52.7622	50.3277	3.75897	3.19746	13.7242	14.8763	177.969	172.794	34.6009	35.4943	3.74339	4.13781e-07	4.92107e-06
FBgn0250819	CG33521		4	protein_coding	18.5722	18.8288	129.656	79.7183	83.9148	133.13	22.0453	22.8891	66.3789	65.259	317.588	356.411	328.93	555.155	57.7286	92.7926	1.83672	4.48697e-07	5.27735e-06
FBgn0039489	CG5880		3R	protein_coding	4.84766	7.39808	8.63611	5.91132	8.2482	7.06484	12.1563	15.3349	18.4983	17.1976	16.7121	18.7293	24.7552	22.0571	94.3152	90.9219	1.71988	4.5391e-07	5.33376e-06
FBgn0033471	CG12134		2R	protein_coding	3.78388	3.26447	1.92645	3.34111	1.14367	1.12799	6.03104	5.39745	10.2494	14.2616	8.92052	8.94412	2.44448	1.62547	21.1355	20.8227	2.2914	4.59868e-07	5.39384e-06
FBgn0052772	CG32772		X	protein_coding	15.3386	13.6494	15.5748	13.8099	33.9269	42.1242	29.7725	29.7981	32.9122	34.2683	19.9221	20.5336	39.9772	40.4467	72.0706	77.1425	1.26172	4.61302e-07	5.4057e-06
FBgn0029720	CG3009		X	protein_coding	20.1765	20.8509	16.0295	16.6266	2.91018	1.30189	8.98005	11.0927	55.0447	52.5008	14.9457	14.1179	4.70632	2.53386	38.9182	20.2395	1.53227	4.99383e-07	5.78461e-06
FBgn0032143	CG4017		2L	protein_coding	19.1718	12.3283	1.02657	0.965356	116.561	159.814	0.980021	1.01808	43.1384	48.1005	1.68927	1.6836	285.603	506.839	0.847584	1.29476	1.67115	5.29977e-07	6.10405e-06
FBgn0039274	CG11920		3R	protein_coding	30.4213	32.2839	19.4586	14.3633	10.5801	12.6407	27.0484	27.244	80.5083	62.0469	43.1014	41.691	44.6075	49.1549	123.988	109.532	1.20851	5.63148e-07	6.4512e-06
FBgn0035400	CG11537		3L	protein_coding	73.1775	65.9871	78.0443	86.7248	52.4092	50.0783	77.0511	72.807	141.703	151.358	74.5154	73.4497	51.6777	36.2087	81.2851	65.2956	1.10939	5.8217e-07	6.64527e-06
FBgn0034313	CG5726		2R	protein_coding	28.9241	28.5103	10.5851	9.69647	16.8542	14.9827	51.5176	58.1596	64.9784	71.4475	32.2954	34.0702	35.3597	50.3261	156.411	211.504	1.24573	5.85681e-07	6.67937e-06
FBgn0015351	CG14906		3R	protein_coding	3.63202	4.25977	8.07065	11.2415	2.841	4.31021	11.7395	9.45452	12.8737	21.9971	16.7473	20.6871	12.6743	14.6941	21.7454	48.1461	2.58561	5.88848e-07	6.70951e-06
FBgn0037491	CG1227		3R	protein_coding	15.6707	17.1532	20.1152	18.8551	11.7746	6.85712	16.1729	21.6266	41.2046	51.4573	53.8679	59.8516	13.2557	16.5282	91.7222	120.224	1.54037	6.02803e-07	6.85628e-06
FBgn0033624	CG12384		2R	protein_coding	96.6774	78.3337	186.334	219.516	78.5489	73.7385	68.7911	68.468	178.344	190.745	515.574	493.489	300.957	327.255	207.977	214.343	1.08375	6.24747e-07	7.07437e-06
FBgn0051648	CG31648		2L	protein_coding	22.7499	19.9533	21.155	14.9256	12.5208	14.8352	16.4618	24.5862	71.7688	52.8714	83.1943	76.9977	60.7733	93.1663	93.43	89.8294	1.58714	6.52508e-07	7.35182e-06
FBgn0052176	CG32176		3L	protein_coding	5.94797	9.26378	12.9227	8.91305	14.9029	18.9499	22.9838	19.6724	22.2441	37.3751	43.4919	64.3087	84.9686	82.3051	101.949	217.24	2.19248	6.71216e-07	7.51398e-06
FBgn0051038	CG31038		3R	protein_coding	61.8899	60.0263	71.8054	74.3467	121.036	197.011	36.9753	37.3665	225	176.604	264.484	240.202	198.799	400.587	56.8489	78.0218	1.69007	6.95109e-07	7.75426e-06
FBgn0032398	CG6766		2L	protein_coding	54.9778	57.6601	95.2617	80.8268	51.3841	51.1923	52.3676	61.4204	112.427	131.284	220.074	245.569	213.256	225.79	208.763	258.709	1.1104	7.75058e-07	8.54906e-06
FBgn0032222	CG5037		2L	protein_coding	89.3252	78.6553	136.917	108.143	60.2374	63.6486	73.7757	71.6748	201.741	195.632	333.896	339.456	198.357	292.247	259.815	322.796	1.2262	7.83571e-07	8.62063e-06
FBgn0029834	CG5937		X	protein_coding	13.5502	18.1972	5.46978	5.13094	9.52243	4.73626	8.49011	6.3217	43.8862	59.8119	5.67942	6.75908	12.9332	12.9536	7.08001	9.44508	1.80051	9.78523e-07	1.05208e-05
FBgn0033605	CG9067		2R	protein_coding	8.02954	7.60676	9.15917	11.9102	8.58862	8.12109	5.20752	6.72785	19.6944	19.4831	23.1835	21.6	28.4082	32.0937	22.4159	22.4937	1.4531	9.81477e-07	1.05368e-05
FBgn0032505	CG16826		2L	protein_coding	0.55357	0.689211	1.21644	1.14158	0.856393	1.05734	727.103	848.043	2.00191	1.5575	4.07862	3.87122	4.77611	2.74329	680.448	405.173	6.30067	9.88989e-07	1.05976e-05
FBgn0039115	CG10214		3R	protein_coding	14.5577	16.3512	20.3851	27.5428	12.258	8.98088	20.6137	19.8106	36.0993	42.3693	30.2079	30.7318	18.0576	21.5734	30.0949	38.1015	1.41474	1.02246e-06	1.09288e-05
FBgn0037107	CG7166		3L	protein_coding	8.96142	7.91775	2.2785	2.48948	14.2328	21.8079	3.37748	4.61031	23.2679	26.7147	2.83161	2.93736	44.5891	52.8884	5.59297	7.43616	1.69805	1.06646e-06	1.1361e-05
FBgn0033031	CG8245		2R	protein_coding	14.2531	17.9255	3.5814	4.14835	64.6031	78.0417	16.6625	19.72	40.7182	67.9347	13.4243	17.0959	179.835	234.434	31.9701	71.6042	1.82223	1.21167e-06	1.27484e-05
FBgn0069923	CG41128		3R	protein_coding	101.06	95.9248	110.078	94.912	49.4986	58.1211	50.3356	45.6715	293.152	202.048	348.289	304.951	217.422	325.633	169.809	157.016	1.33409	1.23887e-06	1.30025e-05
FBgn0036993	CG5910		3L	protein_coding	18.779	20.237	19.0303	19.8211	7.83363	6.91275	7.91261	7.57947	38.7893	46.6861	21.1183	22.8827	18.0291	15.227	4.62487	4.98793	1.18762	1.35129e-06	1.4044e-05
FBgn0031494	CG17219		2L	protein_coding	2.34561	2.43824	12.8183	7.06584	3.87115	3.5897	4.07861	6.14902	8.32532	10.0417	13.4102	16.4977	5.43098	5.33395	20.2927	24.5583	2.85338	1.48e-06	1.52822e-05
FBgn0050375	CG30375		2R	protein_coding	1.23446	1.16237	1.18471	1.18956	1.94981	4.30472	1.36931	2.69368	5.79888	6.32232	1.11068	1.17279	2.33022	1.87882	1.44532	1.52812	7.36273	1.79827e-06	1.8257e-05
FBgn0263047	CG43342		3R	protein_coding	1.94349	1.57605	2.1787	2.46431	1.97637	2.59636	3.26594	5.18689	5.35098	8.97644	6.16121	7.33928	3.87034	6.63304	11.4674	26.7973	6.77381	1.84611e-06	1.86849e-05
FBgn0035543	CG15020		3L	protein_coding	14.2026	21.8665	1.41934	1.46712	4.18056	1.99516	1.43208	1.38362	38.4373	68.7942	1.15067	1.54583	8.55001	9.34476	1.195	2.26771	1.80316	1.91438e-06	1.93146e-05
FBgn0030431	CG4407		X	protein_coding	36.0803	25.2863	37.9085	28.7404	20.7759	27.8019	27.0944	32.8189	75.4625	81.3667	49.7429	51.735	52.3667	73.9283	69.9605	90.9733	1.35615	2.00826e-06	2.01346e-05
FBgn0031500	CG17221		2L	protein_coding	32.8102	20.4577	52.6752	51.8324	21.7135	24.8535	28.8829	30.1799	59.8054	58.0972	89.6302	82.086	62.2852	60.8642	62.1774	52.1892	1.19278	2.03711e-06	2.03918e-05
FBgn0033258	CG8712		2R	protein_coding	3.4271	3.69404	8.29716	4.32648	32.7556	40.1959	31.6927	26.6558	9.40607	24.7765	9.3617	16.6844	68.9468	58.2932	67.8169	188.259	2.72427	2.17118e-06	2.16829e-05
FBgn0036035	CG18178		3L	protein_coding	4.18909	11.1417	9.15499	10.4687	20.9798	15.5717	23.8321	23.5864	26.9593	27.0207	26.8074	30.7127	21.8993	27.7126	32.4093	48.9302	1.94265	2.35518e-06	2.32839e-05
FBgn0033993	CG8089		2R	protein_coding	1.15907	1.61615	1.62869	2.60538	4.66731	3.3362	4.8401	6.96097	4.74112	4.8565	4.15838	3.98553	15.1623	12.1026	19.5158	16.7982	3.1472	2.6126e-06	2.56698e-05
FBgn0051957	CG31957		2L	protein_coding	11.2029	5.53224	13.1905	8.76581	10.1068	8.56625	16.5428	22.9449	22.6415	25.6211	32.0016	32.1924	57.1541	58.8946	53.5585	47.5113	1.67019	2.62598e-06	2.57419e-05
FBgn0034748	CG17807		2R	protein_coding	9.87832	15.437	10.5549	8.74414	8.1711	6.62134	20.7703	20.7474	30.6886	48.9636	14.3726	19.639	9.97934	7.32544	41.0351	60.7194	1.73423	2.6867e-06	2.62967e-05
FBgn0261373	CG33228		2R	protein_coding	12.3034	11.1841	22.1514	15.3029	9.31719	14.4566	10.0873	11.1532	36.8566	32.1555	53.3685	54.3705	27.591	43.9578	39.009	50.4813	1.60337	2.81217e-06	2.7357e-05
FBgn0035558	CG11357		3L	protein_coding	22.6488	18.19	26.8276	28.339	21.4644	19.2031	42.3245	52.0715	44.5242	66.7596	22.119	25.0146	27.1159	36.6212	43.1665	71.5245	1.45373	2.86231e-06	2.78236e-05
FBgn0036687	CG6652		3L	protein_coding	1.77134	2.23242	9.30442	15.9822	174.951	163.12	51.5975	46.9637	5.10502	8.0249	15.6382	17.7037	147.763	134.162	36.2569	55.9923	2.68102	2.9311e-06	2.84491e-05
FBgn0032870	CG2608		2L	protein_coding	32.4226	28.2252	30.5882	22.8306	11.7023	13.7374	51.0576	55.6249	75.7979	59.2285	52.6836	49.374	28.0917	35.9431	140.529	128.965	1.17764	2.95695e-06	2.86601e-05
FBgn0002036	CG10561		2L	protein_coding	23.9645	19.6928	31.258	28.127	64.6128	70.6085	54.573	46.5828	52.0088	47.2304	89.6189	85.2631	172.426	238.089	134.189	146.815	1.20931	3.14834e-06	3.04189e-05
FBgn0039303	CG11857		3R	protein_coding	104.444	125.849	211.083	222.365	101.051	97.2511	87.0638	82.3626	219.149	294.73	367.861	427.548	192.566	197.208	165.722	241.691	1.14017	3.31845e-06	3.18696e-05
FBgn0051778	CG31778		2L	protein_coding	4.90929	5.69667	37.5517	45.2333	49.6755	67.7117	6.56194	5.11895	16.2194	16.4663	188.372	190.107	148.475	226.618	11.9461	18.261	1.83136	3.4516e-06	3.30737e-05
FBgn0028746	CG18508		X	protein_coding	15.0948	17.4894	36.5724	30.2321	17.8261	21.2346	23.1979	19.9263	39.922	36.0193	65.3027	67.1906	62.1584	76.0901	94.0323	108.406	1.25502	3.54582e-06	3.38496e-05
FBgn0033236	CG14764		2R	protein_coding	19.9897	28.6932	26.108	22.7801	21.3461	29.9842	71.8818	68.5321	55.6725	67.5767	22.6642	27.4119	23.4632	24.1603	96.138	148.008	1.34558	3.81695e-06	3.60073e-05
FBgn0036959	CG6951		3L	protein_coding	8.27095	4.72128	4.71227	3.63897	2.39395	3.37681	12.5981	8.44036	17.4126	24.2247	12.3058	13.7659	9.01536	8.11842	43.9767	54.1812	1.83076	3.95317e-06	3.71618e-05
FBgn0054039	CG34039		3L	protein_coding	4.4265	3.09803	5.77761	8.05874	12.2882	8.87107	10.8064	13.4355	12.7684	10.3498	31.053	24.5507	28.3932	42.9512	38.2227	32.1978	1.92679	4.25528e-06	3.97606e-05
FBgn0030693	CG8974		X	protein_coding	38.8607	60.1701	75.2193	64.9519	75.6326	73.5544	54.1491	52.3886	112.412	171.074	161.072	215.35	137.821	154.749	92.079	179.237	1.49707	4.32675e-06	4.03988e-05
FBgn0030010	CG10959		X	protein_coding	8.10143	5.38661	2.6717	4.33706	9.75654	8.19271	16.7759	21.3421	16.3852	17.843	6.58083	5.7086	28.0765	29.1752	66.9009	59.7542	1.50432	4.33145e-06	4.04131e-05
FBgn0035235	CG7879		3L	protein_coding	25.5736	33.9774	27.9967	20.4834	23.4333	26.6299	14.3011	11.6398	67.4788	68.3735	36.4316	41.3325	36.4967	38.5057	19.9517	24.6196	1.19383	4.37231e-06	4.06756e-05
FBgn0029526	CR18166		X	pseudogene	1.96288	2.06308	2.51528	1.29861	11.0542	12.3289	3.71759	3.32602	7.82362	6.03781	3.12484	3.24423	25.511	32.4768	4.70925	4.6583	2.87012	4.40148e-06	4.08874e-05
FBgn0036502	CG7841		3L	protein_coding	18.6542	19.8202	25.618	29.7502	63.1375	63.1037	43.5174	41.0681	38.2699	42.8449	83.5167	86.0132	448.508	459.135	159.866	185.119	1.10893	4.48224e-06	4.15469e-05
FBgn0040606	CG6503		3R	protein_coding	4.20718	2.44495	7.79551	6.98744	1.58799	1.10147	41.3802	43.9834	10.4602	9.30704	16.4275	14.3286	1.44437	2.49393	72.7965	71.7023	1.90418	4.5763e-06	4.22654e-05
FBgn0050457	CG30457		2R	protein_coding	57.1082	213.091	566.641	426.334	6.42688	3.1396	1.41047	1.34506	723.818	2081.87	1368.18	2820.8	13.1229	9.26265	1.1534	3.69225	3.32628	4.60213e-06	4.24733e-05
FBgn0037878	CG6693		3R	protein_coding	50.6395	45.7021	18.4661	29.9132	56.2851	46.511	58.9432	70.2723	94.5868	113.534	51.8965	49.5954	122.361	134.86	198.807	226.627	1.12255	4.85006e-06	4.45042e-05
FBgn0264361	CG43813		2L	protein_coding	0.858752	0.949379	1.40154	1.26236	1.901	1.25163	0.921496	1.01887	2.3586	3.70019	1.68763	2.10017	5.59875	4.92073	0.993961	1.3681	6.63158	4.97724e-06	4.54102e-05
FBgn0265267	CG18258		X	protein_coding	0.819908	0.8802	0.887266	0.849707	1.07305	0.894197	18.6679	13.4374	2.38111	2.50406	1.83293	1.89895	1.7756	1.15213	194.693	154.741	6.11762	5.10592e-06	4.64515e-05
FBgn0037420	CG15597		3R	protein_coding	0.693801	1.09085	1248.08	1150.86	2.88078	2.01396	0.633164	0.798432	3.76611	2.531	1712.18	1555.79	6.21368	2.11306	3.93679	1.34028	3.25984	5.55118e-06	5.00037e-05
FBgn0030041	CG12116		X	protein_coding	69.0072	55.2922	1029.01	1013.42	149.971	159.404	118.084	113.591	144.784	118.639	1378.25	1221.43	152.556	143.311	327.724	241.544	1.12849	5.61088e-06	5.03993e-05
FBgn0266431	CG45061		X	protein_coding	3.02032	3.3592	3.70549	5.55272	2.75342	1.71081	3.4129	1.87191	10.2078	14.3067	18.9347	20.1845	9.46843	5.94655	5.22251	5.11716	2.51609	5.83856e-06	5.21875e-05
FBgn0032476	CG5439		2L	protein_coding	42.9147	46.4962	23.4863	19.7269	20.4905	22.6149	32.989	31.3093	82.3494	103.385	32.1374	37.4251	63.7295	49.3979	82.9036	94.3935	1.0665	5.88221e-06	5.25409e-05
FBgn0039149	CG18428		3R	protein_coding	4.53627	5.3645	9.54068	6.60831	7.5147	10.2855	6.39929	4.5141	17.1908	11.5356	18.9559	17.9438	42.4343	49.9084	28.9189	25.4685	1.7316	5.96508e-06	5.32067e-05
FBgn0053340	CG33340		3R	protein_coding	0.953694	0.970791	25.4876	16.5592	254.931	294.427	89.1623	95.1056	2.58826	2.72367	14.6501	16.5064	165.545	151.352	32.96	34.8869	6.01728	6.01381e-06	5.36039e-05
FBgn0051156	CG31156		3R	protein_coding	11.7442	11.4099	6.88317	8.11677	16.2243	15.3412	15.4991	16.3596	23.3517	27.1469	15.738	16.122	23.309	22.1773	39.2161	42.6959	1.21279	6.64029e-06	5.87778e-05
FBgn0037578	CG9601		3R	protein_coding	9.02579	6.56078	9.29166	14.3872	12.2282	10.1949	23.5795	25.3959	17.2961	23.5524	35.0853	34.3653	40.8768	27.8518	115.944	102.678	1.52712	6.85907e-06	6.03797e-05
FBgn0029860	CG15891		X	protein_coding	22.0253	16.273	10.058	12.864	11.9283	13.5532	15.1907	16.0488	40.8679	39.7511	29.7019	26.573	37.0562	39.1023	38.8727	35.6633	1.11601	6.87538e-06	6.04816e-05
FBgn0038316	CG6276		3R	protein_coding	9.84445	13.613	29.6143	35.8128	26.3869	24.5892	45.9744	40.6782	25.4619	26.2355	57.4899	59.1389	60.351	52.1821	81.0512	82.7864	1.21032	7.09325e-06	6.20987e-05
FBgn0035481	CG12605		3L	protein_coding	4.61922	5.35932	8.00147	12.7628	83.9445	97.1911	28.8862	25.8854	11.7819	14.5462	18.8308	19.3588	362.823	322.554	78.5594	95.7115	1.63673	7.21918e-06	6.30715e-05
FBgn0261932	CG42798		3R	protein_coding	2.51014	1.59536	0.959415	0.938802	1.57431	1.17704	1.85961	2.77088	9.4766	6.99145	9.90233	7.9391	6.36932	6.36909	2.91601	1.66607	2.77064	7.29521e-06	6.36922e-05
FBgn0263077	CG43340		2R	protein_coding	48.9364	52.6	55.675	58.8286	40.319	68.7034	43.745	46.3457	132.609	112.154	132.359	125.981	26.8088	39.3354	42.9504	53.561	1.25103	7.60643e-06	6.60482e-05
FBgn0034027	CG8187		2R	protein_coding	7.41786	7.29324	14.0725	7.65593	9.35797	8.81165	6.93793	8.43177	22.8995	20.381	34.5788	37.1107	23.218	37.2803	18.9147	23.2646	1.68531	7.70506e-06	6.67232e-05
FBgn0032345	CG14921		2L	protein_coding	2.46065	3.66772	1.94682	2.62952	20.1208	22.1934	4.64476	5.0785	8.53662	9.16559	8.26733	8.6366	89.9998	96.8589	24.8381	31.9409	1.97175	8.83377e-06	7.55246e-05
FBgn0250868	CG42239		2R	protein_coding	40.426	31.3891	43.5502	44.9874	16.241	15.2439	22.1761	26.2703	79.9914	68.5177	133.08	117.728	73.4957	64.3047	86.3983	60.0554	1.11051	9.34662e-06	7.95365e-05
FBgn0050105	CG30105		2R	protein_coding	8.07178	6.86665	7.36879	6.98407	4.91481	3.72281	12.6338	19.8744	18.283	20.3988	20.6308	20.9866	17.2745	13.5789	80.2438	66.1205	1.53065	9.49034e-06	8.05611e-05
FBgn0034919	CG5569		2R	protein_coding	11.01	15.9864	31.4024	30.1089	28.7446	34.3857	29.1717	29.0234	30.6254	35.6405	73.9375	85.7752	95.6347	110.194	74.9991	114.286	1.33955	9.52383e-06	8.07755e-05
FBgn0032217	CG4972		2L	protein_coding	74.9331	86.5973	107.014	83.2117	65.0205	61.6516	84.5537	93.6516	163.733	241.556	247.936	316.918	320.462	376.393	309.617	541.063	1.30367	9.58166e-06	8.11044e-05
FBgn0052485	CG32485		3L	protein_coding	22.1971	24.5096	17.434	14.4753	21.1432	22.5061	17.8351	15.9423	48.8476	46.6266	20.388	21.1967	47.5044	54.7838	34.0829	38.27	1.04848	9.64233e-06	8.15504e-05
FBgn0039730	CG7903		3R	protein_coding	19.6066	22.0103	23.9481	26.5626	30.8479	28.0417	33.0791	33.1393	40.5173	41.0202	33.719	33.7412	35.1521	34.0538	49.286	49.345	1.00939	9.73048e-06	8.21464e-05
FBgn0036988	CG5262		3L	protein_coding	13.0652	13.7526	12.125	14.8153	28.557	29.2959	20.0769	20.3714	26.4545	43.6045	42.698	51.4571	72.5669	68.2422	67.8232	110.141	1.46147	1.08984e-05	9.11028e-05
FBgn0037883	CG14701		3R	protein_coding	6.00297	8.06096	14.4065	11.6185	3.9765	4.00122	7.1742	7.16718	19.4839	18.2146	38.5634	41.3031	11.6671	15.7913	15.5354	19.924	1.56407	1.12616e-05	9.37099e-05
FBgn0038577	CG12321		3R	protein_coding	13.7937	14.4927	47.1174	52.1329	48.803	48.0063	60.6189	63.7264	31.3954	32.6949	86.8669	87.4096	231.937	321.765	241.74	314.868	1.21606	1.14615e-05	9.50635e-05
FBgn0036838	CG3808		3L	protein_coding	10.2895	14.516	22.7721	18.2595	10.765	15.5995	41.3171	39.3681	31.8967	29.0535	51.326	55.6399	35.6195	39.0781	76.0309	91.3445	1.352	1.15908e-05	9.60109e-05
FBgn0041702	CG15107		2R	protein_coding	8.08639	5.58303	9.44146	5.28584	9.98297	11.4991	27.575	33.3461	17.7947	18.5551	31.0209	33.562	49.6307	72.2866	164.281	207.034	1.52125	1.23186e-05	0.000101578
FBgn0030710	CG8924		X	protein_coding	11.6063	14.3499	4.08402	2.49747	9.01033	6.09803	48.4625	49.3943	27.5948	41.384	7.82415	10.5513	23.903	17.1649	134.3	166.268	1.48479	1.28309e-05	0.000105395
FBgn0028931	CG16863		2L	protein_coding	4.50936	3.45319	4.23196	2.23028	5.60331	5.34083	5.92065	7.63435	9.78283	12.9913	6.74017	8.28573	22.4056	25.5038	17.6084	23.9574	1.7576	1.34892e-05	0.000110447
FBgn0035724	CG10064		3L	protein_coding	2.75521	1.84442	8.61888	3.79789	93.9581	82.841	25.4615	23.4873	6.2535	6.94612	5.72475	6.574	141.663	124.717	32.6674	30.2648	2.03491	1.35154e-05	0.000110591
FBgn0035777	CG8563		3L	protein_coding	213.75	183.163	63.1249	38.4475	1.74527	1.81219	1.16576	1.10188	479.335	536.004	227.832	257.268	7.02206	2.9635	4.40705	2.75876	1.38517	1.3662e-05	0.000111647
FBgn0039943	CG17168		X	protein_coding	29.3295	38.3875	22.2153	31.9736	30.1946	31.5982	39.1956	46.3363	70.1297	78.0938	42.9265	43.8713	70.2179	85.6714	135.302	184.153	1.13661	1.37787e-05	0.000112529
FBgn0031315	CG14341		2L	protein_coding	7.61775	7.62783	9.08507	13.1965	11.6386	13.7108	9.64744	11.068	16.1098	21.5469	25.0078	26.4582	35.4305	36.252	22.1589	30.4739	1.43113	1.3841e-05	0.000112893
FBgn0039790	CG2246		3R	protein_coding	69.5501	92.4799	100.54	85.6426	69.4805	74.4998	73.4785	78.3951	154.47	210.882	132.939	165.96	103.875	102.821	146.907	226.696	1.15576	1.39358e-05	0.000113449
FBgn0036423	CG3919		3L	protein_coding	5.8664	2.64064	4.53479	2.88045	10.0445	9.59169	9.99466	9.45284	9.80211	18.3358	10.532	13.1602	35.8997	28.4209	26.8529	34.5005	2.10314	1.40356e-05	0.000114116
FBgn0031610	CG15436		2L	protein_coding	1.46774	1.74399	2.606	2.7723	6.42037	4.92379	9.71355	11.4938	5.07385	5.33851	7.88207	8.13023	11.8606	18.2751	30.5236	42.2342	2.77349	1.48897e-05	0.000120296
FBgn0031498	CG17260		2L	protein_coding	12.4267	14.2073	15.0526	15.8079	26.0151	24.394	23.2643	23.5428	27.7996	26.3412	28.5246	28.183	49.3231	53.9872	47.4109	48.8957	1.0761	1.51922e-05	0.000122121
FBgn0034614	CG9752		2R	protein_coding	9.5655	7.72365	14.8076	14.3985	4.55819	3.62638	28.1982	30.8311	19.1374	19.9583	54.2721	53.1182	8.42884	11.8981	165.813	192.177	1.24534	1.5332e-05	0.000122858
FBgn0032242	CG5355		2L	protein_coding	42.7694	63.381	211.049	226.121	100.793	109.058	139.31	137.49	103.545	136.871	278.599	333.529	172.874	157.829	279.835	406.668	1.1702	1.54843e-05	0.000123845
FBgn0036592	CG13049		3L	protein_coding	219.757	439.527	1.18275	1.29151	1.7063	1.96065	1.25256	1.34744	548.318	977.624	1.17225	1.68089	7.57626	4.9079	2.28093	3.99335	1.37756	1.59278e-05	0.000126995
FBgn0034109	CG7747		2R	protein_coding	19.6381	20.0391	7.91252	12.058	14.8249	11.2043	18.7415	17.2367	38.7556	50.2133	47.4758	48.4219	57.4293	66.1541	110.815	147.139	1.20063	1.66016e-05	0.000131955
FBgn0085322	CG34293		3R	protein_coding	7.20731	5.24122	15.3658	14.6738	9.0884	9.23092	9.02584	11.4165	14.715	17.6983	41.5885	43.0577	40.5935	52.7108	30.5445	39.2391	1.56418	1.67153e-05	0.000132777
FBgn0030100	CG12106		X	protein_coding	8.07591	9.90856	4.92161	4.55243	4.60805	5.85825	10.0686	14.0482	20.4362	21.2482	12.3151	13.3084	20.1243	19.2496	27.5962	30.9643	1.2969	1.68293e-05	0.000133599
FBgn0040809	CG13465		3L	protein_coding	4.04026	1.65509	1.14431	1.59369	0.848815	0.861878	0.862949	0.860723	20.3295	16.103	2.75378	1.98568	0.845609	0.925444	1.18859	0.72135	2.90869	1.71741e-05	0.000136082
FBgn0030876	CG6762		X	protein_coding	13.6179	12.2994	14.8269	20.8473	63.897	68.0721	4.2139	4.99166	25.042	29.854	24.4123	24.1817	61.4125	61.621	4.07952	4.64084	1.14574	1.73476e-05	0.000137287
FBgn0040764	CG13230		2R	protein_coding	1.97042	2.19689	354.261	269.483	1.02751	1.02454	1.21016	1.02541	4.52132	8.37	481.877	677.297	3.49002	1.2673	1.71348	1.75594	2.40416	1.76735e-05	0.000139607
FBgn0028953	CG14478		2R	protein_coding	35.3973	72.9945	40.8742	35.6546	55.6075	48.623	77.7632	62.9827	130.63	205.392	44.2943	62.6641	77.5289	45.9478	124.381	177.237	1.63613	1.81412e-05	0.000142596
FBgn0033544	CG7220		2R	protein_coding	21.9078	32.0935	61.4881	41.4315	92.3711	110.367	61.279	63.3061	61.3394	68.7652	84.0638	103.333	222.119	262.289	127.087	194.138	1.26353	1.84799e-05	0.00014499
FBgn0050428	CG30428		2R	protein_coding	10.0381	5.11798	5.69045	7.7816	12.4907	15.8618	5.48493	3.88736	25.2207	18.978	51.3576	38.1554	48.5637	54.1264	16.8684	11.4096	1.70095	1.85723e-05	0.000145581
FBgn0035482	CG14985		3L	protein_coding	27.4064	20.8046	13.239	24.081	13.4458	13.5411	14.8317	16.3461	52.2356	53.6916	41.6406	35.4792	36.9428	36.04	45.7699	40.2873	1.18859	1.90757e-05	0.000148842
FBgn0052054	CG32054		3L	protein_coding	12.6552	12.3703	7.02389	5.98301	1.12647	1.11374	6.75249	6.28923	24.5926	36.0231	4.56927	5.54445	1.66549	1.06408	8.63307	9.54901	1.38683	1.91914e-05	0.00014938
FBgn0030559	CG13404		X	protein_coding	4.93816	4.52804	1.19086	2.85794	7.24774	11.0516	2.8227	2.67304	11.0479	19.1636	1.63992	1.74257	33.931	29.3405	2.03522	3.29727	1.95658	1.92652e-05	0.000149754
FBgn0051342	CG31342		3R	protein_coding	20.6226	38.3941	24.2421	25.8927	56.1435	53.2726	90.6806	81.6123	63.4091	77.5084	52.5118	62.9783	116.74	101.048	198.273	270.394	1.26552	1.95308e-05	0.000151467
FBgn0037754	CG8500		3R	protein_coding	4.96719	4.66711	1.29253	1.86838	11.6822	12.2399	1.54412	3.41553	12.0586	20.261	1.57478	1.81018	26.4255	27.1168	6.73492	10.7019	1.91884	1.96442e-05	0.000152255
FBgn0037435	CG18048		3R	protein_coding	13.2401	10.9168	7.14768	6.39897	7.63525	11.9637	29.8607	31.1667	25.1041	31.22	17.0863	18.9052	18.7869	18.6085	40.1495	52.1478	1.28588	2.01505e-05	0.000155895
FBgn0050010	CG30010		2R	protein_coding	6.9217	8.19797	13.8092	8.18054	9.24887	12.8772	8.92945	8.25448	17.7366	22.4959	31.6716	40.8381	52.5173	46.6905	24.9231	35.0605	1.54326	2.19957e-05	0.000168537
FBgn0033019	CG10395		2R	protein_coding	9.49078	7.71356	11.6985	13.7357	9.77216	9.79443	24.9544	29.6989	17.6044	21.474	18.3189	18.6284	38.6703	40.6117	111.586	129.194	1.2911	2.20151e-05	0.000168584
FBgn0037765	CG9458		3R	protein_coding	2.64228	2.54477	10.3537	8.53252	1.24026	1.21556	28.4394	19.0482	7.28334	9.50229	10.2313	11.8759	1.24456	1.10836	10.2658	12.8274	2.35777	2.24544e-05	0.000171332
FBgn0052354	CG32354		3L	protein_coding	28.802	30.289	3.51575	1.63032	953.358	500.437	2.52736	2.96952	77.2466	108.277	7.72068	10.2782	1566.32	801.11	6.39425	5.30346	1.68801	2.28029e-05	0.00017368
FBgn0038821	CG17267		3R	protein_coding	1.6963	1.48973	2.19136	1.54753	3.35569	2.24054	1.53418	1.55286	3.01355	12.1793	1.6254	3.08309	5.6293	3.36896	0.978942	2.63992	7.2061	2.6037e-05	0.000195285
FBgn0026570	CG5704		3L	protein_coding	1.90247	4.35323	32.3196	29.383	3.95984	7.00105	11.2675	11.4265	9.85323	7.85041	111.624	122.033	17.5735	17.1031	38.5121	45.096	1.85994	2.62038e-05	0.000196191
FBgn0039711	CG7824		3R	protein_coding	14.935	23.584	9.87582	6.08697	10.7294	6.88201	29.8703	35.1367	44.1178	54.8683	24.7041	31.9782	32.1831	33.0638	117.663	161.899	1.38987	2.64255e-05	0.000197619
FBgn0030679	CG8206		X	protein_coding	57.0068	47.3028	143.687	160.584	29.1451	42.8946	72.6455	80.4264	99.1277	118.853	317.664	330.192	79.0466	91.2401	84.0771	112.884	1.05674	2.79806e-05	0.000208156
FBgn0031752	CG9044		2L	protein_coding	22.5828	30.9256	59.1577	41.4131	36.1052	43.9857	43.2817	36.9712	57.7403	92.9563	96.6974	136.576	96.6671	101.629	55.8685	114.044	1.50328	2.85237e-05	0.000211699
FBgn0058439	CG40439		2L	protein_coding	33.0351	27.0689	20.4462	9.65684	29.1698	24.1888	13.5142	20.583	89.2255	67.9931	58.8805	58.525	125.247	190.229	43.6097	39.9656	1.41473	2.88136e-05	0.000213602
FBgn0033459	CG12744		2R	protein_coding	5.00402	7.02013	6.43598	6.96346	9.3215	15.7913	16.8809	17.6569	15.7364	16.8969	6.73661	7.41254	15.8443	17.2526	57.2514	81.6463	1.63241	3.02442e-05	0.000222785
FBgn0050496	CG30496		2R	protein_coding	6.41374	5.87567	15.6426	9.7782	23.4665	18.6449	17.0171	17.8929	13.0955	16.8113	16.2268	19.4306	23.1855	18.4931	21.4666	22.6811	1.43029	3.07359e-05	0.000225496
FBgn0287597	CG46466		4	protein_coding	10.4059	12.1937	6.14769	9.16797	16.8675	17.0671	7.40569	9.04599	23.0901	23.2991	10.3491	9.8425	65.3321	68.4144	28.3922	29.9639	1.1018	3.26396e-05	0.000238232
FBgn0039911	CG1909		4	protein_coding	17.3192	16.6492	7.42938	9.31199	15.5348	27.1144	11.7831	14.5997	37.0004	59.1131	8.7027	10.3411	61.3709	66.6925	16.4302	30.6535	1.5408	3.33234e-05	0.000242254
FBgn0025634	CG13367		X	protein_coding	18.3716	17.4789	12.9744	13.5471	18.9033	17.5228	16.4468	22.7402	36.0545	35.0315	25.5403	24.674	26.0458	23.7785	43.0085	36.9841	1.04271	3.4139e-05	0.000247479
FBgn0037485	CG14606		3R	protein_coding	4.00353	2.36952	8.5734	12.244	1.54947	2.22376	6.15037	5.19882	7.61978	13.6408	24.4945	27.0329	4.03053	1.64091	23.8643	21.4434	2.07921	3.77141e-05	0.000271546
FBgn0035760	CG8607		3L	protein_coding	6.36592	7.66218	18.0991	9.14087	7.67497	7.02375	13.2082	14.4182	20.995	21.7814	27.1031	32.7209	15.4413	27.8242	51.5673	86.5272	1.7211	3.80622e-05	0.000273589
FBgn0031287	CG4291		2L	protein_coding	17.6078	19.9987	11.8293	17.9513	17.4232	17.8097	17.5505	22.1071	37.1467	40.3164	18.4223	17.9069	32.2018	25.5225	35.5498	33.1684	1.10364	4.10317e-05	0.00029214
FBgn0032291	CG17118		2L	protein_coding	1.63947	2.35259	2.71244	6.86052	54.561	58.2299	15.1498	20.7411	4.49242	7.05807	4.02773	4.32552	58.4268	53.7643	9.52721	15.1066	2.3854	4.61823e-05	0.000324649
FBgn0034032	CG8195		2R	protein_coding	8.8711	12.659	14.9846	22.1186	22.0813	23.5468	31.6162	28.69	21.4779	34.0786	63.8888	76.9868	78.2691	69.1703	81.3515	135.324	1.45662	4.75241e-05	0.000332799
FBgn0034704	CG6758		2R	protein_coding	9.71967	7.52159	6.47784	5.57531	11.4514	11.184	11.3801	13.8511	17.4009	25.2517	7.60366	8.78565	20.055	12.3242	27.6887	26.718	1.42364	4.79255e-05	0.000335426
FBgn0038549	CG17802		3R	protein_coding	3.8858	3.01983	3.40751	5.50947	2.35828	2.93608	19.2373	19.1536	6.79223	12.3629	4.97353	5.63928	7.75224	6.55811	53.3813	82.9317	2.12177	4.8175e-05	0.00033683
FBgn0033100	CG3420		2R	protein_coding	68.3515	60.0198	68.5495	57.3179	29.0688	34.4306	33.3341	45.2214	162.026	119.108	207.342	185.212	94.9695	145.467	142.316	135.804	1.14148	5.35693e-05	0.000370661
FBgn0038235	CG8461		3R	protein_coding	7.27229	10.4966	6.77867	5.73269	5.75415	7.35914	9.28401	8.89793	24.6895	17.3942	16.2504	15.5563	20.3275	20.17	31.4222	26.3722	1.34663	5.40759e-05	0.000373559
FBgn0053966	CG33966		3L	protein_coding	16.0816	13.5271	25.1666	26.5379	1.32967	1.08509	3.03875	4.23589	29.4975	40.2378	28.5997	31.1585	1.35395	1.55528	6.05925	8.04956	1.29269	5.43624e-05	0.000375228
FBgn0052719	CG32719		X	protein_coding	1.35946	1.20273	4.40602	1.8341	21.3307	20.0312	3.84477	4.34863	2.96305	3.22122	2.00538	2.43133	47.2709	48.5109	9.70027	10.7364	5.71929	5.43912e-05	0.000375228
FBgn0036091	CG18628		3L	protein_coding	0.908978	0.853592	1.86037	0.789961	1.08799	1.10987	181.954	200.985	2.9889	1.90678	2.51029	2.43991	1.41023	2.22371	160.302	141.659	3.87635	5.44246e-05	0.000375228
FBgn0030983	CG15882		X	protein_coding	0.746373	0.863691	2.58952	1.46135	3.11429	3.24016	0.962057	1.20006	2.02468	1.74758	5.38286	5.83734	32.0007	37.2693	5.91361	6.10616	5.66937	6.12015e-05	0.000415812
FBgn0036210	CG14130		3L	protein_coding	13.033	14.8874	19.2391	22.6202	11.263	10.6692	7.58235	11.3095	31.4032	27.1627	41.5654	38.5351	33.9108	39.0635	25.3476	23.8048	1.13832	6.30339e-05	0.000426899
FBgn0035323	CG13807		3L	protein_coding	7.88857	4.04268	12.3417	11.3267	11.5166	11.6423	5.47976	6.62882	13.1946	15.4236	32.5016	31.4863	22.7013	28.4037	13.9089	15.1233	1.38713	6.34103e-05	0.000428766
FBgn0051109	CG31109		3R	protein_coding	5.81532	6.76234	9.87876	12.4906	13.482	12.2712	13.524	16.8124	13.7122	19.4816	11.5456	13.1299	29.1586	38.5879	45.0282	78.0374	1.57538	6.70729e-05	0.000449542
FBgn0032799	CG10166		2L	protein_coding	24.7454	28.9454	50.89	56.7669	24.9887	27.2421	18.2511	28.7351	51.2657	63.1974	135.748	149.911	142.876	162.039	87.4427	122.09	1.10121	6.90386e-05	0.000461338
FBgn0024973	CG2701		X	protein_coding	43.0325	45.7315	49.2871	45.6372	42.4321	29.761	38.1632	42.1799	102.99	83.2839	88.9385	81.9513	77.1687	52.5516	107.597	62.6948	1.14929	7.11927e-05	0.000474358
FBgn0053993	CG33993		3L	protein_coding	43.3776	34.9761	1.82634	1.8627	40.3747	67.9076	1.92237	1.40948	114.956	92.3432	3.90479	3.48251	50.8485	84.9524	2.66396	3.20225	1.35872	7.14005e-05	0.000475247
FBgn0036723	CG12229		3L	protein_coding	1.0844	1.07124	3.40934	7.00356	71.6307	80.8888	24.9171	29.0321	2.31827	2.76938	11.9982	11.2055	228.797	237.452	65.6628	77.9474	5.63514	7.31455e-05	0.000486102
FBgn0033733	CG8834		2R	protein_coding	1.07605	1.0327	1.00205	1.51388	1.00772	1.90838	32.6748	45.9973	3.46363	1.91776	1.77098	1.28188	2.42069	4.9635	45.8716	43.5091	5.81954	7.32626e-05	0.000486627
FBgn0031337	CG14346		2L	protein_coding	1.0978	0.946183	2.65484	4.45949	13.152	15.2542	5.89828	5.71758	2.58342	2.6886	17.0794	15.309	49.3905	54.6455	11.1626	11.8413	3.79722	7.51047e-05	0.000497375
FBgn0047351	CG31468		3R	protein_coding	1.09304	1.07362	10.3004	11.1824	213.6	177.85	91.799	81.747	2.35004	2.76628	110.59	115.536	3195.26	2852.55	1183	1241.02	5.6339	7.9487e-05	0.000520927
FBgn0031484	CG3165		2L	protein_coding	12.241	9.60001	10.2451	15.7957	24.9195	23.3896	31.6117	31.4905	19.4831	29.8504	27.0082	28.4047	50.8133	39.1524	63.4939	73.1458	1.24386	8.49684e-05	0.000553161
FBgn0040602	CG14545		3R	protein_coding	3.82165	2.05942	1.45035	1.11309	1.31034	1.07042	93.3043	85.6201	5.08713	8.96671	3.3898	4.06806	3.12893	1.80889	760.682	754.19	1.74302	8.76649e-05	0.000568398
FBgn0051988	CG31988		2L	protein_coding	1.05938	0.823298	8.07541	10.4688	117.883	145.832	58.3381	50.3594	3.11145	1.60243	73.102	50.0952	1311.34	1687.99	531.726	302.969	3.29103	8.77485e-05	0.000568651
FBgn0051910	CG31910		2L	protein_coding	1.24717	1.20005	2.62275	1.71385	16.5887	18.8317	7.04451	4.86074	3.65883	2.58087	2.51919	2.36291	37.7244	53.7215	14.2873	13.5576	5.67522	9.06515e-05	0.000585385
FBgn0085471	CG34442		2R	protein_coding	1.30484	1.28242	1.04394	1.06102	1.04571	1.50779	1.05448	1.04194	4.32191	5.69506	0.979707	1.11168	2.80542	1.77131	1.00119	1.05651	3.91321	9.50164e-05	0.000611716
FBgn0039104	CG10252		3R	protein_coding	1.03461	1.28328	21.3877	32.6655	543.439	511.216	228.778	235.572	3.49872	2.50287	21.3903	17.5707	329.841	420.106	213.451	182.205	3.80225	9.50799e-05	0.000611816
FBgn0032247	CG5188		2L	protein_coding	16.363	14.1646	19.1062	14.7333	17.2304	18.2888	9.81855	12.057	35.4619	28.1461	34.5114	32.1753	53.9358	68.178	31.9391	28.5182	1.11508	9.59369e-05	0.00061671
FBgn0035643	CG13287		3L	protein_coding	6.19158	4.56859	1.8386	1.96102	2.53714	1.91886	1.35274	1.32937	11.665	18.1743	1.65301	1.85966	2.34293	3.99509	0.912917	1.74933	1.96327	9.93358e-05	0.000636636
FBgn0085480	CG34451		3L	protein_coding	2.12236	2.03986	3.96791	3.87508	1.27738	1.24882	1.43345	1.97624	6.24834	12.7376	11.1535	15.1861	1.29221	1.92725	1.965	5.17255	3.22653	0.000100343	0.000641801
FBgn0035254	CG7974		3L	protein_coding	12.2704	13.2159	13.5118	15.6599	14.0292	9.1905	15.4525	19.5442	26.6613	25.9087	19.0813	18.2173	33.0528	37.7354	44.3958	42.7188	1.115	0.000100834	0.000643976
FBgn0030409	CG15728		X	protein_coding	0.812977	0.883902	1.85826	1.20451	15.7987	15.1944	4.20279	5.77741	1.98076	1.72404	28.4444	29.6296	222.549	205.911	75.2777	63.5591	5.54925	0.000105646	0.000672357
FBgn0033321	CG8738		2R	protein_coding	9.15683	6.70883	31.8918	29.1497	21.418	19.6014	4.08061	5.85424	17.0106	15.9694	90.0163	84.0164	68.4791	62.3788	15.6111	11.8968	1.17707	0.00011135	0.000704445
FBgn0051126	CG31126		3R	protein_coding	31.5424	28.5657	35.9098	19.5187	23.0935	26.9949	14.568	17.887	69.608	58.1416	43.5452	45.1118	25.9676	28.1818	39.7351	35.9041	1.1144	0.000113232	0.000715289
FBgn0262534	CG43088		X	protein_coding	1.85514	1.08059	2.57381	3.93536	2.46439	2.50593	1.79746	1.84592	3.43567	5.60439	8.77767	9.02865	20.9612	10.8965	5.128	4.45355	3.17145	0.000114386	0.00072222
FBgn0030660	CG8097		X	protein_coding	4.9372	3.46933	13.8585	14.0939	34.2105	28.8922	33.8614	34.199	10.8213	7.72472	45.9612	36.9003	149.868	154.106	128.58	78.8425	1.4014	0.000115812	0.000730504
FBgn0033893	CG18371		2R	protein_coding	1.48648	1.3473	4.44412	3.75577	33.1052	28.3796	8.91901	8.23075	2.91848	3.76129	3.01222	3.40658	99.4611	121.734	14.6859	20.8127	5.58929	0.00012065	0.000756777
FBgn0053639	CG33639		X	protein_coding	2.16321	2.66193	1.56388	1.18667	7.7629	9.17313	1.27153	1.31638	5.43996	8.70856	1.29286	1.7552	26.1361	28.4319	2.09427	4.08738	1.93581	0.000120688	0.000756777
FBgn0051807	CG31807		2L	protein_coding	1.7129	1.16596	2.10199	3.64538	7.30965	7.97359	1.92564	2.95978	3.0838	6.2176	2.96354	3.36874	8.29486	11.5987	5.56786	12.0791	3.55881	0.000122127	0.000765043
FBgn0033994	CG7544		2R	protein_coding	2.46227	2.31271	6.00822	4.49375	2.31104	2.58172	16.4706	24.0454	6.1289	7.39401	8.02886	9.18878	6.61813	8.41941	46.3741	66.0738	2.2344	0.000122955	0.000769855
FBgn0035065	CG3589		2R	protein_coding	16.8332	16.9172	35.6535	45.1457	25.0751	29.632	28.4583	24.6577	29.9712	37.8554	54.4953	57.8858	52.7006	44.2889	42.5168	49.8144	1.04999	0.000127914	0.000797682
FBgn0038582	CG7988		3R	protein_coding	5.38698	7.56701	7.6058	8.18922	6.58599	7.78031	5.10797	4.21027	16.6408	14.3743	10.9605	10.839	18.6095	22.2425	9.74472	11.0755	1.41704	0.000128024	0.000797682
FBgn0052100	CG32100		3L	protein_coding	10.6759	12.0987	8.51955	7.69779	18.1124	23.5142	13.7777	14.3181	22.4728	32.7372	18.6848	23.2348	106.954	123.623	55.913	101.154	1.35002	0.000143784	0.000884232
FBgn0053271	CG33271		3L	protein_coding	2.39696	2.9384	1.69883	2.92258	2.10456	1.6407	1.90469	1.6571	9.83225	17.1606	4.10465	4.82156	2.37164	4.7428	0.984917	2.75103	3.96044	0.000162056	0.000982876
FBgn0085488	CG34459		2R	protein_coding	5.53891	2.73325	6.34811	6.20618	25.9628	23.8737	6.40188	7.00168	8.47328	10.4201	12.9182	12.4902	24.0255	24.0266	3.57342	3.41392	1.41797	0.000171186	0.00102821
FBgn0053213	CG33213		3R	protein_coding	2.89076	3.44985	6.09822	3.75648	4.39166	5.95969	16.967	18.8913	7.39462	8.29984	11.5844	14.047	21.1422	19.2467	87.2661	107.792	1.64056	0.000176081	0.00105393
FBgn0051495	CG31495		3R	protein_coding	8.93136	12.2635	7.12153	4.70743	8.68352	8.1584	13.5905	14.1203	25.3086	24.0928	12.3616	13.9278	13.0413	20.4344	27.8734	40.3178	1.25725	0.000182998	0.00109226
FBgn0023528	CG2924		X	protein_coding	38.0974	60.7076	34.5287	35.1744	52.4584	68.2532	137.518	113.744	91.0054	144.262	44.5644	59.5074	89.2564	64.2672	227.502	369.402	1.25334	0.000199516	0.0011771
FBgn0035569	CG15876		3L	protein_coding	1.21429	1.25178	2.17926	2.28343	14.2373	15.4496	2.81179	4.4072	2.53837	3.84246	6.39367	7.63709	110.898	88.2839	15.6422	20.4951	3.11753	0.000200582	0.0011812
FBgn0036772	CG5290		3L	protein_coding	29.4916	53.5759	35.2791	38.116	12.2263	10.4657	15.1724	21.6915	80.3411	152.305	122.537	175.838	67.816	56.9261	76.7196	151.372	1.47873	0.000208425	0.0012184
FBgn0035546	CG11345		3L	protein_coding	15.5693	21.4777	34.6423	22.1027	1.74178	1.99833	1.25357	1.19889	48.2734	44.7629	44.7166	50.585	2.05273	2.74819	0.974152	1.30351	1.41399	0.000209477	0.0012212
FBgn0052579	CG32579		X	protein_coding	10.5671	8.10703	14.0349	16.3063	17.3629	19.4058	30.2923	34.6536	17.5146	20.5836	34.0536	33.9652	77.7905	93.691	104.109	128.293	1.09341	0.000210429	0.00122563
FBgn0259916	CG42445		3L	protein_coding	10.8139	12.0437	4.44993	6.43719	10.1337	10.1339	15.7812	18.7316	23.1079	27.7387	21.2696	21.7801	33.8716	47.6023	70.2201	106.469	1.19985	0.000214071	0.00124288
FBgn0039859	CG11539		3R	protein_coding	4.08647	5.31162	5.33602	6.70345	6.79496	5.35537	8.71157	8.2898	11.7449	9.67675	15.7219	14.311	24.876	26.2534	17.0588	14.7824	1.42972	0.000225347	0.00129948
FBgn0086909	CG31751		2L	protein_coding	86.9873	132.475	81.2338	74.9698	15.0618	30.9948	20.7634	17.1104	250.438	382.635	122.935	166.908	38.7588	49.8098	18.7903	47.7044	1.47325	0.000234124	0.00134463
FBgn0038098	CG7381		3R	protein_coding	29.1556	21.1631	50.2778	66.745	3.38448	3.22137	10.74	11.4457	61.4308	48.1664	37.5164	30.0663	8.64176	13.8022	26.5466	24.497	1.15646	0.00023655	0.00135796
FBgn0038455	CG14907		3R	protein_coding	14.5328	10.5839	30.8665	22.4557	9.57132	6.70637	11.1421	11.5388	26.7618	26.3623	35.8838	35.5322	8.14528	11.1636	21.6519	22.2991	1.15809	0.000242306	0.00138539
FBgn0036351	CG14107		3L	protein_coding	66.9547	96.519	0.884989	1.73481	187.258	67.3856	1.22578	1.02926	256.501	373.079	2.77575	2.90624	762.656	279.689	1.26406	0.822836	1.90871	0.000251042	0.00143022
FBgn0037726	CG9492		3R	protein_coding	2.71361	5.73619	2.0972	1.983	7.656	6.30899	3.60748	5.04322	12.1009	11.1514	1.54373	1.70445	8.37439	6.72966	3.03865	2.90556	1.77824	0.000259759	0.00147005
FBgn0038733	CG11407		3R	protein_coding	6.86938	5.47858	3.14336	6.77462	1.30909	2.13502	17.7279	10.7392	14.0191	21.9909	9.81921	9.99001	3.55331	2.50932	26.4738	33.9867	1.76969	0.00027014	0.00152273
FBgn0028496	CG30116		2R	protein_coding	31.311	29.3124	7.17631	6.0332	12.2637	16.6021	5.28859	5.88415	72.9105	51.2035	17.2986	15.3814	43.5061	57.3945	8.61001	7.56589	1.02864	0.000284472	0.00159227
FBgn0036777	CG7341		3L	protein_coding	3.92113	5.33802	4.05123	3.08864	2.44201	3.00003	8.79969	10.2182	13.2543	11.7111	21.1223	22.587	3.8015	7.58098	49.1055	80.4625	1.6552	0.000296842	0.0016521
FBgn0036393	CG17362		3L	protein_coding	0.934933	1.23674	5.79575	9.85853	1.09842	1.09112	0.98573	1.08805	1.3446	3.45247	31.5284	44.7618	1.17166	0.998885	0.625081	1.56645	3.81085	0.000307603	0.00170382
FBgn0067629	CG33332		3R	protein_coding	5.48308	8.72514	10.8521	10.8855	5.95542	6.17155	12.6279	16.3948	15.3624	14.8546	9.93311	10.6268	6.71019	6.48487	24.2628	26.4686	1.19997	0.000319945	0.00176377
FBgn0030704	CG15916		X	protein_coding	11.9956	12.4414	16.5375	13.8396	11.6786	10.4698	27.81	31.09	25.9031	32.2789	60.6682	69.5758	50.7605	89.1559	129.66	235.994	1.28534	0.000322217	0.00177476
FBgn0032822	CG10466		2L	protein_coding	6.93492	7.2202	10.6247	6.85811	10.1943	5.91604	8.86559	8.58594	16.8607	13.7455	22.2136	21.9379	45.9272	51.9837	36.5875	29.7969	1.25099	0.000338487	0.00185478
FBgn0038248	CG7886		3R	protein_coding	0.690272	0.976801	14.1396	11.4502	131.983	120.47	40.4222	38.4315	2.06082	1.39732	30.0204	28.0135	546.502	418.101	139.057	86.9924	3.54478	0.000361597	0.00196623
FBgn0037560	CR18228		3R	pseudogene	1.67054	1.90187	14.0665	14.8578	2.68544	2.53946	10.0834	6.86733	6.07057	3.43559	17.6729	13.9405	3.3501	3.90553	19.4983	12.6444	2.26927	0.000365294	0.00198236
FBgn0035933	CG13309		3L	protein_coding	1.32427	1.22731	1.26851	1.26074	1.8134	1.51837	32.2298	23.5898	2.8226	2.86	1.2022	1.18825	1.57639	1.93714	176.48	196.824	5.40584	0.00036534	0.00198236
FBgn0033899	CG13016		2R	protein_coding	9.47177	8.54317	11.9529	15.1179	8.54579	8.4952	16.7699	19.3939	16.5071	18.7505	22.903	22.6161	20.4879	16.4153	45.557	42.0772	1.08767	0.000404188	0.00217011
FBgn0038339	CG6118		3R	protein_coding	22.9147	39.7903	1.87119	1.10706	370.736	172.183	1.10085	1.25166	69.1549	170.963	1.83239	3.22687	699.281	233.7	0.932388	1.18629	2.08196	0.000405429	0.00217586
FBgn0051955	CG31955		2L	protein_coding	1.69403	3.14794	14.2412	9.50104	10.1843	14.9807	2.7934	3.24741	7.48348	5.11362	88.2079	92.0177	118.75	140.078	10.4437	10.7459	1.93869	0.000421501	0.00224607
FBgn0034639	CG15673		2R	protein_coding	5.00729	5.2963	24.3087	22.5235	6.99993	5.48799	5.41132	4.72083	11.5954	14.0694	39.8074	44.1345	19.2735	32.9515	9.99991	17.1566	1.46454	0.00042438	0.00225671
FBgn0032637	CG5050		2L	protein_coding	0.643792	0.742357	4.59078	5.15286	45.1761	53.1079	13.511	14.016	1.46996	1.10666	5.9253	5.28152	40.685	54.2758	9.36689	9.1164	5.24486	0.000425684	0.00226176
FBgn0051712	CG31712		2L	protein_coding	10.3848	14.6957	17.7464	20.2512	36.389	40.9676	16.6239	20.7383	22.8392	28.0149	21.8607	24.8318	80.8255	80.1413	40.5409	56.0673	1.07364	0.000436979	0.00231119
FBgn0053985	CG33985		3L	protein_coding	9.05804	11.708	2.96369	1.81025	1.06833	1.06312	0.999307	1.06137	16.0339	39.0326	1.9659	3.34929	1.65177	1.00356	0.744202	1.50292	1.63368	0.000440956	0.00232933
FBgn0031740	CG7239		2L	protein_coding	25.923	19.9248	14.0902	16.9836	17.7133	15.1447	27.7608	34.7448	36.5626	65.0232	27.529	32.2969	54.8521	58.6109	80.8082	131.786	1.16646	0.000459547	0.00241193
FBgn0035161	CG13898		3L	protein_coding	0.985354	1.65906	1.68805	0.988017	70.1168	57.1243	19.1541	17.7003	3.73756	2.5504	53.961	55.5176	2073.12	2293.04	619.464	529.222	2.62837	0.000465942	0.00244314
FBgn0036648	CG4098		3L	protein_coding	3.60971	4.19043	7.67358	6.50914	7.01773	9.90404	13.1238	13.1243	8.09584	10.274	21.3742	25.5468	16.8777	19.3138	40.2004	64.7827	1.45905	0.000479479	0.00250281
FBgn0035241	CG12105		3L	protein_coding	8.60019	5.66687	15.4431	17.2641	6.88714	24.3111	24.5964	8.64263	30.5268	27.657	35.4345	32.4832	2.9217	3.57014	10.6445	13.5927	2.19706	0.000480769	0.00250852
FBgn0031253	CG11885		2L	protein_coding	5.55041	3.99019	13.5589	14.4328	13.2691	14.6518	14.8537	13.2151	12.5311	10.3461	24.4648	21.0918	47.5073	83.6614	63.6398	70.1587	1.46026	0.000490265	0.00255078
FBgn0053500	CG33500		3L	protein_coding	1.71532	1.85065	1.66859	4.89577	1.65959	4.42321	1.55427	2.51087	4.32296	10.0386	2.39835	2.92303	4.1666	5.83107	0.827317	2.8518	4.94294	0.000500608	0.00260247
FBgn0031327	CG5397		2L	protein_coding	21.738	23.6182	92.0015	72.2867	6.71532	6.90386	14.3561	16.3056	37.0445	55.8702	162.041	206.421	17.1328	9.80291	27.1285	29.7662	1.07404	0.000533568	0.00275142
FBgn0034528	CG11180		2R	protein_coding	8.73183	12.3754	24.7492	17.3768	11.6019	15.7862	35.1966	29.0774	20.6927	41.4882	40.9655	64.3087	23.242	24.5096	39.6717	105.905	1.69745	0.000537356	0.00276649
FBgn0039421	CG6036		3R	protein_coding	1.55292	1.39153	4.09609	3.27997	48.7648	48.9682	13.8302	15.1909	2.60452	3.57147	2.56691	3.02787	44.2178	57.6496	14.8967	24.047	5.28144	0.000548755	0.00281949
FBgn0085249	CG34220		2R	protein_coding	1.39582	1.34999	2.27819	1.12182	2.54849	5.79503	282.141	237.032	2.88391	3.79235	5.70976	7.63898	4.8795	3.86536	214.829	309.19	2.95846	0.000570196	0.00291908
FBgn0051872	CG31872		2L	protein_coding	0.659672	0.774841	0.805716	1.01493	0.795533	0.814254	27.5062	25.2338	1.26886	1.72835	1.26668	1.42095	2.0627	1.27528	19.859	20.8017	5.23762	0.000593754	0.00302273
FBgn0034278	CG14488		2R	protein_coding	2.28282	2.55046	3.0855	3.86269	38.3999	35.8819	14.4165	8.17898	4.80268	6.49358	23.1181	25.633	603.141	520.357	111.66	144.79	1.72898	0.000633705	0.0032044
FBgn0036152	CG6175		3L	protein_coding	17.8807	15.787	8.62712	12.8315	10.844	10.2656	19.4233	16.1861	42.2153	27.0219	14.3502	10.6285	10.0413	9.9164	98.6577	57.4876	1.12338	0.000663624	0.00332541
FBgn0262878	CG43233		2L	protein_coding	1.34242	1.26188	1.34951	3.45451	15.1928	15.0774	6.42236	4.9156	2.04367	3.27243	2.5499	2.55448	54.9596	61.3498	12.0237	19.683	5.22839	0.000670726	0.00335705
FBgn0034082	CG10734		2R	protein_coding	0.806586	0.866281	2.3773	1.91102	40.6933	43.8165	7.56043	6.31346	1.95866	1.07726	12.4722	10.2179	390.799	446.191	79.1391	49.8482	5.16719	0.000692325	0.00345568
FBgn0050096	CG30096		2R	protein_coding	5.76045	6.32524	3.0988	5.48681	4.48618	3.34525	5.82794	6.56845	10.7911	15.5052	9.64141	10.0902	19.6795	20.7322	22.0874	30.6408	1.26378	0.000698195	0.00348089
FBgn0025620	CG13360		X	protein_coding	2.22241	1.77652	1743.87	1669.44	12.6669	12.6211	41.1331	40.3385	5.49011	4.15633	815.696	701.168	23.3518	29.0951	10.9969	8.89446	2.22407	0.000725105	0.0035968
FBgn0262508	CG43078		3L	protein_coding	63.0291	113.882	533.364	450.346	92.8916	140.396	153.964	117.996	191.144	229.359	561.596	711.839	67.4095	86.4546	92.1177	181.558	1.19063	0.000788897	0.00387114
FBgn0030039	CG12123		X	protein_coding	10.643	14.1056	20.3686	23.555	20.7926	12.8467	23.0313	20.5018	23.1157	26.0683	33.7927	35.6791	24.6704	27.1565	45.3676	53.9146	1.04295	0.000795149	0.00388915
FBgn0031545	CG3213		2L	protein_coding	1.08724	1.08447	19.4005	14.8035	211.121	195.554	82.1467	82.6187	1.73545	2.58279	13.4071	16.8044	241.23	246.397	49.53	75.9093	5.12335	0.000796222	0.00389129
FBgn0033820	CG4716		2R	protein_coding	1.11367	1.05668	8.19402	13.6667	7.6829	7.24916	139.539	111.497	1.50755	2.65071	10.1661	11.5469	4.67363	2.53289	47.5497	53.7665	5.15285	0.000857193	0.00414272
FBgn0051141	CG31141		3R	protein_coding	1.09526	1.10657	4.10803	2.46257	29.5956	36.387	11.0162	9.93238	2.05128	2.41508	4.94548	5.96778	97.8528	126.082	15.4551	23.8319	5.13709	0.000877167	0.00422476
FBgn0038148	CG14377		3R	protein_coding	2.42339	1.74725	21.0254	11.4308	1.44839	1.39729	1.49139	1.40492	3.03335	7.52881	179.045	284.338	1.40068	1.22847	1.29495	2.83607	2.82943	0.000880659	0.00423838
FBgn0030174	CG15312		X	protein_coding	5.50489	3.65492	1.41322	1.52758	3.98121	4.79048	23.2939	22.4166	9.43329	9.92113	1.67852	1.58059	11.4028	9.24353	55.9436	46.4126	1.30344	0.000892699	0.00428986
FBgn0032609	CG13280		2L	protein_coding	0.962862	1.20729	2.76397	3.45337	43.6444	43.4789	15.953	12.3296	2.86803	1.89277	6.95994	5.78313	65.0743	90.3926	18.8389	16.4998	3.4323	0.000898212	0.00431473
FBgn0053318	CR33318		2L	pseudogene	1.31144	0.954101	1.31015	2.52554	16.7567	11.8482	2.61592	3.21765	3.09794	2.05265	7.68177	5.22041	71.0125	55.8623	11.1714	4.85288	3.01338	0.000908388	0.00435215
FBgn0032858	CG10949		2L	protein_coding	9.48828	8.31206	8.66784	8.30361	9.56388	14.0716	17.169	16.3633	18.7011	16.1627	22.6171	21.2595	23.9533	31.3903	57.385	62.1617	1.02675	0.000918462	0.00439383
FBgn0037181	CG11370		3L	protein_coding	9.37974	16.1944	1378.34	1080.22	14.8317	7.58889	0.952056	0.954235	24.8007	41.0513	3571.1	5012.47	34.4735	23.5579	1.89525	2.59655	1.41293	0.00101241	0.00480011
FBgn0030058	CG11294		X	protein_coding	0.515461	0.663084	1.4338	3.55702	16.3258	14.303	3.71461	4.50216	1.09549	0.716578	7.57314	5.42477	64.3856	62.1676	6.47959	3.98257	5.04136	0.00105199	0.00496752
FBgn0030769	CG13012		X	protein_coding	7.65281	5.65065	14.5559	8.03426	24.7981	30.1551	5.33733	6.16107	15.6768	12.1482	70.5414	68.1732	132.019	175.092	24.3416	22.0145	1.18977	0.00106051	0.00500031
FBgn0036124	CG7839		3L	protein_coding	17.4336	20.5287	27.2524	26.8211	16.5791	13.3735	50.1924	47.037	28.8283	46.6227	18.2905	23.0733	13.0263	9.09567	71.4056	93.4416	1.04696	0.00106242	0.00500565
FBgn0032122	CG31883		2L	protein_coding	1.46544	1.30708	1.80868	1.3698	1.34395	2.18524	63.8955	58.1445	2.37214	3.29803	1.14524	1.40342	1.32763	2.85459	12.3455	32.0569	5.2273	0.00106523	0.00501704
FBgn0031347	CG10869		2L	protein_coding	1.3792	1.11955	18.0632	15.3506	226.794	206.287	68.626	74.543	2.81841	2.66344	26.6804	25.8561	580.897	677.157	107.891	103.523	3.37329	0.00106667	0.00502198
FBgn0262035	CG42846		3L	protein_coding	3.85119	3.09879	177.644	189.087	20.0829	24.8586	4.57717	5.18499	5.91579	10.9176	1219.23	1526.79	177.981	219.705	20.7444	43.4512	1.69964	0.00107735	0.00506479
FBgn0028919	CG16865		2L	protein_coding	4.18332	6.24918	7.27242	8.64606	5.74636	6.16353	10.8992	14.1342	10.1386	11.1834	14.6461	15.8566	27.4401	22.3678	45.9592	49.9862	1.19239	0.00111594	0.00522886
FBgn0032867	CG15475		2L	protein_coding	1.13131	1.37004	1.18239	2.5275	26.6796	27.1272	9.40763	9.7252	2.48275	3.17781	3.91625	3.86772	45.1216	69.3228	18.3073	31.9509	3.41813	0.00113261	0.00529144
FBgn0036809	CG12477		3L	protein_coding	2.88816	2.29271	6.10342	9.31808	15.7865	9.29067	3.27633	3.24504	4.21304	8.9385	29.0129	34.6819	73.2739	56.9473	7.65034	11.2369	1.73165	0.00114807	0.00535781
FBgn0052225	CG32225		3L	protein_coding	32.9233	28.5454	3.45176	5.61162	7.78647	17.3677	6.9462	8.27314	72.1884	86.0087	7.21611	7.10459	23.6362	42.4271	9.00633	17.4642	1.34543	0.0011707	0.00544428
FBgn0031707	CG14020		2L	protein_coding	2.73764	1.71836	2.5542	2.30079	8.79994	10.2737	1.51369	2.58164	4.92653	5.48756	5.35813	5.30356	20.8186	16.6587	3.8403	3.1777	1.79598	0.00117086	0.00544428
FBgn0042127	CG18789		2L	protein_coding	0.903952	1.36381	1.2855	1.7065	1.56115	2.45188	1.0809	1.36764	3.01793	2.23566	2.66759	2.41417	6.11406	5.62111	5.0543	4.28812	2.92881	0.00118624	0.00549778
FBgn0035490	CG1136		3L	protein_coding	39.133	34.6606	9.36005	10.3057	22.7466	43.9456	12.646	12.3431	94.9249	76.7242	19.6165	17.6517	139.906	276.383	27.2427	38.2833	1.19338	0.00119258	0.00552115
FBgn0035548	CG15023		3L	protein_coding	19.7147	31.7776	0.953116	0.908344	0.948514	0.953875	0.921906	0.952295	47.7175	61.7021	1.12293	1.3776	1.67366	0.960271	0.931351	0.984296	1.27869	0.00119776	0.00553911
FBgn0028532	CG7968		2L	protein_coding	5.95293	14.5365	90.2953	83.6339	1.14948	1.13514	5.04508	7.06196	22.5393	24.4312	136.611	167.917	1.45192	1.0582	10.0882	11.7034	1.29023	0.00123251	0.00567513
FBgn0259711	CG42365		2R	protein_coding	5.18471	5.36931	9.96532	11.8856	5.58124	4.50699	13.9171	15.2986	9.43406	11.4516	23.3517	24.4535	27.7008	29.2578	42.043	50.437	1.1377	0.00134527	0.00611063
FBgn0037167	CG11425		3L	protein_coding	0.67707	0.741435	73.7008	69.9577	12.7394	5.69281	3.0667	1.95701	1.87613	0.737275	33.342	22.0335	6.14823	2.88407	2.29374	0.465947	5.45071	0.00135303	0.00614373
FBgn0053469	CG33469		2R	protein_coding	1.50692	1.68646	2.83243	7.82313	1.1829	1.42506	1.18252	1.16642	3.64345	5.28219	11.1203	10.9034	2.0322	2.14413	1.62019	2.49278	2.9337	0.00136787	0.00620009
FBgn0036075	CG8065		3L	protein_coding	0.985015	1.02162	2.21617	2.2559	31.49	30.4775	7.50995	6.62473	2.47099	1.28741	5.00961	3.78234	79.7279	117.838	30.3081	20.2936	5.04665	0.00139364	0.00630121
FBgn0037206	CG12768		3L	protein_coding	9.1209	7.50525	2.99289	3.38844	11.2632	8.86714	2.06676	2.5428	16.6938	16.295	1.71071	1.57715	19.0956	16.0666	2.86723	2.15843	1.09896	0.00140794	0.00635687
FBgn0051948	CG31948		2L	protein_coding	1.06362	1.07759	9.95697	10.0482	223.889	215.103	65.727	56.8333	1.95531	2.09494	35.235	36.3222	1325.63	1687.56	192.76	244.748	4.98072	0.00149297	0.00669346
FBgn0039482	CG14258		3R	protein_coding	1.04699	1.06431	215.169	270.477	1.84049	2.10244	1.05706	1.42887	1.35174	2.80078	204.402	270.798	2.83969	6.01731	0.747999	2.63312	5.01534	0.0014993	0.00671948
FBgn0259739	CG42393		3L	protein_coding	0.945097	0.990228	17.7866	16.4596	171.906	153.31	57.5523	49.3686	1.84069	1.70409	64.9924	64.1717	1348.55	1617.33	296.779	311.436	4.96398	0.00155528	0.00691459
FBgn0028513	CG9254		2L	protein_coding	0.779844	0.864389	9.03582	15.0944	130.914	119.933	37.6446	38.5431	1.67718	1.09736	22.3273	16.9479	329.819	363.519	95.0982	63.902	4.97314	0.00156016	0.00693144
FBgn0264911	CG44102		2R	protein_coding	1.17751	1.8179	1.03641	1.14204	1.04644	1.0406	1.64815	2.55605	4.36841	3.86396	2.16481	2.16323	1.98345	1.05263	6.77905	4.33581	3.04447	0.00159665	0.00706899
FBgn0038200	CG9920		3R	protein_coding	0.990149	0.994933	11.8072	11.5742	250.787	308.19	94.2457	85.4259	1.74281	1.88972	11.5652	12.1381	140.961	133.081	27.3268	30.2579	4.9491	0.0016272	0.0071752
FBgn0031573	CG3407		2L	protein_coding	10.1137	11.7069	11.5502	7.01979	8.90147	9.59495	20.6805	21.377	17.9965	24.9235	13.4806	17.7116	27.4807	24.6788	31.1333	44.7997	1.0424	0.00164451	0.00723074
FBgn0036591	CG13050		3L	protein_coding	1.69669	1.36545	1.60554	1.32297	183.16	1390.93	1.3636	1.51462	2.17105	4.66557	2.53246	3.85223	89.1464	310.27	0.426076	3.22445	3.82455	0.00173394	0.00755633
FBgn0039723	CG15522		3R	protein_coding	6.19273	7.11913	1.65261	1.43098	35.7245	29.566	3.55232	2.64189	11.7381	14.3163	2.02598	2.31717	134.575	130.77	6.94063	8.66233	1.18711	0.00173574	0.0075616
FBgn0033286	CG2127		2R	protein_coding	1.03846	0.931639	12.0542	17.4266	281.939	292.092	135.976	143.862	1.95332	2.05797	84.1408	78.3759	2523.22	2622.54	1005.82	1028.12	3.25228	0.00185887	0.00801871
FBgn0036471	CG13460		3L	protein_coding	3.07697	3.26057	320.25	395.04	1.22564	1.20016	1.32373	1.3813	5.94209	7.38686	291.925	309.114	4.25455	1.70732	1.92435	1.30148	1.64898	0.00188224	0.00808997
FBgn0250845	CG1288		3R	protein_coding	0.862738	0.914207	5.47116	5.04585	68.0251	88.6252	20.0271	19.1249	1.78634	1.34876	8.82563	8.11722	73.8064	106.684	20.3273	21.2508	4.91615	0.00196059	0.00836986
FBgn0029603	CG14053		X	protein_coding	0.727203	1.00328	2.01018	1.75638	15.2929	14.5096	7.05584	9.15665	1.79655	1.60946	4.56116	4.72284	24.9572	30.0836	7.34891	8.10821	3.22353	0.00198014	0.00844202
FBgn0031451	CG9961		2L	protein_coding	1.17212	1.23117	5.50326	3.87995	51.1712	38.1308	11.2207	8.62395	2.63298	2.65519	7.38391	7.95822	98.3445	134.161	15.5886	19.2411	2.74402	0.00207582	0.00880295
FBgn0037185	CG11367		3L	protein_coding	4.52041	6.18021	5.5309	5.89494	10.9877	10.8332	14.3196	13.8306	8.30728	19.5121	6.42884	9.7253	26.3217	23.2637	17.0779	42.0924	1.58486	0.00214889	0.0090527
FBgn0052487	CG32487		3L	protein_coding	1.29784	1.21479	3.02825	2.2987	31.0674	31.111	9.77153	10.0201	2.72828	2.02835	2.62634	2.41424	57.9489	59.5901	13.1222	9.78974	4.90971	0.00228561	0.00955617
FBgn0264296	CG43774		2L	protein_coding	3.96689	1.28166	12.816	6.03167	1.2803	1.24957	12.0035	6.16631	7.71095	6.78731	44.9344	40.6593	1.2395	1.15555	37.7706	23.7696	2.23656	0.00231048	0.00964436
FBgn0037624	CG8223		3R	protein_coding	2.89228	2.7598	5.33421	2.25112	2.21235	1.1701	4.09115	5.08311	5.2942	9.46786	6.09765	9.0741	5.1802	5.07252	15.0802	24.224	1.9064	0.00254074	0.0104856
FBgn0033195	CG1360		2R	protein_coding	5.06816	4.34814	8.49029	3.97933	7.9009	6.59312	19.2928	14.387	10.0562	9.88363	8.3555	9.35947	7.5408	5.09906	44.4612	32.9612	1.3505	0.00255707	0.010541
FBgn0038311	CG14864		3R	protein_coding	1.48934	2.23083	1.65693	1.71218	11.8069	8.82889	3.95868	3.22633	4.12495	4.22611	4.61084	4.92401	27.036	35.3577	10.7607	14.3406	1.74874	0.00259063	0.0106502
FBgn0034204	CG10953		2R	protein_coding	162.702	381.06	1285.65	1251.97	1.34969	1.37325	0.994941	0.949341	538.367	1287.11	1464.7	2495.39	14.2685	4.83386	2.92185	4.67684	1.71499	0.00270852	0.0110636
FBgn0052445	CG32445		3L	protein_coding	0.584408	0.703771	6.17994	6.40935	70.1038	69.7944	29.067	29.0672	1.14423	0.73731	5.8681	4.96908	56.3741	60.0229	13.8585	9.71737	4.7547	0.00272643	0.0111296
FBgn0032677	CG5790		2L	protein_coding	1.07441	1.05948	4.47346	4.6843	48.5353	62.7186	16.9684	17.3659	1.99457	1.77707	12.6324	11.9879	184.751	186.48	67.512	63.2615	4.81059	0.00292706	0.0118315
FBgn0260474	CG30002		2R	protein_coding	2.15743	1.86647	2.10577	2.59847	6.3787	5.89985	6.75469	7.84521	3.02075	5.6096	1.67247	2.03494	29.5641	20.5008	3.83058	5.19343	2.2498	0.00294058	0.0118673
FBgn0035689	CG7376		3L	protein_coding	3.45761	4.08829	5.36636	4.65462	14.6664	14.8741	14.1569	10.8309	5.69056	11.8363	11.0505	16.144	31.0224	25.6568	17.4717	35.8996	1.57158	0.0029525	0.0119041
FBgn0035567	CG7514		3L	protein_coding	0.951819	0.955189	1.58485	1.77848	23.4411	22.0294	9.72182	8.85103	1.87241	1.37202	5.07934	4.32393	166.501	165.519	94.2759	67.0518	4.79688	0.00301987	0.0121375
FBgn0052437	CG32437		3L	protein_coding	1.33683	1.2189	2.08976	5.06202	29.6114	28.8642	7.27302	7.89532	1.62078	2.80515	29.3619	30.5371	287.315	264.634	61.0994	91.9859	4.79472	0.00302475	0.0121532
FBgn0033953	CG12861		2R	protein_coding	1.16345	1.08251	13.4143	13.1974	104.355	129.497	37.561	37.603	1.95461	1.98961	8.75744	8.81885	63.6702	67.1842	21.6575	23.4681	4.79505	0.00302759	0.0121608
FBgn0263131	CG43373		3L	protein_coding	2.14209	2.18442	1.49942	1.35156	6.23336	5.72611	2.13894	2.85057	7.6377	4.17487	1.55447	1.22225	2.12553	3.75114	1.74019	1.32793	1.87029	0.00308319	0.0123531
FBgn0040391	CG2854		X	protein_coding	0.987019	1.06981	2.71834	3.36424	25.0999	21.7315	10.9354	12.2848	2.71332	1.4872	1.79752	1.33505	16.4605	18.7716	6.35055	3.61256	2.65398	0.00325129	0.0129011
FBgn0032624	CG6304		2L	protein_coding	0.873895	0.934098	3.34765	2.04353	44.0248	51.7403	8.73768	6.56619	1.82191	1.17746	14.3138	13.3506	256.207	274.891	49.1955	36.7474	4.76376	0.00329867	0.0130567
FBgn0051102	CG31102		3R	protein_coding	4.39667	4.70594	12.6269	18.6361	6.9953	5.2364	8.05273	5.98377	7.80419	10.9937	13.5813	14.5602	12.3733	9.09684	15.1436	16.7299	1.26217	0.00330222	0.0130667
FBgn0050108	CG30108		2R	protein_coding	8.55516	8.60244	7.74481	4.89414	4.73955	5.35995	7.76405	5.88074	22.7033	13.1924	13.1449	11.4675	18.4428	15.753	18.8857	10.4956	1.19248	0.00331083	0.0130886
FBgn0265263	CG42688		2L	protein_coding	0.809164	0.900818	4.999	7.66867	95.6331	87.5383	33.7879	36.7203	1.59963	1.15755	23.3355	18.8582	719.572	900.662	232.815	189.744	4.7502	0.00334408	0.0131833
FBgn0034377	CG15071		2R	protein_coding	2.32138	1.52665	1.65307	1.32844	3.62394	2.83634	1.70364	1.56659	3.61836	4.70539	1.55878	1.68053	5.83108	4.70805	2.01283	1.92267	2.27958	0.00337866	0.0133032
FBgn0031129	CG1324		X	protein_coding	1.0366	0.796882	6.74772	5.02909	45.9179	59.1891	15.5766	16.4065	2.25157	0.98703	65.8664	47.0996	504.55	608.721	270.663	128.775	2.60377	0.00355587	0.0138939
FBgn0036941	CG7335		3L	protein_coding	0.794	0.889158	1.61269	0.829012	30.3134	27.8182	9.87234	11.9833	1.20119	1.77136	2.01201	2.78055	94.3879	113.144	23.4523	41.7202	4.69835	0.00360279	0.0140557
FBgn0034402	CG15084		2R	protein_coding	10.017	6.20846	9.03582	4.86746	10.7456	5.86072	11.83	12.6072	15.8434	17.3281	13.5681	14.3969	20.9965	28.8615	40.2516	42.2418	1.10505	0.00384679	0.0148588
FBgn0053191	CG33191		3R	protein_coding	1.27007	1.19837	2.55547	1.21845	23.9846	25.5591	12.3554	12.3832	1.48492	2.81138	1.25415	1.91818	9.1804	13.4042	2.0663	5.41332	4.7742	0.00384703	0.0148588
FBgn0029639	CG14419		X	protein_coding	20.0581	29.4744	115.988	113.526	1.44223	1.39195	3.15448	1.80515	49.576	43.3655	93.6872	95.2037	1.39611	2.112	1.29241	1.74691	1.04064	0.00389965	0.0150348
FBgn0033999	CG8093		2R	protein_coding	1.79459	3.27616	4.38687	7.2908	1.57588	1.51262	15.9153	7.00359	5.32169	8.89527	10.1436	12.7179	2.06498	1.78264	23.0795	44.1577	2.25917	0.00391184	0.0150772
FBgn0083945	CG34109		2L	protein_coding	0.964509	0.997467	1.03728	1.38661	17.197	16.4777	15.2897	10.8577	2.14731	1.70434	1.25537	1.07657	9.54596	14.4549	5.86999	6.13894	4.81851	0.00391385	0.0150804
FBgn0034121	CG6262		2R	protein_coding	0.836977	0.907533	3.91096	7.87807	66.4424	63.6721	25.1712	23.5536	1.31391	1.56742	26.8872	25.4539	420.052	383.641	104.141	114.535	4.67851	0.00396109	0.0152395
FBgn0037035	CG10589		3L	protein_coding	0.938974	1.00481	1.85864	1.76448	53.2535	51.6071	9.37679	13.9561	1.35571	1.99521	11.3543	13.7241	326.769	368.633	51.7293	82.9998	4.66268	0.00426091	0.0162268
FBgn0029672	CG2875		X	protein_coding	5.28752	5.83355	21.0522	23.2318	10.7566	9.89711	34.6419	33.011	10.3176	10.8445	18.0735	18.3564	9.27811	8.85982	66.7076	68.8233	1.117	0.00430925	0.016406
FBgn0035552	CG11350		3L	protein_coding	0.372355	1.03263	1994.86	1393.48	0.6196	0.889128	0.456674	0.532487	2.69762	0.717998	3095.26	2265.45	8.4481	4.50807	4.94182	1.27148	2.5841	0.00451413	0.0170488
FBgn0085353	CG34324		X	protein_coding	1.00849	0.910327	1.29585	0.86011	1.15386	1.17009	266.362	246.833	2.23776	1.58447	2.88986	2.67047	0.993737	2.99277	196.785	289.491	3.04018	0.004553	0.017155
FBgn0052856	CG32856		3R	protein_coding	7.73061	8.65702	10.9635	9.41275	9.59923	11.5174	8.24165	8.90586	18.5862	12.2257	10.8961	9.61112	28.9788	22.6979	8.29604	4.96016	1.03291	0.00479318	0.017954
FBgn0029589	CG14810		X	protein_coding	1.10312	1.04249	2.74364	3.85419	1.65532	4.15805	1.401	1.15273	2.70126	1.23977	3.6605	2.4953	6.42085	6.73106	2.5903	1.42662	4.98932	0.00507025	0.0188263
FBgn0053293	CG33293		3R	protein_coding	1.28643	1.45747	5.41676	8.0551	89.1903	99.5718	32.2767	22.9095	2.3023	3.01472	11.75	12.5125	143.879	131.296	15.8229	20.9631	3.05119	0.00518224	0.019153
FBgn0036676	CG13028		3L	protein_coding	4.07427	6.56051	6.80174	3.41431	10.2892	23.6348	1.47438	1.46093	17.8893	10.9182	13.1184	13.7507	31.6585	76.3277	1.35904	2.18759	1.98532	0.00520586	0.0192181
FBgn0037920	CG14710		3R	protein_coding	8.76618	6.91729	7.06338	6.5328	8.19466	9.40285	14.8641	14.4539	11.1727	20.0365	8.7799	11.0769	28.7582	17.5757	31.0205	39.2018	1.11336	0.00539582	0.019839
FBgn0028943	CG15638		2L	protein_coding	1.41376	1.28787	2.28098	3.03405	13.7421	20.3275	8.9467	8.33145	2.23181	2.42564	1.26112	1.23137	27.1277	24.5653	5.49727	5.8496	4.67551	0.00551623	0.0202468
FBgn0034907	CG5539		2R	protein_coding	1.1313	1.10662	8.35732	8.19857	113.833	115.001	42.0735	42.5573	2.17096	1.61447	11.1884	9.84522	280.725	351.376	62.5197	53.2325	4.60609	0.0058474	0.0212271
FBgn0260477	CG30283		2R	protein_coding	15.3248	14.4407	3.37049	5.28392	1.45578	1.49816	1.4373	1.54215	32.8371	26.4906	6.59089	5.40085	1.98651	0.933324	2.05276	0.94064	1.16648	0.00587158	0.0213001
FBgn0038190	CG9926		3R	protein_coding	1.16856	1.37473	1.95036	3.07838	3.612	4.94058	44.5495	47.3238	1.96038	2.87865	5.75273	6.43393	16.2446	8.79918	138.662	149.514	3.05091	0.00600614	0.0217081
FBgn0261587	CG42697		2R	protein_coding	1.7072	1.46205	2.06236	2.87973	7.128	7.40763	2.49601	3.62126	2.42963	3.03852	2.69324	2.70159	25.4472	33.9346	6.64483	9.26534	4.65316	0.00605295	0.0218525
FBgn0031585	CG2955		2L	protein_coding	0.963832	0.965091	2.92943	3.03832	34.3541	48.7785	7.80569	7.85692	2.15385	0.958329	5.51492	3.9032	101.407	140.191	29.0635	16.8446	4.61399	0.00615209	0.0221479
FBgn0028892	CG4161		2L	protein_coding	0.893651	0.906616	1.78008	2.85347	17.9357	20.2895	9.20957	8.18079	1.90202	0.895669	5.43756	3.58229	71.961	87.8434	38.6317	20.3916	4.58843	0.00622051	0.022369
FBgn0030215	CG15296		X	protein_coding	1.12732	1.09371	1.89211	3.9307	24.3076	23.8249	7.6614	7.01831	1.84704	1.82747	6.44177	5.48556	134.278	149.839	29.539	29.6272	4.57283	0.00634334	0.022753
FBgn0037531	CG10445		3R	protein_coding	6.17915	6.89981	3.69916	6.68218	4.50463	2.76536	19.9055	20.0493	8.6305	24.8951	4.21821	5.92509	3.69455	2.78206	36.8118	81.3221	1.53725	0.00650755	0.0232441
FBgn0039196	CG17781		3R	protein_coding	1.79186	1.65432	0.740096	0.760125	10.4607	2.47168	0.887997	0.870942	5.18368	8.9812	0.746956	0.872187	62.122	7.57623	2.94689	0.889372	2.82653	0.00651676	0.0232705
FBgn0085359	CG34330		X	protein_coding	1.06164	1.53495	207.658	200.695	40.9149	32.1277	46.0393	44.8436	2.52061	2.5105	513.539	545.539	115.775	97.1431	117.597	111.957	2.47663	0.00658917	0.0234896
FBgn0050222	CG30222		2R	protein_coding	0.896854	0.945788	3.70075	1.69642	13.0413	14.2699	3.78153	3.64461	1.90352	0.968035	6.95361	6.16305	117.265	139.241	26.2607	16.0812	4.55683	0.00667992	0.0237668
FBgn0033047	CG7882		2R	protein_coding	0.90559	0.922396	17.8419	15.4624	1.09316	1.11216	14.089	15.3884	1.5052	1.32783	9.4366	9.20709	1.9755	0.956006	16.5613	9.05203	4.56369	0.00670883	0.023843
FBgn0052459	CG32459		3L	protein_coding	0.955004	0.958013	3.88364	6.71064	41.4969	37.7773	13.7617	14.3606	1.64392	1.37662	10.6612	8.77865	92.4713	73.5971	36.7936	24.6873	4.55573	0.0067289	0.0239011
FBgn0035159	CG13896		3L	protein_coding	6.0406	4.59492	7.10231	2.07215	7.48222	8.16915	3.81366	3.24142	9.61195	11.5605	7.57501	10.1152	20.5856	18.2019	13.6556	15.6271	1.14646	0.00676133	0.0239962
FBgn0262985	CG43293		3L	protein_coding	0.978548	1.00654	1.77663	3.08175	15.1095	16.6034	3.40645	4.93823	1.70463	1.48715	3.09796	2.62464	33.1778	29.7543	4.92664	3.84106	4.56421	0.00678424	0.0240642
FBgn0052259	CG32259		3L	protein_coding	1.62898	1.48523	12.0541	8.21468	23.6814	13.9918	5.09499	5.85882	2.7547	3.64726	20.1801	23.7761	63.7207	60.7689	11.3223	12.8448	1.91775	0.0067908	0.0240808
FBgn0051467	CG31467		3R	protein_coding	1.25655	1.20791	2.1957	2.24038	16.1878	16.4546	7.09151	4.90111	1.83055	2.32527	3.10523	3.41512	65.6291	69.1932	26.8931	36.263	4.54389	0.00688178	0.0243223
FBgn0031157	CG1503		X	protein_coding	7.12612	3.48205	2.73737	4.27191	27.0331	20.6676	13.1175	14.4595	8.5344	11.2256	6.8573	6.1478	33.3317	36.7583	26.7506	27.0591	1.10926	0.00690462	0.0243881
FBgn0039342	CG5107		3R	protein_coding	1.06735	1.07626	1.13705	1.05674	1.37178	1.36789	96.0983	120.282	1.96766	1.59262	1.8809	1.74324	2.29126	2.54501	314.808	268.969	4.54437	0.00690657	0.0243881
FBgn0050424	CG30424		2R	protein_coding	4.59706	5.23287	11.0691	15.1373	11.9685	10.0194	3.54271	3.03646	7.36867	11.8158	19.1549	22.4325	21.0746	20.7229	4.84127	7.75041	1.11446	0.00704308	0.0247874
FBgn0262485	CG43075		X	protein_coding	0.785339	0.845572	4.33551	3.26794	26.0644	22.5057	8.18078	5.74917	1.53054	0.856008	31.3827	26.0101	427.057	361.431	96.4716	48.9486	4.52925	0.00711239	0.0249784
FBgn0037184	CG14450		3L	protein_coding	5.59385	12.1631	13.8184	17.0913	15.5517	12.565	17.4791	15.168	14.3402	24.5066	20.3248	27.9616	31.5289	26.6636	27.1115	51.9348	1.21769	0.00728016	0.0254208
FBgn0036677	CG13023		3L	protein_coding	0.770244	1.62086	1.0941	0.983633	3547.51	1763.72	1.07702	1.63515	2.26869	2.81991	7.78802	9.67025	22313.4	9299.4	2.02555	1.50963	2.01235	0.00732133	0.0255436
FBgn0032553	CG4480		2L	protein_coding	1.06812	1.08898	4.45798	4.21827	34.3885	35.8847	16.2045	13.6164	1.96714	1.62766	6.12862	5.75018	140.755	225.052	30.9857	36.0476	4.52881	0.00736552	0.0256704
FBgn0028870	CG4691		2L	protein_coding	0.846877	0.905258	6.41063	5.34268	60.3008	69.2402	26.653	25.8474	1.53655	1.1332	6.55845	6.06369	77.53	71.0097	28.7003	21.128	4.49004	0.00746186	0.0259262
FBgn0031496	CG17258		2L	protein_coding	1.10955	0.775065	0.783085	1.3438	11.4578	11.6846	1.95204	2.28704	2.12722	1.34201	3.45566	2.37308	11.3557	10.4315	6.41085	3.18498	2.23771	0.00748645	0.0259637
FBgn0263037	CG43332		2L	protein_coding	4.84895	2.52148	1.20312	1.2272	1.20593	1.1845	1.21088	1.18731	9.2956	18.235	1.06914	1.27131	1.19372	1.10416	0.894802	1.36656	2.4264	0.00748799	0.0259637
FBgn0030389	CG15927		X	protein_coding	3.18191	2.87046	1.1238	1.14071	2.09319	2.11091	1.67632	1.27632	6.34238	5.81109	4.10582	3.87191	5.73587	5.43678	1.39716	1.21339	1.46883	0.00761691	0.0263518
FBgn0053679	CG33679		2L	protein_coding	1.81231	1.64594	1.41815	1.39206	3.24274	2.90788	2.04281	1.57481	2.9416	4.93198	6.35485	7.85179	6.26048	12.0306	2.57196	6.57029	2.80345	0.00770046	0.0265832
FBgn0029877	CG17717		X	protein_coding	1.26105	1.21362	5.40587	5.35157	34.9722	31.0475	14.3982	13.2012	1.4641	2.61693	2.62396	3.35425	53.7235	71.512	14.214	30.4442	4.49729	0.00781717	0.0269207
FBgn0031412	CG16995		2L	protein_coding	1.26682	1.21526	4.0316	7.96756	1.84982	1.26393	2.21006	1.63209	1.47559	2.61558	42.0839	45.8466	4.87135	2.72822	4.14387	4.47863	4.60863	0.0079434	0.0272818
FBgn0030376	CG2750		X	protein_coding	1.0645	1.03975	2.12003	1.50166	18.8557	18.3979	4.75181	3.88093	2.25294	1.26347	1.33206	1.10682	12.2893	14.6053	7.1183	4.49945	4.5131	0.00798103	0.0273669
FBgn0033954	CG12860		2R	protein_coding	0.855005	0.921713	5.99594	6.1395	103.856	138.992	55.0913	56.7646	1.55884	1.16503	8.35973	7.51914	115.207	159.336	55.528	55.7107	4.45872	0.00814384	0.0278504
FBgn0034956	CG4324		2R	protein_coding	6.07661	5.20245	2.68679	3.53174	25.8049	14.3938	0.989217	1.40775	10.1133	14.6368	4.7826	5.03328	62.5292	33.3734	1.22596	0.938771	1.35009	0.00837807	0.0284913
FBgn0032869	CG17470		2L	protein_coding	0.833959	1.23401	6.0514	11.8632	112.587	118.539	52.5671	43.6462	2.46355	1.20653	6.28536	4.3025	62.4933	52.4057	22.9328	10.8345	2.47609	0.00843286	0.0286623
FBgn0030952	CG12609		X	protein_coding	0.861366	0.900961	1.82863	2.01652	13.3435	11.0042	3.32948	4.68453	1.78474	0.907248	1.65661	1.20754	6.56108	6.17031	4.77661	2.14058	4.51629	0.00862045	0.0292299
FBgn0264748	CG44006		3L	protein_coding	1.33541	1.06295	1.42832	1.08136	8.12589	9.80064	1.76323	2.28007	1.77613	2.46708	0.973145	1.15022	109.379	115.842	3.29339	4.65801	2.9399	0.00866539	0.0293667
FBgn0037191	CG14448		3L	protein_coding	0.819247	0.860577	1.70724	2.65765	33.1081	23.6762	6.74209	9.07847	1.45935	1.0528	2.07215	1.6336	16.9802	21.7588	4.7939	3.61052	4.45812	0.00876987	0.0296814
FBgn0035955	CG5194		3L	protein_coding	1.30434	1.17436	6.19061	10.4465	22.1551	17.3682	21.1949	25.1398	2.18317	2.51999	27.3652	25.4241	115.396	119.424	258.405	267.041	2.13165	0.00878202	0.0296989
FBgn0050398	CG30398		2R	protein_coding	1.22962	1.38859	1.4983	1.18431	11.4425	12.7457	4.51721	3.99869	2.86796	2.09354	1.53265	1.44141	19.8567	28.1169	6.27566	6.26063	2.96892	0.00880162	0.0297496
FBgn0036939	CG7365		3L	protein_coding	1.23815	1.24315	37.7012	28.776	6.70966	8.08373	8.70586	10.1589	2.09689	2.6067	19.5648	22.9021	1.76316	1.49539	3.3774	3.98919	2.42319	0.00902225	0.0303107
FBgn0029751	CG17764		X	protein_coding	0.992017	1.26931	1.11759	1.84541	15.5901	10.6823	4.80375	5.22071	1.7393	2.52166	1.54577	1.68731	46.1593	47.8404	13.3083	19.1745	2.92218	0.00909794	0.0305328
FBgn0034904	CG15800		2R	protein_coding	1.15153	1.09717	3.39146	3.5184	29.4061	14.2567	12.5573	13.4102	1.2651	2.29779	2.44686	3.0388	9.53264	11.4989	2.90535	5.07491	4.48713	0.00911231	0.030557
FBgn0029644	CG14421		X	protein_coding	21.19	43.9135	1.28508	1.24925	1.28218	1.25294	1.24478	1.25529	42.5339	77.4495	1.29927	1.92666	1.6077	1.12231	1.00369	1.86594	1.10896	0.0091261	0.0305952
FBgn0039040	CG13833		3R	protein_coding	3.36128	3.22972	2.25598	5.6428	3.31437	5.91533	23.8585	25.084	7.94078	6.90912	1.87685	1.48848	6.22599	10.7415	6.24541	8.19922	1.52807	0.00931743	0.0311218
FBgn0038313	CG4338		3R	protein_coding	6.97658	4.31276	6.70796	5.04735	8.98021	6.60141	5.81495	8.70987	9.7896	11.8932	7.93391	8.28754	6.43173	4.38162	11.3936	8.47871	1.1497	0.00956766	0.0317836
FBgn0260996	CG42597		2L	protein_coding	0.711338	0.796331	1.34974	0.755895	12.6739	13.8558	4.51028	3.84187	1.29696	0.816546	3.94407	3.71955	104.585	104.517	25.6919	17.7399	4.37024	0.00961549	0.0319258
FBgn0035577	CG13708		3L	protein_coding	4.41366	3.58996	0.733443	1.00278	2.76857	2.77595	1.30061	0.857791	9.44876	11.0298	0.920317	0.887689	3.10089	1.25172	1.37152	0.823383	1.47204	0.00968999	0.0321481
FBgn0034144	CG5089		2R	protein_coding	1.12803	1.04523	16.6176	20.1605	226.256	230.344	97.3075	104.297	2.06622	1.83949	15.6554	14.1149	200.98	198.007	63.1024	53.2111	2.08781	0.0097323	0.0322801
FBgn0033274	CG14757		2R	protein_coding	5.59252	6.20272	16.1959	19.0777	103.199	141.308	80.355	63.2371	14.195	9.87701	38.6738	33.0177	268.84	499.488	118.784	138.221	1.16338	0.00989729	0.0327508
FBgn0038179	CG9312		3R	protein_coding	0.879332	1.58353	13.8992	14.8733	8.75956	4.66335	2.22342	3.44156	2.52902	2.06454	50.2472	49.1087	29.3336	39.1935	10.2816	10.3109	1.8504	0.0102652	0.0337485
FBgn0037939	CG14718		3R	protein_coding	1.37103	1.56511	29.0147	24.5688	345.718	270.963	125.377	130.979	1.68372	3.59409	19.6633	28.6991	613.729	497.864	56.637	107.792	2.84902	0.0106584	0.0348272
FBgn0036330	CG11263		3L	protein_coding	3.19719	3.66318	0.955417	1.01401	1.37387	1.17982	3.89856	3.6219	8.21699	5.76078	1.99996	1.71924	2.99195	1.72019	30.0713	14.5174	1.35993	0.0106861	0.0349087
FBgn0263117	CG34377		3R	protein_coding	0.85845	0.799943	0.810372	0.752603	23.9555	19.2391	0.774588	1.41165	1.5717	1.56713	1.08709	1.07606	67.6797	47.9067	1.3358	0.945179	2.92934	0.0111905	0.0364075
FBgn0039272	CG11836		3R	protein_coding	15.5899	15.4473	11.6224	8.12445	43.2023	18.6435	25.2026	27.5687	28.2421	36.1079	19.273	22.2217	116.412	46.2011	79.3025	46.1726	1.15528	0.0112921	0.0367008
FBgn0036186	CG6071		3L	protein_coding	1.2212	1.95321	2.91216	2.18664	3.81421	3.0576	9.14827	10.8658	3.53909	2.74584	2.17981	2.22952	4.79121	5.03988	11.4131	10.182	2.14093	0.0113502	0.0368427
FBgn0032445	CG6153		2L	protein_coding	3.60893	4.62254	13.8359	7.41131	16.0576	17.5534	17.9931	17.7642	8.39424	6.75447	18.7936	20.4	26.2068	32.6791	29.8849	32.0715	1.05323	0.0120017	0.038653
FBgn0035788	CG8541		3L	protein_coding	4.49667	10.4453	1.7267	2.02947	1.57152	1.26075	1.3683	1.26717	20.519	18.9364	1.80426	1.9396	1.53596	1.45597	1.20714	1.34374	1.81146	0.0121745	0.0391108
FBgn0264907	CG44098		3R	protein_coding	2.13503	2.058	15.7451	13.4657	2.28252	3.19175	5.09853	3.84431	3.4252	5.21854	4.83314	6.04613	5.83405	6.7179	2.57052	4.8075	1.36075	0.0125496	0.0400839
FBgn0039307	CR13656		3R	pseudogene	1.39434	1.266	16.7588	23.1996	1.30291	1.27061	21.745	19.0089	2.63011	1.81032	9.33418	7.29451	1.29325	1.69692	13.5518	10.4906	4.37769	0.0126101	0.0402436
FBgn0039527	CG5639		3R	protein_coding	106.32	117.828	35.9043	41.6346	287.842	168.179	5.95294	5.74256	183.329	254.664	69.3433	77.0805	399.508	139.397	7.52891	4.74388	1.02396	0.0127729	0.0406568
FBgn0029669	CG13021		X	protein_coding	1.55833	1.38428	2.99661	2.05735	20.6217	18.4864	3.71491	4.90461	2.08547	2.60508	7.92186	9.19507	128.537	144.343	21.0592	27.0661	4.32533	0.013226	0.0418987
FBgn0041706	CG3253		2R	protein_coding	4.56143	7.59274	1.58847	2.66211	3.95711	5.57421	1.72269	2.33801	7.68611	14.9935	1.14846	1.5295	12.0636	8.39148	1.97088	3.73512	1.12352	0.0133892	0.0422898
FBgn0036311	CG17666		3L	protein_coding	1.10207	1.0412	6.91562	4.3126	25.6038	25.9533	10.2613	9.5985	2.09007	1.23766	8.50734	7.39352	90.7119	100.403	40.5247	25.7538	4.3038	0.0134876	0.0425377
FBgn0262623	CG43147		3L	protein_coding	1.08822	1.04658	1.02643	1.07129	1.25229	1.02728	55.2229	52.3232	2.04294	1.26045	1.55288	1.22888	1.01274	1.02815	37.8051	21.8605	4.32108	0.0136735	0.0430048
FBgn0032374	CG14931		2L	protein_coding	1.20666	2.21336	1.65883	1.66739	28.3026	35.6703	46.7083	53.4953	2.76476	3.81966	16.8616	21.7839	584.123	588.42	193.001	346.639	1.85039	0.0136795	0.0430048
FBgn0034464	CG11018		2R	protein_coding	1.14194	1.1031	3.8711	6.35311	49.8487	53.1399	15.7917	18.5175	1.88711	1.59472	17.9233	14.9895	305.886	371.302	118.108	108.219	4.29096	0.013786	0.043265
FBgn0259195	CG42299		X	protein_coding	1.13058	1.07555	3.64835	2.52078	4.94655	6.02931	2.14322	2.74556	1.86043	1.53037	2.25726	2.23106	11.9574	9.86573	2.25996	1.68199	4.32414	0.0137961	0.0432862
FBgn0036750	CG6034		3L	protein_coding	1.34611	1.08387	19.8056	19.3474	1.28109	0.906095	1.00684	1.1659	2.01011	2.53086	161.756	170.706	1.14221	1.37965	1.73092	2.12731	1.831	0.0140638	0.0440072
FBgn0028526	CG15293		2L	protein_coding	1.51391	1.39684	170.479	159.686	5.18197	7.45683	53.0498	49.8959	2.48975	2.38287	275.331	274.896	4.69618	11.9658	36.9315	70.5691	4.30258	0.0142031	0.0443342
FBgn0035598	CG4669		3L	protein_coding	1.01614	1.01186	14.4811	7.49913	129.762	131.98	48.1361	43.2947	1.81976	1.23809	13.3902	12.9596	108.507	99.8947	38.5576	25.8725	4.27541	0.0142651	0.0444844
FBgn0035263	CG12035		3L	protein_coding	0.935172	0.925118	2.3923	2.5572	44.4272	40.8671	16.6546	16.7193	1.82296	0.902661	1.75106	1.26568	18.6268	23.8943	6.25025	3.46802	4.26864	0.0144557	0.0449692
FBgn0261816	CG42758		3L	protein_coding	1.34379	1.23866	2.62011	4.5427	17.772	23.3851	6.95598	8.15587	1.63218	2.33121	3.85369	4.0039	39.7761	41.209	8.97914	13.1103	4.27762	0.0144671	0.0449935
FBgn0040519	CG15219		2L	protein_coding	1.3815	1.28885	12.9893	11.9017	232.394	222.185	108.681	101.143	1.70447	2.46708	23.118	27.2976	1060.82	1236.89	170.678	271.597	4.25689	0.0145086	0.0450786
FBgn0030697	CG8565		X	protein_coding	1.0685	1.05247	10.3823	8.71913	97.2005	102.906	15.8452	18.5703	1.68994	1.52553	18.6282	18.4473	334.914	321.455	38.1822	33.6994	4.25472	0.0145283	0.0451288
FBgn0039050	CG17110		3R	protein_coding	1.09904	1.05966	1.4175	2.4634	1.50606	1.04785	1.24231	1.35325	1.17108	2.21974	7.27552	8.36886	7.11412	2.53332	5.54212	4.67601	4.49874	0.0145732	0.0452355
FBgn0033207	CG12826		2R	protein_coding	2.85271	1.63951	24.3958	19.2392	2.48444	3.29248	2.7696	1.69147	4.43976	4.26	49.0825	46.5222	3.63086	4.94159	2.69627	2.96271	1.51504	0.0146153	0.0453438
FBgn0052192	CG32192		3L	protein_coding	0.938519	0.982672	7.49468	9.87341	118.053	121.646	42.4712	45.1237	1.5893	1.2355	28.2797	24.1756	957.26	1136.1	319.729	275.89	4.2372	0.0149591	0.0461639
FBgn0051230	CG31230		3R	protein_coding	0.95271	0.970569	0.9747	0.96111	8.71063	6.00754	3.9198	3.09632	1.63425	1.19475	6.35206	5.49855	98.822	101.289	46.2503	31.996	4.24668	0.0151925	0.0467825
FBgn0039792	CG2267		3R	protein_coding	1.13658	1.11998	4.88784	5.86021	78.5254	75.2721	21.8862	24.9617	1.55057	1.901	19.7524	20.7097	439.422	481.593	105.395	133.499	4.22878	0.0152191	0.0468274
FBgn0054021	CG34021		2R	protein_coding	1.24137	1.19217	1.26386	2.21751	12.3364	9.23795	3.32894	3.91402	1.42759	2.28682	2.94568	3.16308	79.5506	84.9494	13.5691	20.3023	4.24743	0.0152254	0.0468274
FBgn0030033	CG1387		X	protein_coding	1.01213	1.0106	5.2735	4.88927	24.5622	22.1399	6.54332	6.59642	1.54498	1.46498	4.45262	4.39806	42.051	38.6321	13.7287	12.0379	4.22671	0.0153015	0.047007
FBgn0035641	CG5568		3L	protein_coding	2.62452	1.878	1.36625	1.33152	1.36368	1.32482	27.931	27.1288	3.14504	5.35315	1.34513	1.60605	1.37311	1.43766	28.8139	45.9997	1.68263	0.0155902	0.0476624
FBgn0053177	CG33177		X	protein_coding	1.98586	2.77526	2.16565	1.17181	1.5365	3.73685	1.75787	2.31664	7.69227	6.89199	1.53631	1.83034	3.5263	7.71205	2.08992	4.41847	2.17704	0.0156408	0.0477829
FBgn0030420	CG12717		X	protein_coding	3.06089	2.85072	6.66285	7.3596	6.9823	8.55339	19.4906	17.6598	3.55223	7.47145	5.64553	7.59995	8.00305	4.63194	21.3947	32.7476	1.63634	0.0157446	0.0479851
FBgn0031859	CG17377		2L	protein_coding	0.989442	0.976399	9.88288	11.5559	168.499	194.67	63.0522	72.2863	1.49146	1.39355	10.1541	9.57657	87.0339	94.9695	24.9165	24.8123	4.20234	0.0158513	0.0482297
FBgn0051205	CG31205		3R	protein_coding	1.03737	1.01319	1.68642	1.46946	6.34702	3.6752	5.78362	7.06626	1.61257	1.44796	1.21589	1.16536	4.3219	7.34098	7.54904	8.41276	4.28745	0.0160517	0.04877
FBgn0053346	CG33346		3R	protein_coding	1.04978	1.0341	6.10786	7.70247	1.25972	1.03333	16.5784	13.4727	1.64215	1.49309	5.13861	4.65755	1.03474	1.26553	15.7061	15.4759	4.22537	0.0160876	0.0488673
FBgn0264563	CG43935		3R	protein_coding	1.25302	1.20272	1.72882	2.23492	33.85	27.2275	10.5771	7.57795	1.4495	2.31073	4.62029	5.29483	188.722	212.13	32.4392	53.7476	4.21195	0.0161512	0.0490137
FBgn0036156	CG11726		3L	protein_coding	0.801757	0.872236	1.82026	2.25883	22.8866	20.734	5.38375	6.19102	1.40276	0.895324	6.51457	5.1818	119.534	146.097	36.3962	25.6483	4.18903	0.0164931	0.0499211
FBgn0053284	CG33284		3L	protein_coding	1.20457	1.17365	3.884	1.16751	28.8168	26.1367	10.6597	8.66336	1.70631	1.99775	6.87723	9.37227	126.626	160.323	47.603	70.3274	4.19896	0.0165291	0.0499826

## Sheet: B
GeneID	SYMBOL	GENENAME	Chromosome	GeneType	NormCounts.Embryo.Input.rep1	NormCounts.Embryo.Input.rep2	NormCounts.Larva.Input.rep1	NormCounts.Larva.Input.rep2	NormCounts.Pupa.Input.rep1	NormCounts.Pupa.Input.rep2	NormCounts.Adult (D3).Input.rep1	NormCounts.Adult (D3).Input.rep2	NormCounts.Embryo.Enrichment.rep1	NormCounts.Embryo.Enrichment.rep2	NormCounts.Larva.Enrichment.rep1	NormCounts.Larva.Enrichment.rep2	NormCounts.Pupa.Enrichment.rep1	NormCounts.Pupa.Enrichment.rep2	NormCounts.Adult (D3).Enrichment.rep1	NormCounts.Adult (D3).Enrichment.rep2	log2FoldChange	pvalue	padj
FBgn0011642	Zyx	Zyxin	4	protein_coding	37.0803	34.4826	49.4102	42.7419	57.2305	71.5968	30.8821	22.2523	52.8697	54.4772	95.7506	99.7481	167.723	222.197	77.2909	102.254	1.12568	2.45613e-05	0.000197309
FBgn0030096	Zpr1	Zpr1	X	protein_coding	27.6535	24.832	32.7869	35.6166	22.842	24.5742	31.217	41.8062	87.4577	122.778	126.661	141.815	99.9193	79.2097	207.786	241.34	2.01672	2.15571e-13	8.0985e-12
FBgn0034368	zda	zonda	2R	protein_coding	108.11	85.621	149.544	152.233	145.513	143.407	107.672	106.902	450.857	599.264	687.302	743.572	670.501	675.388	492.275	612.121	2.26716	3.61888e-20	3.00156e-18
FBgn0039740	ZIPIC	Zinc-finger protein interacting with CP190	3R	protein_coding	17.1865	15.375	8.48797	12.0198	13.7644	13.677	15.7086	18.6639	230.446	322.257	86.2803	91.0154	113.606	93.6529	251.527	290.089	3.27812	8.72061e-25	1.09742e-22
FBgn0033665	Zip48C	Zinc/iron regulated transporter-related protein 48C	2R	protein_coding	38.6909	40.6578	26.5178	28.948	13.672	10.7299	28.9885	25.9263	90.2026	111.574	58.9813	63.5192	16.6856	15.7871	58.4228	67.6647	1.18443	2.5199e-06	2.64041e-05
FBgn0033762	ZnT49B	Zinc transporter 49B	2R	protein_coding	37.2257	35.2615	57.4991	58.1429	36.3039	34.1171	64.0137	69.9935	421.936	454.589	406.112	413.355	224.668	209.899	668.207	663.067	2.84533	2.77579e-36	9.3303e-34
FBgn0270924	zf30C	zinc finger protein 30C	2L	protein_coding	95.0619	86.2669	35.9523	39.3824	43.0029	46.5982	68.014	67.6558	161.426	244.827	71.5914	82.9902	61.9194	46.5107	125.011	155.663	1.07289	0.000117744	0.00078208
FBgn0004649	yl	yolkless	X	protein_coding	4.52264	3.37003	0.99192	0.623073	3.20703	3.59268	835.578	961.405	4.39766	3.76913	3.34818	3.27885	5.67864	4.13407	2544.39	1665.96	3.92388	0.000106286	0.000716031
FBgn0004047	Yp3	Yolk protein 3	X	protein_coding	2.15663	1.68632	45.5852	91.5549	7.72173	15.7423	1014.74	1461.91	2.89349	4.05488	255.398	252.768	23.1028	44.1788	3785.83	8340.35	1.96246	1.45717e-05	0.000124832
FBgn0005391	Yp2	Yolk protein 2	X	protein_coding	0.760979	1.26763	0.954601	1.14295	2.55071	1.79432	1216.32	1366.48	0.63054	1.14127	2.90472	3.90722	7.62494	5.13762	1540.99	2346.04	3.70216	0.000814115	0.00392988
FBgn0004045	Yp1	Yolk protein 1	X	protein_coding	0.664949	0.992206	0.905399	0.717595	0.884716	1.30031	528.193	673.701	0.502803	0.88297	1.91988	2.79282	2.86702	1.09034	496.434	579.263	5.59349	0.0161349	0.046999
FBgn0032321	YL-1	YL-1	2L	protein_coding	28.2541	34.0028	18.3013	19.4938	20.6728	20.19	30.1531	33.1283	138.074	193.394	78.7581	92.9893	126.169	139.869	163.985	260.881	2.2909	6.92088e-14	2.8153e-12
FBgn0040063	yip3	yippee interacting protein 3	2R	protein_coding	0.852784	0.923523	4.69374	2.75328	11.6794	14.1526	2.21101	1.93804	1.15788	1.17141	11.6389	13.3427	33.78	31.5014	7.10346	7.71026	2.02045	5.37337e-06	5.1105e-05
FBgn0041711	yellow-e	yellow-e	3R	protein_coding	54.0847	40.3495	86.4091	133.992	103.874	179.751	7.05571	7.88119	174.574	200.71	552.563	521.279	430.621	682.638	8.88735	13.8247	2.32093	5.74053e-11	1.56341e-09
FBgn0041713	yellow-c	yellow-c	2L	protein_coding	46.2629	47.2374	21.0501	26.3856	24.4085	21.4143	5.20008	5.07355	64.2602	68.9808	48.1283	47.385	59.084	81.8841	8.20422	10.5995	1.05782	0.000156531	0.000986854
FBgn0034959	Xxylt	Xyloside xylosyltransferase	2R	protein_coding	35.5676	38.8354	13.0538	11.1823	39.1933	52.8925	17.5509	14.8743	133.281	155.145	29.8165	33.8557	171.197	224.726	45.8339	72.6225	1.52665	2.50315e-05	0.000200205
FBgn0036318	Wbp2	WW domain binding protein 2	3L	protein_coding	130.646	124.625	124.131	136.79	87.1144	80.4138	75.1939	75.1966	197.039	219.614	437.763	444.858	508.393	535.888	227.252	252.963	1.77221	5.91453e-17	3.41839e-15
FBgn0030805	wus	wurst	X	protein_coding	38.8109	40.3171	6.39573	5.87594	108.619	66.7789	47.0551	55.1969	58.4849	78.2922	13.0145	14.8191	223.958	132.918	142.041	122.146	1.30057	0.0025062	0.0101207
FBgn0016078	wun	wunen	2R	protein_coding	75.2636	83.1996	21.4043	23.6131	31.9255	25.3222	28.0031	25.894	190.277	195.251	70.0547	70.0631	89.3094	92.9915	123.961	128.211	1.68853	6.32393e-12	1.96534e-10
FBgn0283471	wupA	wings up A	X	protein_coding	1178.86	1106.59	5590.64	5320.31	294.019	620.475	248.713	193.527	20892.5	19205.9	97554.7	97063	4019.01	7820.99	2900.03	4923.57	4.20063	5.22195e-23	5.65254e-21
FBgn0262560	wcd	wicked	2R	protein_coding	22.5805	24.6747	13.5092	14.0077	7.22834	6.59713	31.1447	30.7237	45.0803	65.0853	28.8537	34.0338	6.4532	6.65067	30.94	46.5551	1.27417	0.000135847	0.000879903
FBgn0031176	whe	what else	X	protein_coding	0.873669	0.836956	0.901304	0.764944	1.07717	0.898773	323.122	368.536	1.16727	1.48799	2.6954	3.0447	3.02535	1.54695	253.869	197.267	6.35339	0.000163752	0.00102279
FBgn0037750	Whamy	WHAMM and JMY related	3R	protein_coding	32.326	35.1179	19.8444	16.9901	5.11881	4.39908	7.69344	4.41327	21.7824	25.7546	35.7241	40.1224	6.95718	8.31491	5.7243	8.02069	1.10304	0.000607854	0.003081
FBgn0011739	wts	warts	3R	protein_coding	17.8384	18.8994	28.7583	17.5295	35.1722	30.7531	35.1441	34.5327	41.6951	56.0401	41.1737	52.0561	100.14	69.9808	106.672	116.796	1.04193	0.000753738	0.00368164
FBgn0003979	Vm26Aa	Vitelline membrane 26Aa	2L	protein_coding	1.1129	1.63225	1.22946	1.09471	1.21601	1.19566	204.958	244.891	1.18762	2.21042	1.6546	2.37387	1.27176	1.06508	217.542	414.626	5.16834	0.00972492	0.0310541
FBgn0263511	Vsx1	Visual system homeobox 1	X	protein_coding	6.94119	4.50794	0.874351	1.63831	2.5671	4.06354	1.02936	1.52651	64.9031	62.3777	6.43145	5.23247	28.2376	27.6726	3.59241	3.03914	3.77283	1.34307e-06	1.49826e-05
FBgn0264848	vih	vihar	3L	protein_coding	27.8835	29.3545	24.4084	32.9236	55.3127	59.0352	78.5304	83.9006	97.4855	127.99	94.5463	101.41	252.8	355.103	327.893	549.905	1.85947	1.42881e-09	3.1197e-08
FBgn0267975	vib	vibrator	3R	protein_coding	38.4952	36.1373	101.455	87.746	31.8025	30.7411	42.9099	44.3428	80.3296	100.646	197.75	222.167	64.2812	76.4423	106.002	147.342	1.18192	3.87557e-07	4.89641e-06
FBgn0266186	Vamp7	Vesicle-associated membrane protein 7	2R	protein_coding	53.079	42.1582	64.0921	63.0519	61.1784	61.2846	60.6966	70.4226	112.701	85.1378	186.787	159.388	259.873	373.142	281.133	245.918	1.44854	5.8913e-08	9.20612e-07
FBgn0011335	vers	versatile	3L	protein_coding	15.8257	17.2807	12.6792	10.5905	10.31	11.3188	14.3093	18.4459	73.9334	91.987	43.1136	50.1384	43.3634	43.2634	93.6982	122.767	2.13612	2.6982e-11	7.83276e-10
FBgn0262524	ver	verrocchio	3L	protein_coding	2.94192	4.34295	3.67039	3.38235	6.25748	5.7552	6.16349	10.4613	5.72062	5.19797	7.00792	7.29524	13.4315	16.5551	28.5164	32.1788	1.29023	0.0174227	0.0499305
FBgn0053200	VepD	Ventrally-expressed protein D	2R	protein_coding	1.12069	1.65036	1.05928	1.33893	1.27176	1.74611	0.966506	1.04159	5.80239	4.70836	5.44799	5.14552	2.96921	4.32228	2.00972	2.49247	4.24407	2.52772e-05	0.000202044
FBgn0035704	Vps8	Vacuolar protein sorting 8	3L	protein_coding	34.7487	39.4804	13.0744	18.2435	26.7331	25.1988	35.8728	33.3292	73.2394	96.2791	42.5314	45.6278	86.8356	69.011	56.4286	64.9393	1.57547	5.98534e-08	9.31548e-07
FBgn0034380	Vps51	Vacuolar protein sorting 51	2R	protein_coding	32.0381	30.1473	18.4378	13.8574	28.6401	30.5752	29.2411	37.1608	90.4193	86.3991	32.5329	33.5435	80.531	90.3109	201.279	206.852	1.07857	0.000120184	0.000796635
FBgn0022027	Vps25	Vacuolar protein sorting 25	2R	protein_coding	33.1638	34.6264	35.0043	34.6793	20.8098	23.4344	28.3547	35.2103	73.5727	68.8633	73.0532	71.949	52.233	52.5069	56.1738	54.0539	1.07707	2.62229e-06	2.73648e-05
FBgn0260935	Vps15	Vacuolar protein sorting 15	3R	protein_coding	27.7334	23.9782	21.5165	23.8528	25.9138	23.9126	20.4464	23.1327	129.664	156.888	62.2214	64.1968	87.6673	62.2943	84.8961	75.6832	1.50919	1.81885e-08	3.14799e-07
FBgn0259982	Uxt	Uxt prefoldin-like subunit	2L	protein_coding	10.0075	6.35767	5.12832	5.43385	6.28006	5.91972	15.1954	9.62025	13.5845	11.8397	11.4024	9.79863	13.952	21.0549	26.8918	26.8153	1.19347	0.0154991	0.0455105
FBgn0010340	140up	upstream of RpII140	3R	protein_coding	20.9303	18.0259	22.6175	18.2618	9.68016	16.9795	13.5066	17.2524	31.6914	36.6849	44.6719	49.5813	26.4432	37.882	25.901	41.3654	1.28491	0.000294839	0.00166562
FBgn0030354	Upf1	Upf1 RNA helicase	X	protein_coding	56.1829	49.8041	59.2092	50.3348	44.9211	47.9519	74.1878	76.9114	217.817	228.996	151.87	157.331	120.56	93.5334	305.421	266.73	1.50023	6.92358e-11	1.85788e-09
FBgn0033261	udd	under-developed	2R	protein_coding	17.7955	19.0528	16.0831	13.148	11.373	9.73228	13.2964	13.6225	80.3268	73.8414	58.6703	59.2871	56.3008	53.135	74.5329	65.6951	2.07194	3.6969e-15	1.71089e-13
FBgn0035965	Use1	Unconventional SNARE in the ER 1	3L	protein_coding	4.25523	10.0465	10.0154	14.4806	11.5608	15.6758	16.6758	15.8425	25.1378	28.14	37.1295	42.6222	27.9885	31.4208	41.3232	70.1386	1.85568	2.99116e-06	3.04188e-05
FBgn0003944	Ubx	Ultrabithorax	3R	protein_coding	13.2414	16.7987	16.3287	10.9878	12.3543	13.7829	4.37445	4.81353	42.016	37.8927	40.1902	43.6527	48.2627	47.9211	9.33258	9.45929	1.67655	4.41504e-09	8.60967e-08
FBgn0038886	Ugt49B2	UDP-glycosyltransferase family 49 member B2	3R	protein_coding	0.822613	0.943142	3.1793	3.82562	1.25379	1.13361	0.865506	0.779577	1.73504	2.38752	10.4754	11.7732	3.44286	1.06721	1.28475	0.82843	1.92874	0.00636592	0.0219584
FBgn0027526	Ublcp1	Ubiquitin-like domain-containing C-terminal domain phosphatase 1	3R	protein_coding	22.4701	23.2166	29.4527	20.9755	29.3713	28.5884	46.5579	44.7348	61.7512	90.8368	54.9822	70.0756	68.5669	59.1482	98.9961	138.031	1.36554	5.1043e-06	4.88003e-05
FBgn0085220	Ufm1	Ubiquitin-fold modifier 1	2R	protein_coding	59.2389	47.3537	81.9958	58.8811	20.8076	20.18	14.2238	21.7168	151.867	166.263	200.088	213.798	54.2232	61.7055	41.9971	46.0492	1.57089	1.40723e-09	3.0831e-08
FBgn0022224	ubl	ubiquitin like	2R	protein_coding	22.2672	13.2344	19.0714	18.156	10.0974	10.4102	9.9218	10.6894	60.1079	49.8049	54.9338	46.6937	43.8834	50.108	34.6542	26.3236	1.4874	3.28344e-06	3.29453e-05
FBgn0036136	Ufd1-like	Ubiquitin fusion-degradation 1-like	3L	protein_coding	23.113	27.2181	51.219	55.9158	56.2852	59.3278	52.425	53.8666	121.529	142.395	182.321	198.014	199.646	227.529	177.189	241.773	1.87434	3.26866e-15	1.52375e-13
FBgn0004436	Ubc6	Ubiquitin conjugating enzyme 6	3R	protein_coding	57.6297	83.7974	110.452	111.491	99.8054	114.088	77.8404	64.3017	240.786	299.178	304.212	358.39	254.207	201.988	220.813	280.46	1.60455	1.91568e-09	4.07817e-08
FBgn0036728	UQCR-Q	Ubiquinol-cytochrome c reductase ubiquinone-binding protein	3L	protein_coding	159.103	132.747	357.938	347.383	95.7824	148.373	204.801	166.96	867.433	743.636	2225.15	2068.24	474.095	822.69	444.563	579.907	2.63356	2.99262e-16	1.56019e-14
FBgn0005411	U2af50	U2 small nuclear riboprotein auxiliary factor 50	X	protein_coding	205.773	199.136	87.3341	101.091	104.176	101.619	112.641	137.914	607.883	596.958	403.641	385.801	498.613	518.559	580.867	561.647	2.07465	3.34097e-20	2.78916e-18
FBgn0011726	tsr	twinstar	2R	protein_coding	400.124	384.056	1324.47	1262.9	366.454	358.05	359.959	431.674	1504.65	1537.37	3896.16	3939.84	1208.44	1397.75	1805.83	1979.08	1.60522	5.36939e-13	1.90509e-11
FBgn0052570	TwdlY	TweedleY	X	protein_coding	741.894	968.722	7.87597	6.53894	0.949395	0.799719	1.0547	0.797988	4774.75	8689.09	51.5445	72.3099	11.0077	6.24794	3.15443	4.35961	3.27467	2.00389e-12	6.5462e-11
FBgn0037223	TwdlU	TweedleU	3R	pseudogene	6.67197	9.39782	3.02136	1.10352	1.10025	2.06791	1.27463	1.09147	20.0512	20.0103	6.14895	8.2402	1.63114	1.8099	1.08192	1.62509	2.54512	0.000654046	0.00326972
FBgn0029170	TwdlT	TweedleT	3R	protein_coding	157.508	188.557	3.74543	1.41063	2143.48	6796.5	1.86592	1.93906	75.7005	109.647	12.8994	20.0897	964.181	2135.66	1.45646	5.37548	3.29132	1.01886e-05	9.0752e-05
FBgn0039437	TwdlL	TweedleL	3R	protein_coding	1600.91	1610.01	9.55125	2.55743	1.20064	1.59227	0.93056	1.07697	6783.73	7553.44	71.4273	99.0849	23.2383	12.442	8.35763	7.1168	3.9164	1.1705e-16	6.44429e-15
FBgn0037224	TwdlF	TweedleF	3R	protein_coding	424.167	490.499	4.9477	2.15302	0.565769	0.865247	0.65176	0.679241	222.792	414.927	6.41388	10.3712	9.21087	3.2464	2.12678	2.45651	1.44855	0.0151141	0.0445776
FBgn0039436	TwdlB	TweedleB	3R	protein_coding	515.058	626.306	2.36234	0.532771	0.56541	0.597195	0.555928	0.592814	275.836	499.127	3.30709	6.00684	12.6711	3.58796	4.08504	3.8649	2.11269	0.00548228	0.0193814
FBgn0036666	TSG101	Tumor susceptibility gene 101	3L	protein_coding	35.8578	33.6814	74.1103	70.643	109.015	116.997	57.0092	58.8121	92.6714	118.21	157.895	176.092	362.759	503.918	257.387	411.632	1.25519	3.20789e-06	3.23908e-05
FBgn0051961	TBCC	Tubulin-binding cofactor C	2L	protein_coding	10.0006	14.6441	8.77735	11.3843	12.3948	15.3683	20.8179	19.5568	36.6048	35.7896	24.2789	24.6142	41.284	52.1961	49.0168	65.9566	1.43038	7.69553e-05	0.000540083
FBgn0034451	TBCB	tubulin-binding cofactor B	2R	protein_coding	15.5176	22.266	39.6399	44.2865	37.6828	35.2921	28.9621	28.999	51.636	75.0831	112.049	137.163	148.981	159.716	203.228	346.388	1.63531	3.23814e-08	5.3774e-07
FBgn0013348	TpnC41C	Troponin C at 41C	2R	protein_coding	26.3095	16.8235	1.99059	4.38737	141.058	233.738	106.278	87.7787	35.3404	34.0216	15.4301	12.1955	604.043	1246.13	211.834	306.711	2.67227	4.62045e-06	4.46085e-05
FBgn0283659	THG	tRNA-histidine guanylyltransferase	2L	protein_coding	8.73063	8.19031	7.03317	6.99351	7.0285	4.62667	8.60702	7.83106	14.6616	15.4793	32.3368	32.284	17.1324	21.2324	29.7956	32.6535	2.39337	3.19487e-12	1.02276e-10
FBgn0266723	Trs31	TRAPP subunit 31	2R	protein_coding	10.951	10.4161	16.2609	20.8219	13.6921	16.3802	10.8204	10.4958	19.7872	24.5052	36.9387	38.5037	40.294	49.5337	29.5163	42.6976	1.1083	0.000298798	0.00168352
FBgn0026761	Trap1	Trap1	2R	protein_coding	115.328	114.522	87.2014	66.4938	105.21	111.989	64.6863	64.0207	240	285.618	210.173	239.858	292.238	236.655	131.329	140.877	1.56217	2.79951e-11	8.10843e-10
FBgn0260744	Tango9	Transport and Golgi organization 9	3R	protein_coding	12.465	13.0661	70.3899	77.9113	92.0306	75.5143	47.014	63.5343	25.8242	36.1766	173.321	196.585	281.234	277.797	198.149	263.197	1.35287	1.91056e-07	2.60444e-06
FBgn0050404	Tango11	Transport and Golgi organization 11	2R	protein_coding	28.8234	48.4616	67.357	60.1498	82.4298	95.9312	70.0328	65.3642	103.843	127.881	134.423	166.383	152.239	192.225	95.8185	173.512	1.29935	2.90316e-05	0.000229185
FBgn0033357	Tom7	Translocase of outer membrane 7	2R	protein_coding	86.8234	74.2458	107.934	116.057	52.5099	60.1398	50.6996	51.5263	984.797	781.62	1075.37	937.381	600.247	744.417	682.133	603.264	3.17431	3.69147e-34	1.00322e-31
FBgn0016041	Tom40	Translocase of outer membrane 40	X	protein_coding	122.336	96.341	112.625	77.1804	58.8176	61.421	114.253	128.616	290.901	256.641	240.356	236.347	82.0905	102.96	332.794	323.028	1.33487	1.02305e-07	1.49172e-06
FBgn0267976	Tim23	Translocase of inner mitochondrial membrane 23	2L	protein_coding	79.4206	80.3228	136.45	128.116	115.234	115.287	130.977	129.994	679.194	723.032	1136.15	1186.05	592.934	693.57	1238.09	1480.9	3.15607	1.08842e-41	6.95117e-39
FBgn0020371	Tim17b2	Translocase inner membrane 17	2L	protein_coding	1.007	1.0317	3.35372	1.86678	43.587	44.4414	10.2461	12.0607	1.00822	1.05592	8.68094	10.0513	141.262	183.981	22.9827	30.0323	2.3829	1.27844e-05	0.000111388
FBgn0038327	Trax	Translin associated factor X	3R	protein_coding	7.68221	9.56024	23.7907	20.2453	20.1693	16.6189	18.9712	18.6384	35.7807	34.3006	122.063	127.946	121.494	155.47	181.929	214.328	2.56963	4.07088e-23	4.48253e-21
FBgn0051281	Tpl94D	Transition protein-like 94D	3R	protein_coding	1.41935	1.01575	4.36388	3.54666	58.4127	65.1197	14.8086	13.4341	1.24179	1.26564	36.7866	36.6852	544.077	684.649	109.409	121.916	3.59052	7.37668e-23	7.85187e-21
FBgn0011289	TfIIA-L	Transcription factor IIA L	3R	protein_coding	89.5892	76.8379	75.8553	68.7354	91.534	94.163	86.0767	96.7352	133.904	149.782	142.627	148.818	183.832	170.877	274.524	280.276	1.01983	2.1969e-06	2.32872e-05
FBgn0037734	trbd	trabid	3R	protein_coding	46.3646	38.57	28.0337	32.459	86.5281	72.5209	72.1407	58.6139	239.375	245.419	126.188	118.906	298.994	225.216	225.433	173.521	2.03591	2.90556e-14	1.22081e-12
FBgn0265974	ttv	tout-velu	2R	protein_coding	21.2631	20.1332	24.9871	24.5164	35.5123	40.3928	27.9388	27.783	33.1938	56.5813	42.6639	53.8284	50.5384	55.6088	47.3773	88.9539	1.05529	0.00252614	0.0101883
FBgn0036908	TORIP	Torsin interacting protein	3L	protein_coding	19.6894	16.2616	40.5667	32.5066	34.4386	39.609	43.6982	39.6012	31.9495	35.6925	70.607	75.477	111.699	137.214	154.102	196.553	1.04315	5.49373e-05	0.000402821
FBgn0039251	Trf4-2	Topoisomerase related function 4-2	3R	protein_coding	12.2009	18.4249	11.0651	7.35335	62.1554	61.9785	65.7333	75.2391	17.4258	21.8185	26.0899	33.6551	392.042	375.635	108.415	155.52	1.85169	1.29368e-07	1.84422e-06
FBgn0030480	Tim9a	Tim9a	X	protein_coding	31.3244	23.1682	23.5917	24.4155	18.1442	20.4361	14.1833	13.5982	73.1117	59.9647	77.7428	67.5485	68.9051	102.374	62.9966	62.1866	1.64192	1.80824e-08	3.14241e-07
FBgn0027359	Tim8	Tim8	X	protein_coding	104.612	89.3664	125.644	108.553	64.8036	60.9471	54.6066	69.5766	213.92	218.9	333.948	337.338	189.368	233.678	189.342	207.514	1.53253	2.15549e-11	6.28587e-10
FBgn0032988	Tif-IA	Tif-IA	2L	protein_coding	64.1675	65.1268	77.7075	58.44	72.9203	54.938	114.272	122.526	172.908	163.796	282.288	289.888	429.596	442.268	876.876	808.889	2.078	9.37486e-18	5.95747e-16
FBgn0261560	Thor	Thor	2L	protein_coding	97.1681	123.692	190.051	268.521	75.7693	96.8398	89.0831	74.1583	2260.31	3169.41	3137.57	3574.33	1381.05	1817.63	1101.72	2132.31	3.92527	3.33749e-27	6.1274e-25
FBgn0035110	thoc7	thoc7	3L	protein_coding	10.7345	7.23643	15.1196	19.9598	17.1298	17.0432	21.8648	19.1397	73.8747	101.888	134.499	136.276	150.144	139.751	196.165	226.108	3.03675	3.44694e-26	5.06066e-24
FBgn0036263	thoc6	thoc6	3L	protein_coding	12.6342	9.96968	16.2087	19.4203	12.4086	7.64965	33.8221	42.065	155.748	224.587	175.485	186.39	112.031	93.118	644.742	670.005	3.42284	9.27566e-27	1.55892e-24
FBgn0041181	Tep3	Thioester-containing protein 3	2L	protein_coding	74.243	73.2787	75.6618	93.5088	50.9925	83.7552	12.3588	8.9929	387.273	517.223	379.617	420.595	209.483	329.682	15.8815	32.6449	2.31037	9.6844e-11	2.53481e-09
FBgn0003716	tkv	thickveins	2L	protein_coding	106.67	139.477	78.7571	71.4443	182.095	163.963	76.3424	77.7053	625.094	864.313	337.369	413.404	864.415	594.915	149.904	175.303	2.3465	8.38785e-16	4.16879e-14
FBgn0036769	Tsp74F	Tetraspanin 74F	3L	protein_coding	256.752	284.534	29.3621	34.8318	12.99	37.1176	102.685	111.364	991.669	1142.79	84.0458	91.8571	60.4843	127.717	405.89	1002.1	1.57374	0.000772847	0.0037606
FBgn0033139	Tsp42Er	Tetraspanin 42Er	2R	protein_coding	40.3896	33.1961	13.3975	18.654	3.71864	4.05317	9.51048	7.34228	683.685	729.298	258.178	240.226	47.6485	34.1584	121.722	98.8882	4.04239	3.57461e-46	3.80487e-43
FBgn0033132	Tsp42Ej	Tetraspanin 42Ej	2R	protein_coding	105.241	97.1697	5.83996	13.4258	87.2884	91.2049	43.4359	38.3012	86.0569	86.8284	20.5213	17.1684	135.405	181.982	64.3087	74.1056	1.06546	0.00228372	0.00935533
FBgn0040334	Tsp3A	Tetraspanin 3A	X	protein_coding	17.9728	18.8328	12.5969	16.1405	23.3559	19.7595	8.98123	9.64648	19.7078	17.1596	32.2945	28.938	47.8431	49.9754	21.6161	18.44	1.13341	5.47553e-05	0.000401717
FBgn0032074	Tsp29Fa	Tetraspanin 29Fa	2L	protein_coding	24.6625	24.6532	27.8516	19.6045	1.51056	1.21879	6.21935	5.11223	555.626	615.901	251.871	281.752	2.79366	5.35392	49.5305	84.4742	3.59868	8.25295e-31	1.98896e-28
FBgn0262624	Tmhs	Tetraspan membrane protein in hair cell stereocilia	3L	protein_coding	36.1244	32.808	44.1357	51.2265	58.4747	64.4537	13.0574	17.2578	18.5074	23.6594	141.011	150.247	81.6245	102.315	4.91359	7.08619	1.65376	1.84885e-10	4.63046e-09
FBgn0038979	tHMG2	testis-enriched HMG-box-containing protein 2	3R	protein_coding	1.02226	1.02625	8.37026	7.54035	122.936	114.664	30.5401	33.9279	1.30243	1.03489	44.9458	41.4618	1288.99	1441.78	234.156	196.018	2.57034	5.03096e-17	2.96131e-15
FBgn0038978	tHMG1	testis-enriched HMG-box-containing protein 1	3R	protein_coding	0.97777	1.0134	2.18564	4.33962	102.718	94.6117	29.0636	28.214	1.20674	1.27415	49.8163	44.4391	1603.62	1648.76	329.044	336.519	4.38118	2.138e-31	5.25167e-29
FBgn0037857	Tengl4	Testis EndoG-Like 4	3R	protein_coding	0.959197	0.984206	1.35699	1.3796	13.0538	19.6447	7.26667	5.06487	1.1713	0.997813	5.33505	5.0662	104.688	108.437	30.1636	29.6537	3.37364	4.54269e-05	0.000341316
FBgn0051682	Tengl1	Testis EndoG-Like 1	2L	protein_coding	1.01007	1.05351	1.54449	1.01077	17.896	26.9709	5.04985	4.683	1.01087	1.09634	6.40351	7.41988	248.929	306.236	42.2415	60.8754	4.65115	3.06145e-07	3.98612e-06
FBgn0038921	Theg	Testicular haploid expressed gene	3R	protein_coding	1.15633	0.996625	10.5973	6.71163	104.659	115.605	43.5421	43.5867	0.91879	1.02656	19.9897	22.5549	350.969	413.069	57.0088	71.6954	1.41443	2.82706e-05	0.00022373
FBgn0003714	tko	technical knockout	X	protein_coding	128.59	104.75	95.1942	77.7989	42.5836	51.2262	58.6225	58.6198	425.325	304.355	202.42	177.322	154.17	205.076	215.002	181.755	1.13879	2.10065e-05	0.000172329
FBgn0022724	Taf8	TBP-associated factor 8	X	protein_coding	9.504	9.74736	15.4007	9.49244	10.4925	8.4263	22.6826	22.3839	21.3835	27.0274	23.2137	28.2753	20.6005	17.8799	57.0866	65.7573	1.10109	0.000714721	0.00351712
FBgn0032847	Taf13	TBP-associated factor 13	2L	protein_coding	18.8808	14.7377	13.8083	10.1232	10.6118	12.1509	14.8839	19.4579	24.4363	29.6144	28.213	31.4668	27.4399	31.9342	28.6667	36.873	1.41147	2.64334e-05	0.000210626
FBgn0011291	Taf11	TBP-associated factor 11	2L	protein_coding	16.7126	14.774	12.2716	14.0219	16.1547	10.7458	18.0944	23.4657	21.7199	27.9323	35.1119	36.6644	45.1691	39.3236	54.1186	54.4677	1.52383	2.16146e-06	2.29878e-05
FBgn0039158	TBC1d7	TBC1 domain family member 7	3R	protein_coding	9.48109	10.5778	13.2792	8.21383	10.5574	10.9946	14.2833	12.6216	17.801	24.1995	20.0035	25.7878	25.4537	23.8732	30.6825	44.1386	1.19807	0.00113955	0.00522076
FBgn0034631	TAF1C-like	TATA box-binding protein-associated factor RNA polymerase I subunit C-like	2R	protein_coding	12.647	12.8043	6.0216	9.14369	9.9423	9.64884	16.9465	15.6891	38.7628	56.2667	23.499	25.3834	21.5592	18.3633	46.1469	59.3836	1.88991	8.54543e-07	1.00046e-05
FBgn0003687	Tbp	TATA binding protein	2R	protein_coding	9.45559	11.1825	10.3991	12.2521	7.93913	10.5648	29.6651	35.7999	18.9649	26.7654	31.3576	36.655	18.809	15.4082	69.1154	95.109	1.71238	7.88057e-07	9.29441e-06
FBgn0035719	tow	target of wingless	3L	protein_coding	13.6238	15.5555	4.05805	4.00985	8.90473	10.8127	2.71912	1.81987	46.1492	47.6229	11.8317	12.4176	47.0369	47.0443	6.87125	7.986	1.86019	8.76356e-06	7.97271e-05
FBgn0028980	tant	tantalus	3L	protein_coding	14.2012	9.75102	4.26183	7.91206	36.0764	31.4728	18.4728	23.8692	23.2117	26.5399	14.1579	12.2964	79.9401	92.0194	90.3368	91.7284	1.2167	0.00135993	0.00604399
FBgn0031635	tank	tank	2L	protein_coding	102.995	95.9279	44.8529	48.9055	37.5012	35.5936	48.5722	43.6312	194.285	198.304	126.455	123.534	80.5279	77.6722	80.932	77.9846	1.43435	1.91371e-11	5.61926e-10
FBgn0264075	tgo	tango	3R	protein_coding	56.5278	59.4971	20.1339	26.7658	54.7825	54.5398	39.8136	42.475	162.971	238.169	62.3055	69.912	192.423	172.29	111.491	152.132	1.57835	6.57567e-08	1.01072e-06
FBgn0267849	Syx7	Syntaxin 7	3L	protein_coding	53.897	54.759	64.971	54.6635	71.1287	78.156	64.7577	71.4978	104.951	112.13	133.852	143.772	243.618	295.003	208.98	262.753	1.24774	6.8174e-08	1.04411e-06
FBgn0037084	Syx6	Syntaxin 6	2R	protein_coding	29.3022	36.7877	24.7238	29.5196	37.3235	43.1845	36.6107	38.4937	36.0107	44.7114	65.3503	72.5515	85.6418	102.255	69.2487	107.18	1.41802	3.19636e-07	4.144e-06
FBgn0032731	Swip-1	Swiprosin-1	2L	protein_coding	63.3952	68.4641	28.5	31.5239	67.5781	82.9037	36.3028	33.2741	28.262	40.3622	64.9262	76.0224	59.2099	78.1287	15.0067	28.095	1.30937	3.07612e-05	0.000241793
FBgn0034262	swi2	swi2	2R	protein_coding	3.56115	7.76465	14.9611	6.97702	4.38671	4.67738	8.65168	8.03594	38.7279	51.2057	34.1488	51.9532	3.02769	2.9206	13.9523	25.4124	2.12491	2.42514e-05	0.000195311
FBgn0003655	swa	swallow	X	protein_coding	21.1641	17.8916	0.929978	0.88003	1.12349	0.932335	165.443	172.49	28.8984	48.059	1.54688	1.87601	2.55753	1.17463	460.761	419.841	5.11974	0.0100395	0.0317806
FBgn0019925	Surf4	Surfeit 4	3R	protein_coding	300.381	293.564	373.631	395.091	172.172	130.307	99.9163	109.253	990.772	1382.04	1601.48	1801.13	574.317	445.935	432.045	474.696	2.15125	7.9026e-16	3.97401e-14
FBgn0260397	Su(var)3-3	Suppressor of variegation 3-3	3L	protein_coding	15.5742	25.2707	9.98926	14.8212	20.8119	19.2283	36.5981	35.5908	111.047	212.914	45.9404	61.0671	70.1055	56.8088	145.162	278.674	2.29988	9.6028e-08	1.41147e-06
FBgn0003612	Su(var)2-10	Suppressor of variegation 2-10	2R	protein_coding	46.0873	67.4885	55.4339	44.1924	97.0644	95.2822	192.23	179.11	99.3606	189.067	90.7597	134.551	141.608	118.945	303.27	607.292	1.24741	0.000858245	0.00410979
FBgn0266666	Sem1	Suppressor of exocyst mutations 1	2L	protein_coding	24.1156	22.4922	84.5379	80.871	51.5058	46.7111	55.0948	52.5754	92.9684	96.0824	356.987	360.124	285.658	385.537	444.595	541.241	2.14453	1.47393e-19	1.13413e-17
FBgn0033631	Sod3	Superoxide dismutase 3	2R	protein_coding	13.1982	17.1425	104.472	117.556	46.5181	45.1037	148.802	194.732	78.9345	102.263	741.677	847.481	530.817	567.63	1304.25	1882.2	2.8776	2.00482e-24	2.43881e-22
FBgn0033887	St4	Sulfotransferase 4	2R	protein_coding	3.99481	4.14741	0.808204	0.795006	22.9872	12.4486	1.97379	3.08278	1.60161	3.81774	1.58095	2.26904	12.8852	6.93632	2.09598	2.90934	5.7512	0.00286786	0.0113832
FBgn0028675	Sur	Sulfonylurea receptor	2L	protein_coding	46.3206	51.4777	6.05256	8.01038	12.7581	9.01863	3.90332	3.87532	109.939	113.091	22.9432	22.0401	20.3233	20.6527	4.82179	4.7161	1.83015	6.40545e-08	9.89321e-07
FBgn0028560	sut4	sugar transporter 4	2R	protein_coding	0.929792	0.962651	3.03802	3.35551	70.6702	76.0832	15.8396	17.4339	1.11231	1.19574	19.7529	20.1384	337.146	297.102	57.8364	58.102	3.08286	8.35591e-14	3.37753e-12
FBgn0028563	sut1	sugar transporter 1	2R	protein_coding	42.7778	48.3772	191.955	209.967	26.9472	24.552	95.1994	98.0821	98.3271	114.986	855.244	914.466	112.471	89.9702	430.85	441.313	2.14346	2.68485e-21	2.44954e-19
FBgn0039112	SdhD	Succinate dehydrogenase, subunit D	3R	protein_coding	197.033	145.959	306.202	284.507	130.314	173.16	140.595	121.41	654.927	615.097	1381.53	1310.69	701.047	939.385	528.938	591.082	2.20337	1.60282e-16	8.6383e-15
FBgn0014028	SdhB	Succinate dehydrogenase, subunit B (iron-sulfur)	2R	protein_coding	282.331	260.461	537.244	493.592	121.603	155.918	257.874	177.095	576.327	467.646	1352.39	1253.43	336.468	457.424	308.807	325.146	1.34982	5.51047e-07	6.74835e-06
FBgn0038437	Sdhaf3	Succinate dehydrogenase assembly factor 3	3R	protein_coding	12.5798	13.5703	16.341	14.3988	10.7221	17.3582	11.216	14.4561	30.2877	21.1381	48.1087	43.5926	41.6504	50.0201	34.3058	30.2843	1.63844	1.32634e-06	1.48218e-05
FBgn0045073	Stim	Stromal interaction molecule	X	protein_coding	38.9142	57.7378	50.9395	61.8477	70.3437	71.0026	95.8271	101.791	129.737	180.405	196.412	233.638	221.352	199.703	387.549	571.868	1.98243	7.68634e-12	2.36004e-10
FBgn0003499	sr	stripe	3R	protein_coding	9.07532	15.982	8.65033	3.19689	14.6949	22.3628	2.49608	2.35586	49.5747	57.9836	15.9591	23.6147	43.0021	63.5434	2.81318	6.15694	1.97951	0.000285213	0.00162345
FBgn0032020	strat	stratum	2L	protein_coding	33.218	25.9546	13.8929	17.8542	21.1699	17.2199	27.6182	26.2384	79.3881	83.1026	61.492	56.5934	104.313	112.673	162.151	155.167	1.96481	2.0562e-13	7.77037e-12
FBgn0027052	STUB1	STIP1 homology and U-box containing protein 1	2L	protein_coding	46.4283	43.7489	18.546	22.7501	24.3475	24.1522	38.3432	41.3865	101.525	110.081	54.4928	53.5609	88.5198	101.332	144.255	164.829	1.45055	1.04816e-08	1.92359e-07
FBgn0086779	step	steppke	2L	protein_coding	24.996	26.5135	26.6364	30.2974	54.3562	63.7408	82.2703	80.5693	82.1709	93.7294	62.4632	65.5173	192.312	197.329	487.327	596.436	1.2185	1.06657e-06	1.21964e-05
FBgn0020249	stck	steamer duck	3R	protein_coding	243.973	254.515	217.689	179.278	68.4772	76.9743	88.8917	92.4171	1053.45	1061.35	472.306	499.428	164.334	190.884	173.887	204.035	1.30774	3.12911e-09	6.32407e-08
FBgn0046692	Stlk	Ste20-like kinase	2R	protein_coding	37.8827	31.6512	31.7399	21.7605	41.0894	40.2538	87.4297	103.65	74.6822	66.1156	68.5411	68.018	148.135	181.227	344.116	330.205	1.37396	1.69302e-07	2.3353e-06
FBgn0082585	sprt	sprite	2R	protein_coding	16.1816	25.5515	8.30809	5.43374	22.6163	27.0228	9.30822	8.38219	22.3917	26.4597	38.8572	49.7363	172.135	117.763	9.65065	11.194	2.88039	9.66599e-13	3.30117e-11
FBgn0035692	Sf3b6	Splicing factor 3b subunit 6	3L	protein_coding	69.6469	62.0119	86.5166	78.4812	141.474	140.821	69.5778	83.5254	256.705	304.101	399.596	429.737	620.309	611.487	328.088	369.936	2.34943	3.31901e-24	3.92534e-22
FBgn0040534	Sf3b5	Splicing factor 3b subunit 5	3R	protein_coding	9.46848	11.6514	12.5884	9.31124	10.4952	13.9748	10.0685	9.89716	47.8855	37.9357	37.4731	37.829	80.7056	102.602	48.6037	52.4611	1.88487	8.41603e-09	1.56247e-07
FBgn0005672	spi	spitz	2L	protein_coding	81.567	61.1556	22.696	20.2313	118.706	101.184	40.3779	49.3216	181.963	180.221	51.4044	49.4781	300.266	308.458	205.477	180.325	1.25342	2.77785e-06	2.87067e-05
FBgn0039731	Sas-6	Spindle assembly abnormal 6	3R	protein_coding	2.01269	0.987811	2.04682	2.22927	7.20922	8.37674	16.339	19.4979	3.65431	3.66947	5.82538	5.08332	11.0327	11.5278	103.718	85.856	1.91579	0.00240535	0.00976281
FBgn0052064	S-Lap4	Sperm-Leucylaminopeptidase 4	3L	protein_coding	1.02871	1.04578	28.3043	21.5813	397.342	466.319	108.27	107.624	3.46482	3.6976	125.031	137.286	2335.02	2383.98	426.839	492.233	2.45451	3.93712e-19	2.94087e-17
FBgn0030306	Spase25	Spase 25-subunit	X	protein_coding	83.8798	84.738	227.792	267.715	65.5123	82.2235	43.641	54.4901	941.873	1215.13	1708.39	1865.72	461.251	473.556	424.717	578.867	2.87631	1.64082e-26	2.61977e-24
FBgn0015544	spag	spaghetti	2R	protein_coding	5.47522	7.95557	10.0295	10.6149	14.6229	13.9389	28.7034	25.1831	16.6162	23.0659	41.5635	50.5844	44.1558	47.5641	86.1825	143.472	2.35158	1.03321e-10	2.68236e-09
FBgn0039463	Spag1	Spag1 axonemal dynein assembly factor	3R	protein_coding	1.62602	1.25447	2.72619	7.79516	30.3817	29.3788	5.16407	4.67117	2.03739	3.24089	14.3495	13.5034	168.812	170.012	20.7247	28.6907	1.75809	0.000137395	0.000889031
FBgn0036302	sowah	sosondowah	3L	protein_coding	128.703	111.887	38.961	52.6013	39.8755	44.3237	43.1345	55.963	401.253	536.24	123.819	129.222	169.163	145.196	158.729	181.786	1.49505	2.1065e-08	3.61159e-07
FBgn0031457	Snx21	Sorting nexin 21	2L	protein_coding	19.0945	17.9814	11.7535	13.2652	26.5323	31.6954	20.2946	21.9012	60.774	84.7982	33.6726	37.8262	58.7121	55.4767	59.3042	81.1511	1.62004	2.61895e-07	3.46408e-06
FBgn0034265	Snx16	Sorting nexin 16	2R	protein_coding	20.7558	14.4989	14.5745	14.5188	20.3162	17.6857	19.5664	27.4552	25.167	25.8364	35.2394	33.2675	27.0681	27.3403	40.1661	34.8743	1.28159	4.2098e-05	0.0003178
FBgn0031534	Snx1	Sorting nexin 1	2L	protein_coding	100.338	95.0158	82.1186	104.108	86.5641	76.2447	73.2461	84.9435	182.216	234.06	280.946	293.639	269.665	203.17	215.994	214.974	1.63246	3.91111e-11	1.10037e-09
FBgn0037460	sowi	solwind	3R	protein_coding	1.01088	1.05017	2.32134	2.73725	50.0058	60.8528	12.7152	14.6117	1.27334	1.57679	18.2464	19.6471	673.493	772.635	142.623	202.345	3.6416	1.40876e-14	6.09971e-13
FBgn0035968	Slc45-1	Solute carrier family 45 member 1	3L	protein_coding	139.48	116.661	55.9893	64.8578	72.188	92.5912	9.54147	8.51184	129.726	144.387	140.07	139.458	100.972	121.46	8.83455	11.1142	1.2389	2.90833e-07	3.8179e-06
FBgn0032664	Slc25A46b	Solute carrier family 25 member 46b	2L	protein_coding	0.980357	1.02401	2.24366	1.82714	24.6105	47.4475	6.53531	6.84539	0.96288	1.05998	9.68793	10.9056	292.719	364.881	46.541	70.9749	3.21375	3.05183e-07	3.97766e-06
FBgn0036279	Ncc69	sodium chloride cotransporter 69	3L	protein_coding	111.901	156.273	77.5935	88.2795	47.6238	48.2817	37.2126	36.3933	672.848	1042.91	265.07	331.487	180.602	148.147	100.854	154.856	1.8911	6.11853e-10	1.43926e-08
FBgn0065046	snoRNA:U3:9B	snoRNA:U3:9B	X	snoRNA	1.19694	1.87494	0.982848	0.988342	1.4059	0.984836	0.987641	1.41308	3.49214	4.74032	2.41127	2.93864	0.981321	1.23304	2.20409	3.68632	6.03679	0.0012871	0.00576242
FBgn0065047	snoRNA:U3:54Ab	snoRNA:U3:54Ab	2R	snoRNA	1.27363	2.24126	3.02329	2.8192	1.32981	1.3296	1.8993	1.55793	21.9293	19.8171	45.4325	48.8815	6.01142	10.468	6.37892	10.2666	4.65512	6.31913e-20	5.07637e-18
FBgn0264922	smt3	smt3	2L	protein_coding	82.363	68.8917	145.935	123.468	74.3214	78.3703	112.247	120.615	438.707	435.433	579.828	580.55	280.659	269.791	486.206	450.856	2.10798	1.3799e-21	1.29599e-19
FBgn0003435	sm	smooth	2R	protein_coding	20.2838	19.9427	32.733	39.4939	300.958	288.921	60.3349	58.532	34.9284	49.7076	359.866	401.565	5544.1	4210.8	927.618	1083.29	3.44884	5.63192e-32	1.43873e-29
FBgn0016978	snRNP-U1-70K	small ribonucleoprotein particle U1 subunit 70K	2L	protein_coding	97.5332	87.4613	76.2786	72.4128	60.769	55.8807	82.0921	94.0562	382.541	367.069	331.445	321.342	359.541	304.669	480.626	387.413	2.13241	1.95489e-20	1.67583e-18
FBgn0261790	SmE	Small ribonucleoprotein particle protein SmE	2L	protein_coding	18.6774	19.4981	38.0364	49.9211	27.0006	19.4443	42.1267	52.057	63.5529	74.8374	159.091	160.624	75.7793	76.6772	177.817	193.296	1.89219	2.85841e-14	1.20896e-12
FBgn0023167	SmD3	Small ribonucleoprotein particle protein SmD3	2R	protein_coding	24.8588	22.9901	40.0997	35.1573	26.7334	30.5428	45.3296	53.961	33.7221	39.1223	96.1837	104.603	84.3728	109.374	93.6303	130.151	1.46685	1.33832e-08	2.40089e-07
FBgn0261933	SmD1	Small ribonucleoprotein particle protein SmD1	3L	protein_coding	18.9953	15.1704	31.7803	31.7865	19.6315	18.9706	47.913	54.7738	79.5172	70.5207	129.18	117.603	95.4339	96.8374	324.828	264.03	1.97426	2.04907e-16	1.09053e-14
FBgn0003321	sbr	small bristles	X	protein_coding	28.8361	42.2503	54.1107	33.0253	79.4934	80.1159	63.3348	67.6748	97.1891	113.224	97.6611	123.656	164.338	159.861	161.204	217.459	1.38154	1.58774e-06	1.74528e-05
FBgn0035539	slow	slowdown	3L	protein_coding	47.5733	62.6796	8.31587	13.0975	28.2861	34.6822	5.63991	4.568	29.7642	41.3363	44.184	49.2363	95.3752	124.321	3.79766	7.20477	2.27083	9.67788e-10	2.191e-08
FBgn0030018	slpr	slipper	X	protein_coding	12.2097	12.5243	18.2003	18.0429	30.5878	28.4524	56.6108	61.3092	30.7065	36.9698	40.2257	43.726	53.2002	43.7863	136.405	143.214	1.26243	2.78556e-06	2.87399e-05
FBgn0259922	Skadu	Skadu	2L	protein_coding	0.864544	0.924125	1.28834	1.26717	11.7407	14.2052	3.24366	3.2961	0.984396	0.949574	3.9061	3.93716	95.2353	121.258	15.681	18.9713	2.98771	0.00062735	0.003166
FBgn0015299	Ssb-c31a	Single stranded-binding protein c31A	2L	protein_coding	15.1775	16.285	25.4018	29.4264	18.0181	17.7843	35.1796	30.7387	45.3682	33.7997	77.3516	66.8268	66.5657	69.2785	125.58	96.9694	1.41888	5.05047e-08	8.00369e-07
FBgn0030788	Sap30	SIN3-associated polypeptide 30	X	protein_coding	28.2313	24.5151	20.0032	21.993	22.3478	26.4096	21.8561	32.281	42.4084	50.9009	74.2586	77.4039	68.4121	84.3159	80.531	107.2	1.9219	2.06144e-11	6.02536e-10
FBgn0011509	SrpRbeta	Signal recognition particle receptor beta	3L	protein_coding	37.6683	40.6171	93.8538	105.707	35.1248	29.3255	28.6129	29.9641	61.6669	105.834	205.144	254.823	67.4472	59.3411	70.7288	110.582	1.24386	1.99414e-05	0.000164542
FBgn0038810	Srp72	Signal recognition particle 72	3R	protein_coding	85.8017	91.4389	171.89	172.291	57.2704	50.7135	54.6809	63.9544	238.767	319.798	430.506	491.444	153.83	128.844	151.165	178.536	1.43622	1.17661e-09	2.61825e-08
FBgn0086656	shrb	shrub	2R	protein_coding	41.8526	53.1842	98.7629	104.097	58.4561	69.7036	67.4567	58.058	78.9583	90.7244	240.612	266.132	125.18	170.211	103.832	167.398	1.36694	2.4862e-07	3.31139e-06
FBgn0032840	sNPF	short neuropeptide F precursor	2L	protein_coding	4.08775	3.87814	1.8993	2.27295	27.5446	21.698	5.87698	4.80708	21.5283	29.1992	5.11701	5.52924	227.008	204.649	25.2046	30.0685	1.92561	0.00128061	0.00574139
FBgn0039273	shams	shams	3R	protein_coding	8.39597	9.39739	11.8151	5.70344	14.2075	11.866	16.1756	17.2877	9.29329	9.97837	17.4846	21.2199	43.2303	41.5036	51.2017	56.0037	1.23442	0.000503299	0.00261753
FBgn0035772	Sh3beta	Sh3beta	3L	protein_coding	89.0289	95.7207	192.13	177.979	259.57	265.929	65.8357	61.9119	359.683	494.541	474.031	561.022	794.556	762.089	242.463	341.209	1.51238	1.28953e-09	2.84476e-08
FBgn0003651	svp	seven up	3R	protein_coding	24.0369	28.8757	41.4092	44.1002	28.5389	33.8413	14.0764	12.5917	22.3425	19.1717	157.159	150.968	74.4247	76.7848	14.1455	13.6686	1.87431	1.29892e-17	8.13291e-16
FBgn0027495	Smyd4-4	SET and MYND domain containing, class 4, member 4	2R	protein_coding	51.449	54.9321	36.112	30.5276	48.6478	49.3749	69.8995	81.9259	307.326	449.897	125.243	154.876	214.703	199.738	377.615	548.049	2.13398	2.3637e-13	8.82792e-12
FBgn0021750	SerRS-m	Seryl-tRNA synthetase, mitochondrial	3R	protein_coding	23.6659	20.4294	21.397	23.0254	22.8156	23.3583	26.4829	21.8817	133.612	150.118	109.49	110.723	153.405	156.24	199.674	220.145	2.36861	4.01621e-22	3.94609e-20
FBgn0038299	Spn88Eb	Serpin 88Eb	3R	protein_coding	2.78751	2.28418	148.398	136.408	37.0076	40.6932	11.4944	6.3474	8.51406	15.4961	1182.96	1517.37	255.953	267.807	25.6681	49.384	3.30454	2.06175e-20	1.75565e-18
FBgn0036970	Spn77Bc	Serpin 77Bc	3L	protein_coding	1.53212	1.49575	0.918768	0.855082	0.912127	1.1274	66.4953	65.3677	0.91204	1.12526	2.48883	2.77373	2.31141	1.38657	16.9569	15.6616	6.12325	0.000358169	0.001966
FBgn0039795	Spn100A	Serpin 100A	3R	protein_coding	49.7995	74.9993	6.67127	5.53901	593.037	306.171	0.867082	1.04705	42.5296	77.941	14.9786	21.1664	908.007	441.397	1.04559	1.19137	1.68348	0.00136373	0.00605877
FBgn0014031	Spat	Serine pyruvate aminotransferase	X	protein_coding	54.464	54.0212	284.551	346.627	144.614	128.858	46.4609	46.6681	594.523	792.321	2044.17	2209.8	973.736	801.696	371.523	420.662	2.76207	6.05262e-27	1.04473e-24
FBgn0033051	Strica	Ser/Thr-rich caspase	2R	protein_coding	5.93532	7.48538	17.4985	16.3117	9.88158	6.84392	6.32266	10.7732	5.34503	6.19468	35.1812	39.0214	6.34753	5.57751	9.62357	9.89434	1.1815	0.00109512	0.00507363
FBgn0011481	Ssdp	Sequence-specific single-stranded DNA-binding protein	3R	protein_coding	46.7101	36.2761	25.8307	26.7277	35.1387	31.075	84.8609	100.007	145.554	163.866	64.1878	63.8885	94.7131	110.693	382.096	422.795	1.32219	2.61982e-07	3.46408e-06
FBgn0039875	sip3	septin interacting protein 3	3R	protein_coding	49.9809	49.5467	96.4021	113.691	101.754	93.0734	53.6954	56.8768	137.255	195.967	229.048	257.333	152.122	159.077	84.6773	121.448	1.24491	5.76342e-07	7.0446e-06
FBgn0024188	san	separation anxiety	2R	protein_coding	27.4045	27.9522	59.9572	68.4669	35.7103	43.8208	55.3259	77.0145	103.702	109.418	320.729	323.551	180.982	295.569	261.79	392.71	2.37644	3.92572e-15	1.80371e-13
FBgn0259975	Sfp87B	Seminal fluid protein 87B	3R	protein_coding	0.853386	0.880511	0.846132	0.876846	0.848813	1.05475	205.701	241.724	1.3647	1.06975	1.97955	1.78885	2.46852	1.83056	55.4883	36.9043	5.36448	0.00537169	0.0190432
FBgn0261055	Sfp26Ad	Seminal fluid protein 26Ad	2L	protein_coding	0.902108	0.93555	0.938729	0.918952	1.7416	1.78794	36.4333	32.7462	1.27559	1.36744	1.78054	1.85745	3.93376	3.74757	10.1942	10.8975	5.14276	0.0100593	0.0318274
FBgn0031670	SelT	Selenoprotein T	2L	protein_coding	147.095	130.746	108.113	121.177	113.959	100.69	81.7714	91.3085	149.367	142.316	242.842	226.288	249.312	249.344	174.735	152.923	1.02969	1.08095e-06	1.23497e-05
FBgn0267376	SelR	Selenoprotein R	3R	protein_coding	65.4268	75.1087	100.049	126.857	52.4226	60.6949	51.8306	57.1911	107.258	128.758	239.004	253.747	95.3589	77.5669	140.443	156.214	1.13229	8.88554e-07	1.03648e-05
FBgn0261270	Sps1	Selenophosphate synthetase 1	2R	protein_coding	161.945	135.477	158.073	157.251	50.7317	52.9382	141.947	171.781	218.937	257.608	333.185	347.302	127.701	124.61	375.291	410.204	1.11973	3.19893e-07	4.144e-06
FBgn0266674	Sec15	Secretory 15	3R	protein_coding	19.4842	16.5958	14.8381	14.3298	25.5449	22.518	30.531	36.1238	29.647	38.3658	38.4427	41.84	38.6728	29.0753	115.124	113.286	1.52142	2.55002e-07	3.38476e-06
FBgn0026562	SPARC	Secreted protein, acidic, cysteine-rich	3R	protein_coding	1328.52	1174.94	956.466	859.36	218.618	226.468	103.631	84.1275	8000.06	8487.88	9775.14	10050.9	1857.87	1752.41	527.437	533.407	3.45156	8.06204e-45	6.43603e-42
FBgn0002044	swm	second mitotic wave missing	2L	protein_coding	122.349	94.5756	68.5697	82.7533	63.9145	75.1773	82.0094	90.7123	365.724	403.783	233.347	225.268	213.789	204.765	329.534	330.822	1.61162	5.03384e-12	1.57591e-10
FBgn0028992	sds22	sds22	3R	protein_coding	7.95211	8.63224	19.0536	27.9508	25.2641	29.7603	19.4813	22.842	53.5659	75.3584	185.859	203.396	222.482	203.801	136.337	188.029	3.14072	1.71534e-26	2.70495e-24
FBgn0038225	soti	scotti	3R	protein_coding	1.21948	1.02449	4.0419	6.15065	95.9242	96.4973	22.9685	23.6483	1.78078	1.51091	39.2442	32.5292	1250.5	1672.4	242.413	227.502	3.08967	5.49862e-19	4.05976e-17
FBgn0014033	Sr-CI	Scavenger receptor class C, type I	2L	protein_coding	3.98188	4.06555	36.0337	35.2344	7.27894	3.65928	1.63507	2.27508	12.2937	25.5464	113.15	152.617	13.3111	11.74	3.41374	5.64872	1.94795	1.94862e-06	2.09803e-05
FBgn0267378	sau	sauron	2L	protein_coding	99.1383	79.0885	72.7535	82.067	82.8761	81.9852	58.1727	60.1059	274.725	283.45	268.502	255.007	211.997	218.285	237.98	229.389	1.76564	5.14346e-16	2.6279e-14
FBgn0020908	Scp1	Sarcoplasmic calcium-binding protein 1	2R	protein_coding	4.93702	3.60063	2.16879	2.09416	657.431	1518.77	1241.86	1190.17	7.25978	8.12523	10.6089	10.9998	264.234	524.228	201.211	391.876	3.12772	2.84683e-06	2.92144e-05
FBgn0032013	Scgalpha	Sarcoglycan alpha	2L	protein_coding	30.3754	33.4106	6.75922	8.0863	33.0337	46.907	3.57938	4.72795	49.8908	68.628	13.602	15.5167	54.5911	50.3579	3.13323	4.47025	1.11139	0.00636132	0.0219484
FBgn0003449	snf	sans fille	X	protein_coding	51.8056	42.4773	52.8118	47.848	40.8574	43.0771	53.1476	56.0406	73.8733	68.8515	105.181	100.766	127.774	152.57	177.433	176.526	1.04692	3.59289e-06	3.57136e-05
FBgn0061197	salto	salto	2R	protein_coding	0.850077	0.920694	6.69325	4.98954	98.2223	103.009	28.4333	27.8969	1.34763	1.16711	12.4958	12.6757	181.885	205.271	42.389	42.0327	1.22138	0.00102628	0.00478245
FBgn0283500	Sac1	Sac1 phosphatase	3L	protein_coding	172.633	150.31	132.363	123.674	96.2714	81.2936	100.413	118.534	199.59	229.188	285.768	298.017	167.605	139.26	146.082	135.832	1.18624	1.06088e-07	1.5416e-06
FBgn0283473	S6KL	S6 Kinase Like	X	protein_coding	23.9034	19.6618	8.42988	6.1503	10.8306	9.18621	36.7616	33.1164	34.9949	40.4467	17.5829	19.2193	23.8971	34.9282	64.3786	89.738	1.51077	0.00015694	0.000988946
FBgn0037105	S1P	S1P	3L	protein_coding	10.6094	11.5295	13.259	12.5278	22.207	19.3526	15.1214	14.0073	13.2383	22.6089	21.037	27.1465	52.8816	54.575	34.4166	61.617	1.04292	0.00689193	0.0233813
FBgn0086253	rumi	rumi	3R	protein_coding	16.2623	21.228	15.445	22.1049	12.6173	10.6988	33.4684	45.9684	49.3303	60.0295	49.6094	52.1774	42.1699	31.4661	109.414	110.627	1.49699	1.4871e-06	1.63747e-05
FBgn0032781	RtcB	RtcB RNA ligase	2L	protein_coding	30.3381	26.36	69.5179	64.139	44.5312	36.3084	42.7804	51.6162	65.523	67.0692	154.627	153.425	105.233	79.3804	163.191	125.046	1.19313	5.88347e-07	7.1776e-06
FBgn0021995	Rs1	Rs1	2R	protein_coding	106.892	82.341	56.7424	57.3484	17.0654	21.0733	74.701	70.0093	276.599	302.612	180.671	180.169	52.9374	32.8841	255.345	196.378	1.65783	8.73904e-10	2.00246e-08
FBgn0038269	Rrp6	Rrp6	3R	protein_coding	17.8354	21.9265	19.5599	18.5326	43.3483	69.286	39.9139	37.2278	63.7416	76.9706	54.2491	62.9427	172.726	178.659	81.1366	121.317	1.73028	1.34918e-07	1.91266e-06
FBgn0034065	Rrp42	Rrp42	2R	protein_coding	10.52	10.2533	15.6762	18.1819	4.64742	4.50963	12.9253	13.3709	19.0461	15.3247	37.3773	32.7735	15.8101	15.0575	42.8033	32.1421	1.06233	0.000127865	0.000836953
FBgn0037121	Rpb8	Rpb8	3L	protein_coding	28.9639	23.8718	26.2731	22.0652	17.9833	17.1907	17.7772	23.7959	279.891	308.107	296.443	309.001	296.446	327.169	399.848	434.242	3.70011	7.50639e-44	5.63995e-41
FBgn0262954	Rpb12	Rpb12	2R	protein_coding	12.7661	11.3913	23.0116	21.3875	19.2972	16.9527	13.0954	17.0947	88.0885	70.5296	148.378	133.391	129.92	181.995	151.277	138.917	2.71571	1.21265e-21	1.15591e-19
FBgn0032634	Rpb11	Rpb11	2L	protein_coding	12.8364	9.39178	15.0896	13.6829	11.1796	13.4917	18.1839	22.2055	17.4337	19.3424	43.5743	44.3642	39.1691	49.6348	54.3987	66.2805	1.70198	4.93331e-08	7.86682e-07
FBgn0039218	Rpb10	Rpb10	3R	protein_coding	21.528	18.0641	28.5117	19.7291	12.5232	8.75646	16.9755	16.1657	75.7989	58.7259	90.0619	83.133	67.0918	73.526	99.4183	72.6599	1.85997	9.87896e-11	2.58045e-09
FBgn0032189	Ripalpha	RPA-interacting protein alpha	2L	protein_coding	6.80747	5.53051	5.55714	5.68257	12.0769	8.36194	33.0315	34.3356	20.521	36.9194	14.9113	18.1993	43.0918	32.5661	142.665	185.733	1.8253	0.000154685	0.000977148
FBgn0003302	rux	roughex	X	protein_coding	15.3603	12.514	9.37292	12.5759	36.3708	30.2591	16.5422	17.403	36.7176	50.2144	40.2491	41.5681	120.024	114.211	47.8884	56.0221	2.03229	1.57016e-10	3.98722e-09
FBgn0003256	rl	rolled	2R	protein_coding	78.8038	67.8253	49.4894	40.7657	39.8545	50.2611	73.2905	85.7497	132.166	121.33	109.758	108.172	217.123	260.681	306.099	318.24	1.29236	1.12013e-07	1.61892e-06
FBgn0028567	robl62A	robl62A	3L	protein_coding	0.813134	0.886825	5.71451	6.25013	113.861	138.264	42.2748	39.8974	2.89032	1.52977	27.1735	20.7241	646.905	1056.37	183.76	141.768	2.12443	9.54058e-08	1.40394e-06
FBgn0260943	Rbp6	RNA-binding protein 6	3L	protein_coding	11.6598	6.49108	2.37489	3.37254	31.7817	49.3459	7.27559	6.33762	12.8509	16.5524	7.78463	7.44191	28.6613	57.0377	12.2904	22.7057	1.98471	0.00429218	0.0158863
FBgn0052062	Rbfox1	RNA-binding Fox protein 1	3L	protein_coding	36.9679	25.6024	41.9373	26.4625	68.8268	102.936	26.4262	20.4556	77.6656	68.0021	69.4373	68.6782	122.323	147.656	40.8347	41.1317	1.03351	0.000823269	0.00396516
FBgn0010422	TfIIS	RNA polymerase II elongation factor	2L	protein_coding	51.6842	43.3823	45.2622	49.4423	46.0841	46.2146	67.3262	72.2798	220.83	244.903	239.126	238.097	229.017	219.537	393.964	397.803	2.35744	1.28298e-25	1.80082e-23
FBgn0262955	RpII140	RNA polymerase II 140kD subunit	3R	protein_coding	96.5839	152.725	102.193	106.67	88.4403	69.7648	139.244	129.638	497.301	1033.91	304.498	445.387	268.236	152.562	458.082	741.456	1.88704	3.54088e-06	3.52515e-05
FBgn0014022	Rlb1	Rlb1	3R	protein_coding	6.87335	7.75971	6.32657	3.65168	6.05927	5.17875	10.4266	10.1507	23.461	26.7358	21.5907	25.9755	22.0582	18.4727	44.9455	47.8086	2.50526	1.52019e-10	3.89908e-09
FBgn0039306	RIOK2	RIO kinase 2	3R	protein_coding	14.703	9.75463	13.7584	16.2473	8.87883	10.1125	18.2333	23.7631	59.0967	56.9664	60.0733	53.4049	53.2556	66.033	112.568	109.037	2.00044	4.80119e-11	1.32167e-09
FBgn0036187	RIOK1	RIO kinase 1	3L	protein_coding	22.8088	23.8397	14.4999	10.6341	5.50449	2.66058	29.9422	26.5577	110.431	132.146	58.8551	66.4696	30.0282	27.9433	147.46	150.188	2.39833	2.63652e-16	1.38586e-14
FBgn0034763	RYBP	Ring and YY1 Binding Protein	2R	protein_coding	15.0595	17.0645	23.5962	15.3272	40.5838	39.9695	46.9938	52.2592	50.7374	76.2379	78.3722	104.46	249.075	221.71	302.346	453.384	2.31493	6.57321e-13	2.31294e-11
FBgn0050296	RIC-3	RIC3 acetylcholine receptor chaperone	2R	protein_coding	9.9561	27.0341	212.488	190.913	39.3745	64.565	43.7445	36.1577	41.0015	44.7077	843.524	1092.18	110.069	167.495	73.2002	169.436	2.33569	3.92434e-08	6.40174e-07
FBgn0039129	RpS19b	Ribosomal protein S19b	3R	protein_coding	2.53699	3.64141	9.74748	10.7719	32.0552	27.3089	8.39424	7.2312	11.7196	11.2481	76.3215	77.7873	319.336	275.695	62.3654	59.1419	3.0255	1.50639e-26	2.43558e-24
FBgn0033555	RpS15Ab	Ribosomal protein S15Ab	2R	protein_coding	60.3867	59.0235	57.2769	53.2064	33.9185	31.5244	32.8997	37.3243	66.041	52.1069	153.861	140.02	148.407	197.897	113.51	104.749	1.4176	2.52732e-09	5.20669e-08
FBgn0000100	RpLP0	Ribosomal protein LP0	3L	protein_coding	4675.51	4226.49	4754.94	4406.18	1197.87	1085.47	1701.9	1724.32	59589.7	73285.9	44873.1	48769.7	16130.9	12916.9	21482.3	21774.8	3.35238	2.64788e-38	1.12738e-35
FBgn0066084	RpL41	Ribosomal protein L41	2R	protein_coding	2433.48	2441.87	2643.67	2470.46	900.595	741.739	1249.4	1243.31	6203.62	4971.35	5890.85	5384.42	2595.59	2447.46	4187.25	3080.88	1.1227	4.40194e-06	4.28552e-05
FBgn0029785	RpL35	Ribosomal protein L35	X	protein_coding	1142.97	1150.81	1710	1748.21	649.614	691.519	647.953	664.856	1687.03	1783.15	3992.2	4087.34	1254.72	1359	1134.96	1285.03	1.23309	5.83842e-09	1.12026e-07
FBgn0039359	RpL27	Ribosomal protein L27	3R	protein_coding	1045.78	1197.88	1533.37	1442.27	620.775	689.674	635.983	641.697	1471.55	1372.63	9591.25	9699.87	2976.16	3663.67	700.96	806.66	2.70869	1.65519e-29	3.77532e-27
FBgn0010409	RpL18A	Ribosomal protein L18A	2R	protein_coding	1145.14	1414.7	1720.92	1743.63	611.726	640.833	713.709	700.798	617.335	869.207	3177.07	3830.02	646.247	813.674	272.044	491.446	1.05874	0.000284082	0.00161927
FBgn0028426	RNaseZ	Ribonuclease Z	2R	protein_coding	7.08874	12.985	22.526	19.0563	14.5699	13.3112	22.7733	17.0736	26.8807	26.6789	48.2524	55.1964	30.2434	22.9972	45.8261	46.8639	1.36143	2.73986e-05	0.000217638
FBgn0033092	Rpp25	Ribonuclease P/MRP subunit p25	2R	protein_coding	13.8404	12.9718	13.2085	15.6379	19.0472	17.0117	24.2795	26.4026	26.1399	34.6969	27.6868	29.7695	42.5133	40.9345	50.75	62.186	1.06846	0.000418047	0.00223887
FBgn0065098	RNaseMRP:RNA	Ribonuclease MRP RNA	3R	ncRNA	6.35021	4.20231	4.24852	3.32359	6.37694	5.30648	2.9661	3.02152	3.13922	4.9903	10.2753	12.1992	2.5184	2.04081	2.50548	2.98612	1.87837	0.00029516	0.0016667
FBgn0262116	RNASEK	Ribonuclease kappa	2R	protein_coding	278.025	281.148	242.432	256.036	80.1553	73.9343	107.173	113.239	527.917	461.112	568.334	529.308	282.565	316.415	279.305	256.15	1.13733	6.42286e-08	9.90812e-07
FBgn0036921	RhoGDI	RhoGDI	3L	protein_coding	155.469	146.681	199.054	186.817	78.2024	89.6701	116.828	134.862	226.603	215.923	520.776	514.291	286.727	348.082	469.407	511.572	1.4351	4.94373e-11	1.35799e-09
FBgn0014020	Rho1	Rho1	2R	protein_coding	164.105	168.959	274.176	255.522	221.275	227.141	113.506	109.41	324.422	390.291	622.564	689.427	379.294	431.334	218.902	295.887	1.33268	3.17198e-09	6.40058e-08
FBgn0031118	RhoGAP19D	Rho GTPase activating protein at 19D	X	protein_coding	20.9517	27.1366	21.0528	16.3908	71.194	41.2184	24.411	16.9609	40.5144	59.7231	38.6572	49.3989	85.3527	64.7733	40.4091	50.5191	1.28679	0.000554781	0.00284701
FBgn0028699	Rh50	Rh50	3L	protein_coding	11.095	12.6441	66.1927	84.1054	44.6681	65.4709	17.8401	25.8972	26.4692	32.7231	162.622	176.394	91.3514	115.34	57.385	91.2449	1.22026	3.65872e-05	0.000280173
FBgn0038946	rdhB	retinol dehydrogenase B	3R	protein_coding	1.07872	1.05013	0.910393	0.795704	95.0752	60.8129	5.22627	7.20366	0.6242	1.50837	1.42274	2.10008	69.3013	64.2304	1.82687	3.83113	5.4353	0.0072164	0.0242758
FBgn0004244	Rdl	Resistant to dieldrin	3L	protein_coding	7.23318	6.17509	9.34712	3.28559	43.3211	86.3179	9.94278	4.58303	25.8473	29.2425	21.3091	27.9718	347.247	533.949	15.7655	30.153	2.20873	4.83552e-05	0.000360772
FBgn0031047	Rcd-1	Required for cell differentiation 1	X	protein_coding	41.4121	49.3058	86.3625	71.138	78.2197	73.3337	92.8332	111.386	112.61	144.275	161.188	192.284	199.912	221.098	142.643	206.338	1.20186	2.8223e-06	2.90252e-05
FBgn0040075	rept	reptin	3L	protein_coding	23.6271	20.1141	50.6966	50.2018	61.3641	53.939	82.2199	79.3815	48.6119	64.7679	144.093	158.124	119.271	97.0605	331.044	358.327	1.60698	2.89154e-11	8.35603e-10
FBgn0032244	RfC3	Replication factor C subunit 3	2L	protein_coding	2.87145	5.73986	9.49886	13.5858	7.90233	6.12127	32.2697	40.4051	6.72185	6.01197	21.9791	21.7678	13.4222	15.7575	77.0769	87.3487	1.02522	0.00583068	0.0203852
FBgn0028700	RfC38	Replication factor C 38kD subunit	2L	protein_coding	5.10354	3.52103	14.1676	18.1182	8.60586	7.98235	35.8687	51.1299	26.2607	28.641	103.237	95.1266	30.3668	35.1239	308.022	309.305	2.68482	4.2412e-21	3.84205e-19
FBgn0028684	Rpt5	Regulatory particle triple-A ATPase 5	3R	protein_coding	42.0483	46.8559	147.787	146.47	92.2903	91.6437	121.658	141.458	184.788	213.91	420.993	458.311	312.453	371.491	410.426	549.982	1.60711	4.14156e-12	1.31266e-10
FBgn0036224	Rpt4R	Regulatory particle triple-A ATPase 4-related	3L	protein_coding	1.11693	1.59377	9.54404	10.4532	28.0801	32.9437	6.4259	5.70114	1.50743	1.11201	20.3202	18.7151	43.3944	40.4799	8.32389	6.78107	1.0162	0.00306196	0.0120035
FBgn0028685	Rpt4	Regulatory particle triple-A ATPase 4	X	protein_coding	90.8127	107.563	168.255	181.031	102.28	96.8693	116.994	145.048	1471.29	1994.75	1908.59	2206.47	933.774	931.924	1081.08	1516.34	3.58911	3.64572e-36	1.19402e-33
FBgn0028686	Rpt3	Regulatory particle triple-A ATPase 3	X	protein_coding	106.913	85.3873	163.324	187.108	100.063	90.3132	117.991	129.291	144.366	167.288	367.776	365.014	201.685	212.354	281.374	302.688	1.07132	9.27704e-07	1.07723e-05
FBgn0028690	Rpn5	Regulatory particle non-ATPase 5	3R	protein_coding	33.9277	70.0589	208.499	226.099	103	113.545	169.776	181.453	116.602	178.82	844.483	1141.38	743.73	630.919	867.162	1560.14	2.24113	9.69166e-10	2.191e-08
FBgn0036465	Rpn12R	Regulatory particle non-ATPase 12-related	3L	protein_coding	1.16372	1.15628	6.07385	4.04227	36.7364	32.631	6.16967	5.45774	1.27993	1.18912	13.9804	14.6453	111.364	115.179	17.1403	16.3792	1.72925	5.10871e-05	0.000378501
FBgn0044020	Roc2	Regulator of cullins 2	2R	protein_coding	18.9047	18.7869	17.632	23.1502	34.2942	27.4197	19.1116	22.0725	33.1657	27.1376	44.5691	38.2519	101.561	129.07	108.992	95.8066	1.04581	0.000211407	0.00126478
FBgn0033897	Rcd1	Reduction in Cnn dots 1	2R	protein_coding	37.9382	48.3619	42.2632	43.2634	46.1082	47.6927	63.0304	62.5413	85.9497	120.665	85.4228	102.929	77.8003	59.3069	121.97	157.751	1.17577	1.72159e-05	0.000144385
FBgn0033906	ReepB	Receptor expression enhancing protein B	2R	protein_coding	103.271	98.3672	328.955	354.37	70.7148	78.3682	81.111	99.8288	598.128	608.847	1844.36	1823.36	347.323	470.618	428.75	528.755	2.44197	7.81657e-23	8.18369e-21
FBgn0033272	RagC-D	Ras-related GTP binding C/D	2R	protein_coding	46.4091	48.8645	58.4683	64.7328	36.8714	44.8632	41.3689	45.0789	46.0674	54.1019	119.832	127.864	44.988	36.556	42.982	46.3599	1.024	4.06929e-06	3.99209e-05
FBgn0037647	RagA-B	Ras-related GTP binding A/B	3R	protein_coding	30.8074	37.2728	32.2539	40.1119	28.4375	27.6692	27.3998	31.3741	114.818	147.254	111.56	122.729	114.546	100.129	104.083	127.168	1.74182	6.6413e-12	2.05896e-10
FBgn0283666	Rap2l	Ras-associated protein 2-like	2R	protein_coding	49.3892	42.7817	40.2437	27.7385	50.2994	51.7564	42.0864	41.6992	204.431	194.203	166.285	171.518	294.162	375.24	429.756	472.826	2.35007	3.23499e-20	2.71846e-18
FBgn0003205	Ras85D	Ras oncogene at 85D	3R	protein_coding	110.08	102.37	69.666	75.3122	108.816	104.157	94.1384	105.541	129.052	192.025	137.37	158.446	225.778	238.35	188.949	282.109	1.07045	4.98094e-05	0.000369942
FBgn0041191	Rheb	Ras homolog enriched in brain	3R	protein_coding	79.2598	68.0083	67.6912	65.9776	58.8978	61.1399	59.4392	62.7247	168.91	175.218	165.492	164.833	229.547	259.981	261.839	282.768	1.32461	9.37498e-10	2.12694e-08
FBgn0037620	ranshi	ranshi	3R	protein_coding	2.57391	3.2013	5.05847	5.78693	5.02489	3.87534	11.911	15.9119	8.85083	8.1134	10.571	10.1924	7.54117	10.7544	34.7333	39.659	1.12081	0.0171613	0.0493696
FBgn0034957	Rsph4a	Radial spoke head protein 4a	2R	protein_coding	0.663214	0.778835	2.79934	3.45884	60.2252	46.402	14.9164	15.3602	1.02101	0.820592	17.0434	15.0969	386.955	341.208	93.2546	66.821	2.63374	1.50769e-10	3.8748e-09
FBgn0032478	Rsph1	Radial spoke head protein 1	2L	protein_coding	1.01737	1.01791	1.38956	1.01459	4.12112	3.32495	2.32733	2.21518	1.02826	1.47997	2.25648	2.79918	29.1922	29.0294	4.79309	6.8089	2.82711	0.01608	0.0468835
FBgn0025807	Rad9	Rad9	3L	protein_coding	3.56986	4.16378	4.90984	5.27184	6.23183	4.86465	20.7147	25.4883	3.57635	5.07497	9.60622	11.213	9.42596	8.50187	31.7221	41.5297	1.23104	0.00460751	0.0168581
FBgn0026777	Rad23	Rad23	4	protein_coding	54.0173	84.4277	121.754	122.753	79.8668	82.8017	148.47	150.767	225.577	260.703	364.326	420.168	263.718	309.072	341.271	515.656	1.72125	1.88142e-10	4.69364e-09
FBgn0014011	Rac2	Rac2	3L	protein_coding	34.6766	31.8072	48.9234	46.4162	43.582	49.4825	26.2505	24.4234	290.933	313.062	280.736	289.825	291.072	239.672	212.991	203.425	2.60107	2.38286e-29	5.24763e-27
FBgn0045843	RacGAP84C	Rac GTPase activating protein at 84C	3R	protein_coding	1.62005	1.06785	1.03283	1.1082	10.6492	10.7814	4.75848	5.69918	1.23706	1.04035	4.78329	4.05048	28.277	16.1189	7.70182	3.77949	6.72447	3.63129e-05	0.000278908
FBgn0262518	Rab8	Rab8	3L	protein_coding	46.6827	49.4138	77.3408	69.5877	70.0562	87.193	91.4002	85.5376	316.572	448.186	363.622	440.216	355.489	272.343	567.856	738.044	2.48676	1.17884e-18	8.27322e-17
FBgn0016701	Rab4	Rab4	2R	protein_coding	57.0621	48.7651	55.2542	50.8167	60.2297	58.3518	66.4365	66.2822	114.416	122.997	131.471	134.009	195.852	169.145	190.333	176.179	1.3314	1.0044e-09	2.26264e-08
FBgn0029959	Rab39	Rab39	X	protein_coding	37.1651	30.3916	36.0863	30.0779	34.6591	38.7272	25.5975	26.2529	90.0843	92.0116	108.877	110.68	122.564	156.436	91.0579	106.292	1.77259	4.71331e-13	1.6911e-11
FBgn0037364	Rab23	Rab23	3R	protein_coding	5.15072	6.77955	14.927	15.9552	147.331	89.9229	42.5707	40.1111	14.0993	24.6472	47.3256	61.2819	419.668	320.572	94.5606	138.002	1.92287	2.31901e-07	3.10816e-06
FBgn0039966	Rab21	Rab21	X	protein_coding	18.4135	18.5707	11.9635	13.9353	20.5798	16.1968	24.0412	23.8403	77.7629	78.3956	63.9876	61.7382	92.5041	90.9572	130.492	122.356	2.37809	5.45591e-19	4.05165e-17
FBgn0014009	Rab2	Rab2	2R	protein_coding	146.034	130.731	80.2757	97.0753	99.5184	115.987	69.1705	85.7386	239.966	285.426	201.031	205.619	246.507	258.345	205.134	245.716	1.21897	1.85345e-07	2.53722e-06
FBgn0015794	Rab18	Rab18	X	protein_coding	104.773	99.0897	53.3007	60.2215	43.8943	39.1541	53.0787	56.9355	223.112	233.052	125.365	122.705	123.323	102.276	122.901	106.992	1.13337	2.90791e-07	3.8179e-06
FBgn0027335	Rip11	Rab11 interacting protein	X	protein_coding	91.0235	76.1499	65.5659	74.5676	125.664	110.875	103.356	127.357	316.366	427.234	192.467	205.625	372.102	265.546	539.119	524.719	1.51378	1.85392e-08	3.20002e-07
FBgn0026378	Rep	Rab escort protein	2R	protein_coding	28.6768	28.2836	24.86	25.6513	18.1132	14.3835	22.3095	25.2557	78.0044	106.506	57.9329	65.2012	30.4685	34.4206	49.9826	70.0259	1.34816	2.7813e-06	2.87191e-05
FBgn0031951	r2d2	r2d2	2L	protein_coding	35.8999	39.3471	34.2736	30.8986	30.3436	21.3929	34.1177	36.0103	73.6457	75.9484	65.7338	68.2401	64.9821	68.0038	83.33	84.8021	1.05945	8.69239e-06	7.9136e-05
FBgn0036730	qjt	quijote	3L	protein_coding	2.09109	2.54643	4.51632	2.04472	9.99806	9.81176	3.74059	3.43836	6.24272	4.21182	11.2371	11.5356	41.6835	45.3192	8.9363	7.10918	2.1302	1.31225e-05	0.000113791
FBgn0051864	Qtzl	Quetzalcoatl	2L	protein_coding	15.324	15.6977	5.26166	3.48119	8.81767	7.79461	4.32113	5.39355	20.8186	26.6422	10.3103	12.4778	20.1934	16.8318	12.8197	14.5526	1.60881	0.000211656	0.00126567
FBgn0028622	qsm	quasimodo	2R	protein_coding	116.482	93.0434	143.996	151.799	132.366	211.263	19.001	20.3305	392.051	337.461	416.786	378.847	413.107	758.612	56.7617	74.7377	1.45543	5.29677e-06	5.04516e-05
FBgn0022984	qkr58E-3	quaking related 58E-3	2R	protein_coding	36.5215	36.8147	26.4272	30.3166	43.0204	41.8308	26.9058	25.1729	163.118	182.797	159.085	162.7	234.149	265.727	158.78	192.89	2.56145	8.94969e-27	1.52419e-24
FBgn0003187	qua	quail	2L	protein_coding	35.1108	34.9508	3.09823	6.51129	129.507	90.6637	57.4325	63.7843	137.919	275.299	22.8302	26.0158	552.812	270.401	316.11	347.434	2.63474	1.16072e-07	1.66958e-06
FBgn0038140	PK2-R1	Pyrokinin 2 receptor 1	3R	protein_coding	4.76104	4.47011	2.61943	1.40778	2.47598	4.93097	1.33471	1.69589	46.9118	56.2507	5.23971	6.53707	31.7908	25.1188	5.75792	6.97153	2.29303	0.000775298	0.00376911
FBgn0003141	pr	purple	2L	protein_coding	13.1852	15.7797	60.0595	60.9609	20.2017	41.6995	26.1699	25.3012	30.1465	34.9995	165.592	187.871	37.8721	95.9239	24.5737	67.1307	1.64826	0.000306285	0.0017204
FBgn0003165	pum	pumilio	3R	protein_coding	66.1757	67.9575	43.3487	35.2136	129.473	159.099	93.6967	110.363	666.241	743.146	321.685	356.876	3020.59	3843.37	313.652	437.895	3.16519	2.48636e-28	4.96223e-26
FBgn0027601	pdgy	pudgy	X	protein_coding	110.592	105.27	83.171	139.815	159.225	155.952	110.377	100.222	326.579	438.062	341.677	345.509	511.483	428.908	256.367	293.564	1.6374	3.57951e-09	7.11059e-08
FBgn0025573	PpN58A	Protein phosphatase N at 58A	2R	protein_coding	1.28435	1.21018	2.14964	1.22985	18.891	18.4033	5.76693	5.18398	1.51236	2.02796	5.0987	6.43059	155.156	166.671	30.3234	44.042	3.21165	9.80337e-05	0.000668545
FBgn0005777	PpD3	Protein phosphatase D3	3R	protein_coding	32.3898	38.51	83.941	64.5933	50.2339	49.0484	95.9967	108.902	93.4529	117.31	155.163	186.253	119.767	121.592	259.691	353.33	1.22904	8.76881e-07	1.0238e-05
FBgn0034948	PPP1R15	Protein phosphatase 1 regulatory subunit 15	2R	protein_coding	90.1532	90.6416	75.6484	72.1981	69.0614	85.8169	80.2946	84.1514	488.813	556.471	295.479	318.937	427.061	526.886	499.668	692.629	2.09611	5.70252e-17	3.31083e-15
[truncated: 1,470 more rows]

## Sheet: C
GeneID	SYMBOL	GENENAME	Chromosome	GeneType	NormCounts.Embryo.Input.rep1	NormCounts.Embryo.Input.rep2	NormCounts.Larva.Input.rep1	NormCounts.Larva.Input.rep2	NormCounts.Pupa.Input.rep1	NormCounts.Pupa.Input.rep2	NormCounts.Adult (D3).Input.rep1	NormCounts.Adult (D3).Input.rep2	NormCounts.Embryo.Enrichment.rep1	NormCounts.Embryo.Enrichment.rep2	NormCounts.Larva.Enrichment.rep1	NormCounts.Larva.Enrichment.rep2	NormCounts.Pupa.Enrichment.rep1	NormCounts.Pupa.Enrichment.rep2	NormCounts.Adult (D3).Enrichment.rep1	NormCounts.Adult (D3).Enrichment.rep2	log2FoldChange	pvalue	padj
[truncated: 3,224 more rows]

[truncated: 4 more sheets: D, E, F, G]
