# Supplementary material for: Hidden features of NAD-RNA epitranscriptome in Drosophila life cycle
Source: iScience. 2023 Dec 2;27(1):108618. doi: 10.1016/j.isci.2023.108618 (PMC10775904; doi:10.1016/j.isci.2023.108618)
Supplement: Table S3. Clusters identified from four datasets when L = 3 kb, related to Figure 4 and STAR Methods — (A) Details of clusters identified from Drosophila at embryo, (B) larva, (C) pupa, (D) adult (3days) stage respectively. [file mmc4.xlsx]

## Sheet: A
Cluster	GeneID	Chromosome
1	FBgn0031401,FBgn0031403,FBgn0267378	2L
2	FBgn0031494,FBgn0031496,FBgn0031498,FBgn0031500,FBgn0042627	2L
3	FBgn0003716,FBgn0031694,FBgn0000228	2L
4	FBgn0028675,FBgn0032189,FBgn0085188	2L
5	FBgn0027582,FBgn0032345,FBgn0032346,FBgn0262647,FBgn0028700	2L
6	FBgn0086447,FBgn0010300,FBgn0265263,FBgn0010097	2L
7	FBgn0032840,FBgn0014127,FBgn0019686	2L
8	FBgn0050343,FBgn0020621,FBgn0033400,FBgn0026326	2R
9	FBgn0050010,FBgn0285962,FBgn0266631,FBgn0033459	2R
10	FBgn0033624,FBgn0001276,FBgn0024188	2R
11	FBgn0015371,FBgn0262954,FBgn0033993,FBgn0033994	2R
12	FBgn0034098,FBgn0261612,FBgn0025519	2R
13	FBgn0028424,FBgn0034109,FBgn0034110	2R
14	FBgn0250868,FBgn0016701,FBgn0034246	2R
15	FBgn0034249,FBgn0029079,FBgn0050105,FBgn0034251	2R
16	FBgn0053200,FBgn0022984,FBgn0022986	2R
17	FBgn0011726,FBgn0003353,FBgn0034965	2R
18	FBgn0259968,FBgn0011694,FBgn0004181	2R
19	FBgn0264272,FBgn0004428,FBgn0053966	3L
20	FBgn0035335,FBgn0035337,FBgn0266696	3L
21	FBgn0035518,FBgn0035519,FBgn0035520	3L
22	FBgn0035541,FBgn0035542,FBgn0035543	3L
23	FBgn0036255,FBgn0011455,FBgn0036257	3L
24	FBgn0036289,FBgn0036290,FBgn0036291,FBgn0036292,FBgn0267242,FBgn0264848	3L
25	FBgn0036451,FBgn0029148,FBgn0001120	3L
26	FBgn0259099,FBgn0040809,FBgn0040487	3L
27	FBgn0261090,FBgn0086690,FBgn0263761,FBgn0036471,FBgn0027088	3L
28	FBgn0261565,FBgn0036676,FBgn0036677	3L
29	FBgn0040075,FBgn0026630,FBgn0017578	3L
30	FBgn0260397,FBgn0036958,FBgn0036959	3L
31	FBgn0036964,FBgn0036967,FBgn0052225	3L
32	FBgn0040529,FBgn0037578,FBgn0037579,FBgn0037580	3R
33	FBgn0037603,FBgn0263231,FBgn0086679,FBgn0037606	3R
34	FBgn0037883,FBgn0037884,FBgn0037885	3R
35	FBgn0260742,FBgn0260743,FBgn0260744	3R
36	FBgn0038148,FBgn0038149,FBgn0053977	3R
37	FBgn0267151,FBgn0000046,FBgn0004049	3R
38	FBgn0051141,FBgn0039125,FBgn0047114,FBgn0039129	3R
39	FBgn0011336,FBgn0039272,FBgn0039274	3R
40	FBgn0039709,FBgn0039710,FBgn0039711	3R
41	FBgn0263384,FBgn0270927,FBgn0039875	3R
42	FBgn0003302,FBgn0029833,FBgn0029834	X
43	FBgn0030234,FBgn0025111,FBgn0003360,FBgn0285926	X
44	FBgn0026666,FBgn0030678,FBgn0030679	X
45	FBgn0030691,FBgn0025809,FBgn0030692	X
46	FBgn0045073,FBgn0030710,FBgn0259110	X
47	FBgn0020261,FBgn0031021,FBgn0040890	X

## Sheet: B
Cluster	GeneID	Chromosome
1	FBgn0031457,FBgn0019830,FBgn0031460	2L
2	FBgn0031718,FBgn0031720,FBgn0031721	2L
3	FBgn0041181,FBgn0267326,FBgn0031935	2L
4	FBgn0028675,FBgn0032189,FBgn0085188	2L
5	FBgn0259482,FBgn0032204,FBgn0260750	2L
6	FBgn0027582,FBgn0032345,FBgn0032346,FBgn0262647,FBgn0028700	2L
7	FBgn0027844,FBgn0028658,FBgn0028919	2L
8	FBgn0286781,FBgn0024689,FBgn0032642	2L
9	FBgn0014028,FBgn0033104,FBgn0022224	2R
10	FBgn0050362,FBgn0033285,FBgn0033286,FBgn0033287	2R
11	FBgn0033624,FBgn0001276,FBgn0024188	2R
12	FBgn0033631,FBgn0082585,FBgn0050022	2R
13	FBgn0014184,FBgn0023167,FBgn0267913	2R
14	FBgn0011660,FBgn0262964,FBgn0262815	2R
15	FBgn0028424,FBgn0034109,FBgn0034110	2R
16	FBgn0034176,FBgn0026402,FBgn0034179	2R
17	FBgn0034201,FBgn0050458,FBgn0050457	2R
18	FBgn0050192,FBgn0034826,FBgn0034827	2R
19	FBgn0025335,FBgn0034919,FBgn0025352	2R
20	FBgn0035333,FBgn0035335,FBgn0035337	3L
21	FBgn0035518,FBgn0035519,FBgn0035520	3L
22	FBgn0035539,FBgn0035541,FBgn0035542	3L
23	FBgn0035593,FBgn0035591,FBgn0035590	3L
24	FBgn0001226,FBgn0035983,FBgn0015218	3L
25	FBgn0083068,FBgn0036126,FBgn0036128	3L
26	FBgn0036289,FBgn0036290,FBgn0036291,FBgn0036292,FBgn0264848	3L
27	FBgn0263605,FBgn0036580,FBgn0036581	3L
28	FBgn0260874,FBgn0036908,FBgn0036909,FBgn0040786	3L
29	FBgn0004908,FBgn0037578,FBgn0037579,FBgn0037580	3R
30	FBgn0037603,FBgn0263231,FBgn0086679,FBgn0037606	3R
31	FBgn0003205,FBgn0014022,FBgn0037703	3R
32	FBgn0037883,FBgn0037884,FBgn0037885	3R
33	FBgn0260742,FBgn0260743,FBgn0260744	3R
34	FBgn0038143,FBgn0264987,FBgn0044511	3R
35	FBgn0040553,FBgn0038148,FBgn0038149,FBgn0053977	3R
36	FBgn0263979,FBgn0038306,FBgn0038307	3R
37	FBgn0263023,FBgn0263022,FBgn0038369,FBgn0017567	3R
38	FBgn0038536,FBgn0051360,FBgn0051249	3R
39	FBgn0047114,FBgn0039129,FBgn0039130	3R
40	FBgn0053213,FBgn0039558,FBgn0267126	3R
41	FBgn0039710,FBgn0039711,FBgn0039712	3R
42	FBgn0039740,FBgn0041102,FBgn0001281	3R
43	FBgn0267435,FBgn0039828,FBgn0039829	3R
44	FBgn0028746,FBgn0040396,FBgn0000479	X
45	FBgn0028474,FBgn0015794,FBgn0029785	X
46	FBgn0028685,FBgn0029858,FBgn0029860	X
47	FBgn0030234,FBgn0025111,FBgn0285926	X
48	FBgn0026666,FBgn0030678,FBgn0030679	X
49	FBgn0030693,FBgn0265533,FBgn0052581,FBgn0030694	X
50	FBgn0045073,FBgn0030710,FBgn0259110	X
51	FBgn0022724,FBgn0030895,FBgn0283471	X

## Sheet: C
Cluster	GeneID	Chromosome
1	FBgn0031314,FBgn0031315,FBgn0051922	2L
2	FBgn0031401,FBgn0031403,FBgn0267378	2L
3	FBgn0041337,FBgn0031434,FBgn0031435	2L
4	FBgn0031457,FBgn0031458,FBgn0019830,FBgn0031460	2L
5	FBgn0031497,FBgn0031498,FBgn0243513,FBgn0031500,FBgn0031501	2L
6	FBgn0031676,FBgn0031677,FBgn0031678	2L
7	FBgn0031707,FBgn0031710,FBgn0031711,FBgn0051648	2L
8	FBgn0031718,FBgn0031720,FBgn0031721	2L
9	FBgn0031770,FBgn0031772,FBgn0031773	2L
10	FBgn0031776,FBgn0031777,FBgn0266449	2L
11	FBgn0015299,FBgn0032002,FBgn0032005	2L
12	FBgn0025700,FBgn0032161,FBgn0032163	2L
13	FBgn0000180,FBgn0051875,FBgn0266167	2L
14	FBgn0000229,FBgn0010407,FBgn0026379	2L
15	FBgn0259482,FBgn0032204,FBgn0260750,FBgn0003751	2L
16	FBgn0032214,FBgn0027491,FBgn0267365,FBgn0032217	2L
17	FBgn0032250,FBgn0027052,FBgn0032251	2L
18	FBgn0026431,FBgn0032258,FBgn0032259	2L
19	FBgn0051872,FBgn0265264,FBgn0287630	2L
20	FBgn0032281,FBgn0032282,FBgn0032283	2L
21	FBgn0027582,FBgn0032345,FBgn0032346	2L
22	FBgn0042127,FBgn0051864,FBgn0042125	2L
23	FBgn0259176,FBgn0051858,FBgn0262353	2L
24	FBgn0032485,FBgn0032486,FBgn0032488	2L
25	FBgn0051852,FBgn0051855,FBgn0032512	2L
26	FBgn0024734,FBgn0028515,FBgn0028897	2L
27	FBgn0032640,FBgn0286781,FBgn0024689,FBgn0032642	2L
28	FBgn0032647,FBgn0032648,FBgn0032649	2L
29	FBgn0261349,FBgn0086681,FBgn0086909	2L
30	FBgn0032790,FBgn0032791,FBgn0002044	2L
31	FBgn0032840,FBgn0014127,FBgn0019686	2L
32	FBgn0032847,FBgn0032848,FBgn0032849,FBgn0032850	2L
33	FBgn0016054,FBgn0032870,FBgn0259936,FBgn0042133	2L
34	FBgn0053318,FBgn0032907,FBgn0053319,FBgn0032908	2L
35	FBgn0033089,FBgn0033092,FBgn0033090	2R
36	FBgn0014028,FBgn0033104,FBgn0022224	2R
37	FBgn0021995,FBgn0033273,FBgn0011659,FBgn0033274	2R
38	FBgn0261588,FBgn0033283,FBgn0250827,FBgn0050362,FBgn0033285,FBgn0033286,FBgn0033287	2R
39	FBgn0028836,FBgn0002531,FBgn0002533,FBgn0002534,FBgn0002535	2R
40	FBgn0050343,FBgn0020621,FBgn0033400,FBgn0026326	2R
41	FBgn0005614,FBgn0033442,FBgn0265103	2R
42	FBgn0033542,FBgn0033543,FBgn0033544	2R
43	FBgn0033547,FBgn0033548,FBgn0033550,FBgn0033551	2R
44	FBgn0033623,FBgn0033624,FBgn0001276,FBgn0024188	2R
45	FBgn0033631,FBgn0082585,FBgn0050022	2R
46	FBgn0014184,FBgn0023167,FBgn0267913	2R
47	FBgn0002789,FBgn0033818,FBgn0033819	2R
48	FBgn0033899,FBgn0033900,FBgn0033902	2R
49	FBgn0050077,FBgn0003742,FBgn0033945	2R
50	FBgn0262954,FBgn0033993,FBgn0033994	2R
51	FBgn0050466,FBgn0013762,FBgn0034033	2R
52	FBgn0034097,FBgn0034098,FBgn0034099	2R
53	FBgn0028424,FBgn0034109,FBgn0034110,FBgn0267793	2R
54	FBgn0010213,FBgn0011743,FBgn0053544	2R
55	FBgn0034175,FBgn0034176,FBgn0026402,FBgn0034179	2R
56	FBgn0034249,FBgn0029079,FBgn0050105,FBgn0034251	2R
57	FBgn0085415,FBgn0266380,FBgn0034299	2R
58	FBgn0261587,FBgn0034360,FBgn0034364	2R
59	FBgn0034451,FBgn0034452,FBgn0026378	2R
60	FBgn0034532,FBgn0034534,FBgn0034535,FBgn0034537	2R
61	FBgn0034692,FBgn0263250,FBgn0265046	2R
62	FBgn0053200,FBgn0022984,FBgn0022986	2R
63	FBgn0050192,FBgn0034826,FBgn0034827	2R
64	FBgn0025335,FBgn0034919,FBgn0025352	2R
65	FBgn0262619,FBgn0034923,FBgn0034924,FBgn0034925	2R
66	FBgn0034956,FBgn0034957,FBgn0034959	2R
67	FBgn0265193,FBgn0035073,FBgn0050423	2R
68	FBgn0259968,FBgn0011694,FBgn0004181	2R
69	FBgn0035107,FBgn0025592,FBgn0035109	3L
70	FBgn0035333,FBgn0035335,FBgn0035337	3L
71	FBgn0026592,FBgn0035469,FBgn0035470,FBgn0003943	3L
72	FBgn0035518,FBgn0035519,FBgn0035520	3L
73	FBgn0265467,FBgn0052240,FBgn0035539,FBgn0035540,FBgn0035541	3L
74	FBgn0040842,FBgn0035593,FBgn0035590,FBgn0035589	3L
75	FBgn0260856,FBgn0035603,FBgn0265708	3L
76	FBgn0020637,FBgn0020638,FBgn0020639,FBgn0020640,FBgn0052405	3L
77	FBgn0002926,FBgn0286051,FBgn0024177	3L
78	FBgn0035776,FBgn0035777,FBgn0035779,FBgn0035781	3L
79	FBgn0035866,FBgn0035868,FBgn0087039,FBgn0035871	3L
80	FBgn0052039,FBgn0004379,FBgn0035980,FBgn0035981,FBgn0011769	3L
81	FBgn0001226,FBgn0035983,FBgn0015218,FBgn0035985	3L
82	FBgn0262592,FBgn0085267,FBgn0260644,FBgn0260643	3L
83	FBgn0036118,FBgn0052069,FBgn0052075	3L
84	FBgn0083068,FBgn0036126,FBgn0261112,FBgn0036128	3L
85	FBgn0052073,FBgn0036131,FBgn0054012	3L
86	FBgn0053267,FBgn0053490,FBgn0053489,FBgn0053271	3L
87	FBgn0036192,FBgn0036193,FBgn0036194	3L
88	FBgn0036255,FBgn0011455,FBgn0036257,FBgn0036258	3L
89	FBgn0036289,FBgn0036290,FBgn0036291,FBgn0036292,FBgn0264848	3L
90	FBgn0036467,FBgn0036469,FBgn0036470	3L
91	FBgn0026738,FBgn0036502,FBgn0001099	3L
92	FBgn0263605,FBgn0036580,FBgn0036581,FBgn0263606	3L
93	FBgn0036728,FBgn0036730,FBgn0036731	3L
94	FBgn0264748,FBgn0264746,FBgn0266940	3L
95	FBgn0036804,FBgn0052202,FBgn0036805	3L
96	FBgn0036853,FBgn0026630,FBgn0260857,FBgn0017578	3L
97	FBgn0260874,FBgn0036908,FBgn0036909,FBgn0040786	3L
98	FBgn0052219,FBgn0085287,FBgn0053710,FBgn0261507,FBgn0261506,FBgn0259148	3L
99	FBgn0005633,FBgn0036926,FBgn0013303,FBgn0036927,FBgn0036929	3L
100	FBgn0036949,FBgn0036950,FBgn0036951	3L
101	FBgn0036964,FBgn0036967,FBgn0052225	3L
102	FBgn0036995,FBgn0036996,FBgn0261832	3L
103	FBgn0037037,FBgn0037040,FBgn0053287	3L
104	FBgn0037059,FBgn0037060,FBgn0037061,FBgn0028427	3L
105	FBgn0264727,FBgn0037150,FBgn0000100	3L
106	FBgn0037184,FBgn0037185,FBgn0260481	3L
107	FBgn0037262,FBgn0040466,FBgn0022981	3R
108	FBgn0037382,FBgn0037383,FBgn0037384	3R
109	FBgn0085316,FBgn0028436,FBgn0037391	3R
110	FBgn0037460,FBgn0037461,FBgn0037462	3R
111	FBgn0040529,FBgn0004908,FBgn0037578,FBgn0037580,FBgn0037581	3R
112	FBgn0037603,FBgn0263231,FBgn0086679,FBgn0037606	3R
113	FBgn0037660,FBgn0003165,FBgn0000412,FBgn0260935	3R
114	FBgn0265201,FBgn0003889,FBgn0037690	3R
115	FBgn0003205,FBgn0014022,FBgn0037703	3R
116	FBgn0027524,FBgn0037778,FBgn0037780,FBgn0037781,FBgn0037782	3R
117	FBgn0051391,FBgn0051467,FBgn0051278,FBgn0037826	3R
118	FBgn0037883,FBgn0037884,FBgn0037885,FBgn0051441	3R
119	FBgn0004595,FBgn0037892,FBgn0267672,FBgn0011774	3R
120	FBgn0013275,FBgn0013276,FBgn0000147,FBgn0260742,FBgn0260743,FBgn0260744	3R
121	FBgn0038008,FBgn0003651,FBgn0264829,FBgn0259975	3R
122	FBgn0038045,FBgn0038047,FBgn0086134	3R
123	FBgn0038078,FBgn0016693,FBgn0038080	3R
124	FBgn0040493,FBgn0038097,FBgn0038098	3R
125	FBgn0038100,FBgn0051342,FBgn0038102	3R
126	FBgn0038143,FBgn0264987,FBgn0038144,FBgn0044511	3R
127	FBgn0020510,FBgn0010340,FBgn0262955	3R
128	FBgn0038233,FBgn0038234,FBgn0038235	3R
129	FBgn0263979,FBgn0038306,FBgn0038307,FBgn0085345	3R
130	FBgn0026634,FBgn0038327,FBgn0026737	3R
131	FBgn0263023,FBgn0263022,FBgn0038369,FBgn0017567	3R
132	FBgn0038484,FBgn0038486,FBgn0038487	3R
133	FBgn0038536,FBgn0051360,FBgn0051249	3R
134	FBgn0051231,FBgn0051229,FBgn0051230	3R
135	FBgn0038976,FBgn0038977,FBgn0038978,FBgn0038979	3R
136	FBgn0028837,FBgn0024558,FBgn0053107	3R
137	FBgn0047114,FBgn0039128,FBgn0039129,FBgn0039130	3R
138	FBgn0039165,FBgn0011725,FBgn0039167,FBgn0026257	3R
139	FBgn0039270,FBgn0011336,FBgn0039271,FBgn0039272,FBgn0039273,FBgn0039274	3R
140	FBgn0039303,FBgn0039305,FBgn0039306,FBgn0266741	3R
141	FBgn0039368,FBgn0039369,FBgn0039370	3R
142	FBgn0039434,FBgn0039436,FBgn0039437,FBgn0039438	3R
143	FBgn0027889,FBgn0001197,FBgn0026562	3R
144	FBgn0039710,FBgn0039711,FBgn0039712	3R
145	FBgn0003357,FBgn0003356,FBgn0039723	3R
146	FBgn0039740,FBgn0041102,FBgn0001281	3R
147	FBgn0051005,FBgn0039835,FBgn0039836	3R
148	FBgn0039889,FBgn0287619,FBgn0039890	4
149	FBgn0039909,FBgn0040324,FBgn0039911	4
150	FBgn0250819,FBgn0039924,FBgn0263112	4
151	FBgn0028746,FBgn0040396,FBgn0000479,FBgn0010294,FBgn0010295	X
152	FBgn0266429,FBgn0044046,FBgn0023215	X
153	FBgn0029750,FBgn0029751,FBgn0003449,FBgn0029753	X
154	FBgn0028685,FBgn0029858,FBgn0029860	X
155	FBgn0052719,FBgn0262612,FBgn0052720	X
156	FBgn0052713,FBgn0030040,FBgn0023506,FBgn0053223,FBgn0000359,FBgn0000360	X
157	FBgn0030056,FBgn0030057,FBgn0027864,FBgn0030058	X
158	FBgn0005391,FBgn0004045,FBgn0030174	X
159	FBgn0030234,FBgn0025111,FBgn0003360,FBgn0285926	X
160	FBgn0028686,FBgn0030268,FBgn0265535,FBgn0030269	X
161	FBgn0265597,FBgn0030440,FBgn0030441	X
162	FBgn0030676,FBgn0026666,FBgn0030678,FBgn0030679	X
163	FBgn0030693,FBgn0265533,FBgn0052581,FBgn0030694,FBgn0030695	X
164	FBgn0045073,FBgn0030710,FBgn0030711,FBgn0259110	X

## Sheet: D
Cluster	GeneID	Chromosome
1	FBgn0086856,FBgn0086855,FBgn0003444	2L
2	FBgn0031314,FBgn0031315,FBgn0051922	2L
3	FBgn0031401,FBgn0031403,FBgn0267378	2L
4	FBgn0031494,FBgn0031496,FBgn0031497,FBgn0031498,FBgn0243513,FBgn0031501	2L
5	FBgn0051779,FBgn0263096,FBgn0262721,FBgn0031560	2L
6	FBgn0041181,FBgn0267326,FBgn0031935,FBgn0031936	2L
7	FBgn0015299,FBgn0032002,FBgn0032005	2L
8	FBgn0043456,FBgn0266167,FBgn0011584	2L
9	FBgn0259482,FBgn0032204,FBgn0260750,FBgn0260749,FBgn0054043	2L
10	FBgn0032214,FBgn0027491,FBgn0267365,FBgn0032217	2L
11	FBgn0041246,FBgn0027582,FBgn0032345,FBgn0032346,FBgn0262647,FBgn0028700	2L
12	FBgn0032369,FBgn0032370,FBgn0032371	2L
13	FBgn0042127,FBgn0051864,FBgn0042125	2L
14	FBgn0032398,FBgn0032399,FBgn0032400,FBgn0032401	2L
15	FBgn0032428,FBgn0032430,FBgn0032431	2L
16	FBgn0259176,FBgn0051858,FBgn0262353	2L
17	FBgn0027844,FBgn0028658,FBgn0028919	2L
18	FBgn0001185,FBgn0051807,FBgn0053552	2L
19	FBgn0032647,FBgn0032648,FBgn0032649	2L
20	FBgn0284082,FBgn0032724,FBgn0032725	2L
21	FBgn0086447,FBgn0010300,FBgn0265263,FBgn0010097	2L
22	FBgn0032809,FBgn0005672,FBgn0027949	2L
23	FBgn0032839,FBgn0032840,FBgn0014127	2L
24	FBgn0032870,FBgn0259936,FBgn0042133	2L
25	FBgn0033089,FBgn0033092,FBgn0033090	2R
26	FBgn0033232,FBgn0015509,FBgn0033233	2R
27	FBgn0261588,FBgn0033283,FBgn0250827,FBgn0033285,FBgn0033286	2R
28	FBgn0028836,FBgn0002531,FBgn0002533,FBgn0002534,FBgn0002535	2R
29	FBgn0033378,FBgn0033379,FBgn0003612	2R
30	FBgn0033400,FBgn0026326,FBgn0028408	2R
31	FBgn0033449,FBgn0033450,FBgn0266186,FBgn0023180	2R
32	FBgn0050010,FBgn0285962,FBgn0033459	2R
33	FBgn0265340,FBgn0033474,FBgn0033475	2R
34	FBgn0033547,FBgn0033548,FBgn0033551	2R
35	FBgn0033623,FBgn0033624,FBgn0001276,FBgn0024188	2R
36	FBgn0085257,FBgn0044020,FBgn0050035	2R
37	FBgn0053145,FBgn0011704,FBgn0085260	2R
38	FBgn0040754,FBgn0043010,FBgn0011763	2R
39	FBgn0020620,FBgn0002643,FBgn0033893	2R
40	FBgn0265974,FBgn0050076,FBgn0264540	2R
41	FBgn0262954,FBgn0033993,FBgn0033994	2R
42	FBgn0050466,FBgn0013762,FBgn0034033	2R
43	FBgn0034097,FBgn0034098,FBgn0034099,FBgn0261612,FBgn0025519	2R
44	FBgn0028424,FBgn0034109,FBgn0034110	2R
45	FBgn0034176,FBgn0026402,FBgn0034179	2R
46	FBgn0034201,FBgn0050458,FBgn0050457	2R
47	FBgn0034249,FBgn0029079,FBgn0050105,FBgn0034251	2R
48	FBgn0266420,FBgn0053198,FBgn0285917,FBgn0034325	2R
49	FBgn0034451,FBgn0034452,FBgn0026378	2R
50	FBgn0053200,FBgn0022984,FBgn0022986	2R
51	FBgn0259145,FBgn0034776,FBgn0061435	2R
52	FBgn0050192,FBgn0034826,FBgn0034827	2R
53	FBgn0025335,FBgn0034919,FBgn0025352	2R
54	FBgn0026570,FBgn0035311,FBgn0035312	3L
55	FBgn0035518,FBgn0035519,FBgn0035520	3L
56	FBgn0035540,FBgn0035541,FBgn0035542,FBgn0035543	3L
57	FBgn0040842,FBgn0035593,FBgn0035591,FBgn0035590	3L
58	FBgn0020638,FBgn0020639,FBgn0020640,FBgn0052405	3L
59	FBgn0035851,FBgn0035852,FBgn0035853	3L
60	FBgn0035866,FBgn0035868,FBgn0087039,FBgn0035871	3L
61	FBgn0010431,FBgn0052354,FBgn0020224,FBgn0263352	3L
62	FBgn0035904,FBgn0086348,FBgn0035906,FBgn0035907	3L
63	FBgn0052039,FBgn0004379,FBgn0035980,FBgn0035981,FBgn0011769	3L
64	FBgn0001226,FBgn0035983,FBgn0015218	3L
65	FBgn0262592,FBgn0085267,FBgn0260644	3L
66	FBgn0026160,FBgn0036105,FBgn0036107	3L
67	FBgn0083068,FBgn0036126,FBgn0036128	3L
68	FBgn0036192,FBgn0036193,FBgn0036194	3L
69	FBgn0036255,FBgn0011455,FBgn0036257	3L
70	FBgn0036289,FBgn0036290,FBgn0036291,FBgn0036292,FBgn0264848	3L
71	FBgn0052109,FBgn0010235,FBgn0036305,FBgn0036306	3L
72	FBgn0036330,FBgn0036331,FBgn0036332,FBgn0036333,FBgn0036334,FBgn0036336	3L
73	FBgn0036451,FBgn0029148,FBgn0001120	3L
74	FBgn0036537,FBgn0036538,FBgn0052150	3L
75	FBgn0263605,FBgn0036580,FBgn0036581,FBgn0263606	3L
76	FBgn0036592,FBgn0036594,FBgn0036595	3L
77	FBgn0036728,FBgn0036730,FBgn0036731	3L
78	FBgn0264748,FBgn0264747,FBgn0264746,FBgn0266940	3L
79	FBgn0040075,FBgn0026630,FBgn0260857,FBgn0017578	3L
80	FBgn0260874,FBgn0036908,FBgn0036909,FBgn0040786	3L
81	FBgn0052219,FBgn0085287,FBgn0053710,FBgn0259148	3L
82	FBgn0036926,FBgn0036927,FBgn0036929	3L
83	FBgn0037037,FBgn0037038,FBgn0037040,FBgn0053287	3L
84	FBgn0041100,FBgn0085290,FBgn0053054	3L
85	FBgn0037069,FBgn0266981,FBgn0037071,FBgn0003042,FBgn0086913,FBgn0037073	3L
86	FBgn0037460,FBgn0037461,FBgn0037462	3R
87	FBgn0040529,FBgn0004908,FBgn0037578,FBgn0037580	3R
88	FBgn0037603,FBgn0263231,FBgn0086679,FBgn0037606	3R
89	FBgn0037680,FBgn0262993,FBgn0266410	3R
90	FBgn0027524,FBgn0037778,FBgn0037780	3R
91	FBgn0051391,FBgn0051467,FBgn0051278,FBgn0037826	3R
92	FBgn0037883,FBgn0037884,FBgn0037885	3R
93	FBgn0260742,FBgn0260743,FBgn0260744	3R
94	FBgn0038118,FBgn0085337,FBgn0260793	3R
95	FBgn0264987,FBgn0038144,FBgn0044511	3R
96	FBgn0038148,FBgn0038149,FBgn0053977	3R
97	FBgn0020510,FBgn0010340,FBgn0262955	3R
98	FBgn0038233,FBgn0038234,FBgn0038235	3R
99	FBgn0263979,FBgn0038306,FBgn0085345	3R
100	FBgn0263022,FBgn0038369,FBgn0017567	3R
101	FBgn0262871,FBgn0262825,FBgn0028992	3R
102	FBgn0262794,FBgn0266750,FBgn0038532	3R
103	FBgn0038536,FBgn0051251,FBgn0051249	3R
104	FBgn0051231,FBgn0051229,FBgn0051230	3R
105	FBgn0038826,FBgn0051195,FBgn0038827	3R
106	FBgn0043012,FBgn0038876,FBgn0038878	3R
107	FBgn0038977,FBgn0038978,FBgn0038979	3R
108	FBgn0028837,FBgn0024558,FBgn0053107	3R
109	FBgn0051141,FBgn0039125,FBgn0047114,FBgn0039128,FBgn0039129	3R
110	FBgn0029503,FBgn0266282,FBgn0039165	3R
111	FBgn0039270,FBgn0011336,FBgn0039272,FBgn0039273,FBgn0039274	3R
112	FBgn0266668,FBgn0028833,FBgn0039406,FBgn0039407	3R
113	FBgn0039434,FBgn0039436,FBgn0039437,FBgn0039438	3R
114	FBgn0003093,FBgn0039627,FBgn0039628	3R
115	FBgn0039710,FBgn0039711,FBgn0039712	3R
116	FBgn0039740,FBgn0041102,FBgn0001281	3R
117	FBgn0039777,FBgn0039778,FBgn0026190,FBgn0039780	3R
118	FBgn0051005,FBgn0039835,FBgn0039836	3R
119	FBgn0003065,FBgn0263384,FBgn0270927	3R
120	FBgn0250819,FBgn0039924,FBgn0263112	4
121	FBgn0028746,FBgn0040396,FBgn0000479,FBgn0010295	X
122	FBgn0029672,FBgn0266429,FBgn0044046,FBgn0023215,FBgn0266549	X
123	FBgn0026079,FBgn0026085,FBgn0026083	X
124	FBgn0261803,FBgn0029750,FBgn0029751,FBgn0003449	X
125	FBgn0028685,FBgn0029858,FBgn0029860	X
126	FBgn0052713,FBgn0030040,FBgn0023506,FBgn0053223,FBgn0030041	X
127	FBgn0030234,FBgn0025111,FBgn0003360,FBgn0285926	X
128	FBgn0030394,FBgn0002562,FBgn0030395	X
129	FBgn0265597,FBgn0030440,FBgn0030441	X
130	FBgn0030693,FBgn0265533,FBgn0052581,FBgn0030694,FBgn0030695	X
131	FBgn0045073,FBgn0030710,FBgn0030711,FBgn0259110	X
