# Supplementary material for: Hidden features of NAD-RNA epitranscriptome in Drosophila life cycle
Source: iScience. 2023 Dec 2;27(1):108618. doi: 10.1016/j.isci.2023.108618 (PMC10775904; doi:10.1016/j.isci.2023.108618)
Supplement: Table S4. Gene lists of transcription factor and cofactor capped by NAD, related to Figures 5A and S4 — (A) List of genes corresponding to transcription factor with NAD-cap (172 genes). (B) List of genes corresponding to transcription cofactor with NAD-cap (102 genes). [file mmc5.xlsx]

## Sheet: A
GeneID	SYMBOL	Transcription Factor Family	log2FoldChange	Stage
Dlip2	FBgn0040466	THAP	1.9345	Embryo/Larva/Pupa/Adult (3d)
CG11456	FBgn0037031	zf-C2H2	1.01639	Pupa/Adult (3d)
CG14710	FBgn0037920	zf-C2H2	1.11336	Embryo/Pupa/Adult (3d)
svp	FBgn0003651	RXR-like	1.87431	Larva/Pupa
CG1792	FBgn0039860	zf-C2H2	3.59422	Embryo/Larva/Pupa/Adult (3d)
dsf	FBgn0015381	RXR-like	2.00833	Pupa
CG32767	FBgn0052767	zf-C2H2	1.26234	Adult (3d)
CG14135	FBgn0036193	THAP	1.11051	Larva/Pupa/Adult (3d)
scrt	FBgn0004880	zf-C2H2	1.23276	Adult (3d)
Odj	FBgn0038551	zf-C2H2	2.79955	Embryo/Larva/Pupa/Adult (3d)
Plzf	FBgn0032401	ZBTB	1.82246	Embryo/Pupa/Adult (3d)
mamo	FBgn0267033	ZBTB	1.28709	Adult (3d)
sens-2	FBgn0051632	zf-C2H2	1.35654	Embryo/Pupa
ZIPIC	FBgn0039740	zf-C2H2	4.18025	Embryo/Larva/Pupa/Adult (3d)
Unr	FBgn0263352	CSD	1.08374	Adult (3d)
CG1529	FBgn0031144	zf-C2H2	1.18208	Pupa
Hr78	FBgn0015239	RXR-like	1.93221	Embryo/Larva/Pupa/Adult (3d)
tHMG1	FBgn0038978	HMG	4.38118	Larva/Pupa/Adult (3d)
ci	FBgn0004859	zf-C2H2	1.33837	Larva
salr	FBgn0000287	zf-C2H2	1.5576	Embryo/Adult (3d)
Dref	FBgn0015664	zf-BED	1.12026	Embryo/Larva/Pupa/Adult (3d)
Mad	FBgn0011648	MH1	1.00007	Adult (3d)
CG8388	FBgn0034062	zf-C2H2	1.65455	Larva/Pupa/Adult (3d)
ranshi	FBgn0037620	zf-C2H2	2.0575	Embryo/Larva/Pupa/Adult (3d)
lin-28	FBgn0035626	CSD	1.63156	Pupa
CG44002	FBgn0264744	zf-C2H2	2.40273	Embryo/Larva/Pupa/Adult (3d)
Fer2	FBgn0038402	bHLH	1.32856	Pupa
cyc	FBgn0023094	bHLH	1.69532	Adult (3d)
CG5245	FBgn0038047	zf-C2H2	2.33298	Pupa/Adult (3d)
her	FBgn0001185	zf-C2H2	2.06344	Pupa/Adult (3d)
chinmo	FBgn0086758	ZBTB	1.14031	Adult (3d)
ProtA	FBgn0013300	HMG	4.78657	Embryo/Larva/Pupa/Adult (3d)
CG15011	FBgn0035518	zf-NF-X1	1.94859	Embryo/Larva/Pupa/Adult (3d)
CG2120	FBgn0030005	zf-C2H2	2.94694	Embryo/Larva/Adult (3d)
gcm	FBgn0014179	GCM	4.48673	Adult (3d)
Met	FBgn0002723	bHLH	1.25244	Adult (3d)
prd	FBgn0003145	PAX	3.40056	Embryo/Pupa/Adult (3d)
Opbp	FBgn0050443	zf-C2H2	1.02717	Embryo/Larva/Pupa/Adult (3d)
ATbp	FBgn0039946	zf-C2H2	1.86079	Embryo/Larva/Pupa/Adult (3d)
CG8478	FBgn0037746	zf-C2H2	1.59361	Pupa
otp	FBgn0015524	Homeobox	1.57692	Embryo/Larva
Eip78C	FBgn0004865	THR-like	3.26368	Larva
CG17328	FBgn0028895	zf-C2H2	1.28281	Larva/Pupa/Adult (3d)
Hnf4	FBgn0004914	RXR-like	1.05376	Embryo
CG2889	FBgn0030206	zf-C2H2	1.75184	Embryo/Larva/Pupa/Adult (3d)
CG42741	FBgn0261705	zf-C2H2	2.8843	Embryo/Larva/Pupa
retn	FBgn0004795	ARID	1.33874	Embryo
CG3407	FBgn0031573	zf-C2H2	1.0424	Embryo/Pupa
tna	FBgn0026160	zf-MIZ	1.04404	Adult (3d)
Pdp1	FBgn0016694	TF_bZIP	2.94107	Embryo/Larva/Pupa/Adult (3d)
Dif	FBgn0011274	RHD	1.76319	Embryo
BEAF-32	FBgn0015602	zf-BED	1.45997	Embryo/Larva/Pupa/Adult (3d)
Hand	FBgn0032209	bHLH	1.50865	Embryo/Larva/Pupa/Adult (3d)
CG13775	FBgn0031874	zf-BED	1.82244	Pupa/Adult (3d)
MBD-like	FBgn0027950	MBD	1.1015	Embryo/Pupa
Hsf	FBgn0001222	HSF	1.04148	Pupa
Nf-YB	FBgn0032816	NF-YB	2.50286	Embryo/Larva/Pupa/Adult (3d)
CG30195	FBgn0050195	zf-LITAF-like	2.12594	Pupa
CG32772	FBgn0052772	zf-C2H2	1.26172	Embryo/Adult (3d)
maf-S	FBgn0034534	TF_bZIP	1.16859	Pupa
Sox21b	FBgn0042630	HMG	1.29869	Pupa
Ets96B	FBgn0039225	ETS	2.61872	Pupa/Adult (3d)
Prtl99C	FBgn0039707	HMG	1.30377	Pupa
hth	FBgn0001235	Homeobox	1.49313	Adult (3d)
FoxP	FBgn0262477	Fork_head	1.98646	Embryo/Pupa/Adult (3d)
Bdp1	FBgn0032512	MYB	1.00818	Pupa
CG16863	FBgn0028931	zf-BED	1.7576	Embryo/Larva/Pupa/Adult (3d)
sna	FBgn0003448	zf-C2H2	2.95982	Embryo/Pupa
CG8319	FBgn0037722	zf-C2H2	1.13605	Adult (3d)
OdsH	FBgn0026058	Homeobox	3.22126	Embryo
CG31441	FBgn0051441	zf-C2H2	1.16101	Pupa
Oli	FBgn0032651	bHLH	1.70028	Pupa/Adult (3d)
btd	FBgn0000233	zf-C2H2	3.85768	Embryo/Pupa
zf30C	FBgn0270924	zf-C2H2	1.16587	Embryo/Larva/Adult (3d)
bip1	FBgn0026263	THAP	2.56213	Embryo/Larva
CG15514	FBgn0039712	zf-BED	1.22483	Larva/Pupa/Adult (3d)
Clamp	FBgn0032979	zf-C2H2	1.03838	Embryo/Pupa/Adult (3d)
bun	FBgn0259176	TSC22	2.75872	Embryo/Larva/Pupa/Adult (3d)
CG11294	FBgn0030058	Homeobox	5.04136	Embryo/Larva/Pupa
acj6	FBgn0000028	Pou	1.21043	Pupa/Adult (3d)
slbo	FBgn0005638	TF_bZIP	1.81907	Embryo/Adult (3d)
CG8089	FBgn0033993	zf-C2H2	3.1472	Embryo/Pupa/Adult (3d)
Ubx	FBgn0003944	Homeobox	1.45911	Embryo/Larva/Pupa/Adult (3d)
l(1)sc	FBgn0002561	bHLH	5.63016	Embryo/Larva
E2f2	FBgn0024371	E2F	1.34574	Larva/Pupa
Hr38	FBgn0014859	NGFIB-like	2.63351	Embryo/Larva
CG9705	FBgn0036661	CSD	2.26745	Embryo/Larva/Adult (3d)
mirr	FBgn0014343	Homeobox	2.31904	Embryo
CG12605	FBgn0035481	zf-C2H2	1.63673	Embryo/Larva/Pupa/Adult (3d)
CG10543	FBgn0034570	zf-C2H2	1.3017	Adult (3d)
Atf3	FBgn0028550	TF_bZIP	2.06269	Embryo/Larva/Pupa/Adult (3d)
HLH54F	FBgn0022740	bHLH	1.9602	Pupa/Adult (3d)
h	FBgn0001168	bHLH	1.32346	Larva
ato	FBgn0010433	bHLH	3.20513	Pupa
Su(H)	FBgn0004837	CSL	1.26407	Adult (3d)
tHMG2	FBgn0038979	HMG	2.57034	Larva/Pupa/Adult (3d)
CG10959	FBgn0030010	zf-C2H2	1.50432	Embryo/Pupa/Adult (3d)
Poxm	FBgn0003129	PAX	3.44889	Embryo/Larva/Pupa/Adult (3d)
topi	FBgn0037751	zf-C2H2	1.37914	Pupa
Kr	FBgn0001325	zf-C2H2	1.36095	Larva
CG32006	FBgn0052006	Fork_head	2.34332	Larva/Pupa/Adult (3d)
bap	FBgn0004862	Homeobox	2.53678	Embryo/Pupa
Aef1	FBgn0005694	zf-C2H2	1.81617	Embryo/Larva/Pupa/Adult (3d)
fkh	FBgn0000659	Fork_head	1.25062	Pupa/Adult (3d)
CG13287	FBgn0035643	zf-C2H2	1.96327	Embryo
Atf-2	FBgn0265193	TF_bZIP	1.83567	Pupa
FoxK	FBgn0036134	Fork_head	1.46361	Embryo/Pupa/Adult (3d)
crc	FBgn0000370	TF_bZIP	3.69026	Embryo/Larva/Pupa/Adult (3d)
Rx	FBgn0020617	Homeobox	1.63553	Embryo
Eip93F	FBgn0264490	HTH	2.92833	Larva/Adult (3d)
Dp	FBgn0011763	E2F	1.06721	Adult (3d)
ova	FBgn0032197	Nrf1	2.61181	Embryo/Larva/Pupa/Adult (3d)
Su(var)2-10	FBgn0003612	zf-MIZ	1.33094	Embryo/Larva/Adult (3d)
Max	FBgn0017578	bHLH	3.01503	Embryo/Larva/Pupa/Adult (3d)
eve	FBgn0000606	Homeobox	5.37718	Larva
lz	FBgn0002576	Runt	2.11909	Embryo
pros	FBgn0004595	HPD	1.13837	Pupa/Adult (3d)
ERR	FBgn0035849	ESR-like	1.44917	Embryo/Larva/Pupa/Adult (3d)
p53	FBgn0039044	P53	1.29695	Embryo/Adult (3d)
sr	FBgn0003499	zf-C2H2	2.12856	Embryo/Larva/Pupa/Adult (3d)
pad	FBgn0038418	zf-C2H2	1.44466	Pupa
CG34367	FBgn0085396	Homeobox	1.80519	Pupa
CG10366	FBgn0032814	zf-C2H2	1.04452	Larva
CG18764	FBgn0042205	zf-C2H2	1.24482	Adult (3d)
CG15436	FBgn0031610	zf-C2H2	2.77349	Embryo/Larva/Pupa/Adult (3d)
CG14965	FBgn0035414	THAP	1.72628	Pupa/Adult (3d)
mid	FBgn0261963	T-box	1.02968	Adult (3d)
Deaf1	FBgn0013799	SAND	1.78839	Adult (3d)
inv	FBgn0001269	Homeobox	1.33712	Pupa/Adult (3d)
Gsc	FBgn0010323	Homeobox	1.45995	Pupa
HmgZ	FBgn0010228	HMG	1.08341	Adult (3d)
CG14860	FBgn0038273	THAP	2.4845	Pupa/Adult (3d)
CG17802	FBgn0038549	zf-C2H2	2.12177	Embryo/Pupa/Adult (3d)
CG4250	FBgn0034761	zf-LITAF-like	3.73343	Embryo/Larva/Pupa/Adult (3d)
CkIIalpha-i1	FBgn0015025	zf-C2H2	1.76555	Adult (3d)
CG12744	FBgn0033459	zf-C2H2	1.63241	Embryo/Adult (3d)
Vsx1	FBgn0263511	Homeobox	3.68232	Embryo/Larva/Pupa/Adult (3d)
Ssb-c31a	FBgn0015299	PC4	1.41393	Embryo/Larva/Pupa/Adult (3d)
tgo	FBgn0264075	bHLH	1.80059	Embryo/Larva/Pupa/Adult (3d)
CG1663	FBgn0033449	zf-C2H2	1.80788	Pupa/Adult (3d)
CG2678	FBgn0014931	zf-C2H2	2.61878	Pupa/Adult (3d)
Mnt	FBgn0023215	bHLH	1.49445	Pupa/Adult (3d)
D19A	FBgn0022935	zf-C2H2	1.65213	Embryo/Larva/Pupa/Adult (3d)
CG15708	FBgn0034099	zf-LITAF-like	2.31404	Pupa/Adult (3d)
Mitf	FBgn0263112	bHLH	1.16015	Pupa/Adult (3d)
CG13123	FBgn0032150	zf-C2H2	1.4691	Larva/Pupa
CG42566	FBgn0260768	zf-LITAF-like	1.27204	Larva
chn	FBgn0015371	zf-C2H2	1.15428	Embryo
HGTX	FBgn0040318	Homeobox	1.94746	Pupa
CG15073	FBgn0034379	zf-C2H2	1.43595	Larva/Pupa/Adult (3d)
fd96Cb	FBgn0004898	Fork_head	2.06379	Larva/Pupa/Adult (3d)
CG6813	FBgn0037923	zf-C2H2	2.65152	Embryo/Larva/Pupa/Adult (3d)
pho	FBgn0002521	zf-C2H2	1.87339	Embryo/Larva/Pupa/Adult (3d)
Irbp18	FBgn0036126	TF_bZIP	1.51834	Embryo/Larva/Pupa/Adult (3d)
ara	FBgn0015904	Homeobox	2.63196	Embryo/Larva/Pupa/Adult (3d)
CG9609	FBgn0030787	zf-C2H2	1.78354	Embryo/Larva/Pupa/Adult (3d)
bab1	FBgn0004870	ZBTB	2.03564	Embryo/Pupa/Adult (3d)
ProtB	FBgn0013301	HMG	1.81898	Larva/Pupa/Adult (3d)
CG11617	FBgn0031232	Homeobox	3.42925	Embryo/Larva/Pupa/Adult (3d)
Jra	FBgn0001291	TF_bZIP	1.31217	Larva/Pupa/Adult (3d)
Myc	FBgn0262656	bHLH	1.20696	Adult (3d)
pdm3	FBgn0261588	Pou	1.8227	Embryo/Pupa/Adult (3d)
Rfx	FBgn0020379	RFX	1.21168	Adult (3d)
cad	FBgn0000251	Homeobox	5.40301	Embryo/Larva/Pupa/Adult (3d)
E(spl)m7-HLH	FBgn0002633	bHLH	1.72188	Pupa
Psi	FBgn0014870	Others	1.22094	Embryo/Adult (3d)
Marcal1	FBgn0031655	Others	1.15754	Pupa
Gas41	FBgn0031873	Others	1.66108	Pupa/Adult (3d)
CG7839	FBgn0036124	Others	1.04696	Embryo
Tsf2	FBgn0036299	Others	1.09818	Adult (3d)
CG15715	FBgn0036538	Others	2.6235	Embryo/Larva/Pupa/Adult (3d)
Maf1	FBgn0267861	Others	1.32344	Pupa/Adult (3d)

## Sheet: B
GeneID	SYMBOL	Transcription Cofactor Family	log2FoldChange	Stage
aurA	FBgn0000147	Others	1.49002	Pupa
e(y)2	FBgn0000618	Others	1.3398	Pupa/Adult (3d)
His2Av	FBgn0001197	Others	1.32204	Embryo/Larva/Pupa/Adult (3d)
ix	FBgn0001276	Mediator complex	3.46804	Embryo/Larva/Pupa/Adult (3d)
l(1)10Bb	FBgn0001491	Others	1.96067	Pupa
l(3)73Ah	FBgn0002283	PCGF	1.18743	Pupa
mle	FBgn0002774	RNA helicase	1.47698	Embryo/Larva/Pupa/Adult (3d)
Tbp	FBgn0003687	TATA-box	1.21552	Embryo/Larva/Adult (3d)
Cdk2	FBgn0004107	Cyclin	1.26596	Adult (3d)
aly	FBgn0004372	Others	1.16737	Pupa
CycC	FBgn0004597	Cyclin	1.06858	Pupa
TfIIFalpha	FBgn0010282	GTF	1.09988	Pupa
TH1	FBgn0010416	GTF	1.15466	Pupa
TfIIS	FBgn0010422	TEF	2.31807	Embryo/Larva/Pupa/Adult (3d)
pll	FBgn0010441	Others	1.45761	Embryo/Adult (3d)
Taf12	FBgn0011290	TATA-box	1.01957	Embryo
Taf11	FBgn0011291	TATA-box	1.52383	Larva/Pupa/Adult (3d)
Ssdp	FBgn0011481	Others	1.91631	Embryo/Larva/Pupa/Adult (3d)
Moe	FBgn0011661	Others	3.77124	Embryo/Larva/Pupa/Adult (3d)
Snr1	FBgn0011715	SWI/SNF	1.02653	Pupa
twin	FBgn0011725	CCR4-NOT	2.08224	Pupa
Irbp	FBgn0011774	Others	1.14288	Larva/Pupa
MED20	FBgn0013531	Mediator complex	1.92776	Embryo/Larva/Pupa/Adult (3d)
alien	FBgn0013746	Others	1.61235	Embryo/Larva/Pupa/Adult (3d)
Cdk5	FBgn0013762	Cyclin	2.78951	Embryo/Larva/Pupa/Adult (3d)
Rho1	FBgn0014020	Others	1.08191	Embryo/Larva/Adult (3d)
CG4278	FBgn0014092	Others	2.47067	Embryo/Larva/Pupa/Adult (3d)
Hel25E	FBgn0014189	RNA helicase	1.69908	Embryo/Larva/Pupa/Adult (3d)
Cdk8	FBgn0015618	Cyclin	1.42824	Pupa/Adult (3d)
HDAC1	FBgn0015805	Histone deacetylase	2.99087	Embryo/Larva/Pupa/Adult (3d)
phr6-4	FBgn0016054	Others	1.14968	Pupa
lok	FBgn0019686	Others	1.09933	Embryo/Pupa
Taf8	FBgn0022724	TATA-box	1.41406	Embryo/Larva/Pupa/Adult (3d)
CycH	FBgn0022936	Cyclin	1.34666	Embryo/Larva/Pupa
Crk	FBgn0024811	Others	1.014	Adult (3d)
CG2701	FBgn0024973	ASCC	1.14929	Embryo
Pli	FBgn0025574	Others	1.46065	Adult (3d)
Bap55	FBgn0025716	Actin	1.20686	Pupa
Pten	FBgn0026379	Others	1.15631	Embryo/Larva/Pupa/Adult (3d)
HDAC6	FBgn0026428	Histone deacetylase	1.01785	Embryo
MED18	FBgn0026873	Mediator complex	1.50189	Embryo/Larva/Pupa/Adult (3d)
CG3909	FBgn0027524	WD	1.7687	Embryo/Larva/Pupa/Adult (3d)
Ilk	FBgn0028427	Others	1.15206	Embryo/Larva/Pupa/Adult (3d)
spt4	FBgn0028683	SUPT	1.60496	Pupa/Adult (3d)
asf1	FBgn0029094	Others	1.06263	Larva/Pupa
ND-B16.6	FBgn0029868	Others	3.28081	Embryo/Larva/Pupa/Adult (3d)
HP1b	FBgn0030082	Chromobox	1.33296	Pupa
Sap30	FBgn0030788	SAP	1.9219	Larva/Pupa/Adult (3d)
Rcd-1	FBgn0031047	CCR4-NOT	1.49976	Embryo/Larva/Pupa
CG6907	FBgn0031711	ELP	2.52913	Pupa
Aatf	FBgn0031851	Others	1.11824	Adult (3d)
Snx6	FBgn0032005	Others	1.30877	Pupa/Adult (3d)
Ing5	FBgn0032516	ING	1.84285	Embryo/Larva/Pupa/Adult (3d)
Nedd8	FBgn0032725	Others	1.00066	Embryo/Larva/Pupa/Adult (3d)
CG9246	FBgn0032925	Others	1.65237	Embryo/Larva/Adult (3d)
Tif-IA	FBgn0032988	Others	1.40072	Embryo/Larva/Pupa/Adult (3d)
CG10395	FBgn0033019	INO80 complex	1.2911	Embryo/Pupa/Adult (3d)
CG2063	FBgn0033400	SAP	1.91185	Embryo/Larva/Pupa/Adult (3d)
CG12129	FBgn0033475	ASCC	1.68016	Pupa/Adult (3d)
ZnT49B	FBgn0033762	SLC	3.6392	Embryo/Larva/Pupa/Adult (3d)
CG13344	FBgn0033884	Ring finger protein	1.06547	Pupa/Adult (3d)
Tfb1	FBgn0033929	GTF	1.16229	Pupa/Adult (3d)
P32	FBgn0034259	Others	1.46638	Embryo/Larva/Pupa/Adult (3d)
MED8	FBgn0034503	Mediator complex	1.2477	Embryo/Larva/Pupa/Adult (3d)
DMAP1	FBgn0034537	DNA_methylase	1.02697	Pupa/Adult (3d)
Rtf1	FBgn0034722	Others	1.12548	Embryo/Adult (3d)
CG9018	FBgn0035318	Others	1.26334	Pupa
MED24	FBgn0035851	Mediator complex	1.40882	Embryo/Adult (3d)
Pex2	FBgn0035876	Others	1.1702	Embryo/Pupa/Adult (3d)
CG8336	FBgn0036020	Others	2.10974	Embryo/Larva/Pupa/Adult (3d)
MED10	FBgn0036581	Mediator complex	1.2457	Larva/Pupa/Adult (3d)
TSG101	FBgn0036666	Others	1.59193	Embryo/Larva/Pupa/Adult (3d)
CG6843	FBgn0036827	Other_Co-activator/repressors	1.0975	Larva/Pupa/Adult (3d)
Rev7	FBgn0037345	Others	1.02394	Pupa
CG1236	FBgn0037370	Others	2.30564	Larva/Pupa
Hat1	FBgn0037376	Others	1.22122	Embryo/Adult (3d)
Sirt6	FBgn0037802	Sirtuin	1.4665	Pupa/Adult (3d)
timeout	FBgn0038118	Others	1.3484	Embryo/Pupa/Adult (3d)
Sirt2	FBgn0038788	Sirtuin	1.37517	Pupa/Adult (3d)
Pfdn5	FBgn0038976	Others	1.2347	Pupa
CG5890	FBgn0039380	Others	5.56799	Larva
CG5646	FBgn0039525	SLC	1.35573	Pupa
MED21	FBgn0040020	Mediator complex	2.25381	Pupa/Adult (3d)
rept	FBgn0040075	Other_CRF	1.41455	Embryo/Larva/Adult (3d)
gskt	FBgn0046332	Others	1.61406	Larva/Pupa
CG30291	FBgn0050291	Cyclin	1.39987	Embryo/Larva/Pupa/Adult (3d)
MED7	FBgn0051390	Mediator complex	2.40116	Embryo/Larva/Pupa/Adult (3d)
pch2	FBgn0051453	Thyroid hormone receptor	1.04136	Pupa
CG31712	FBgn0051712	Others	1.07364	Embryo/Pupa/Adult (3d)
CG32708	FBgn0052708	Others	1.35905	Embryo/Pupa
Uxt	FBgn0259982	Others	1.19347	Larva/Pupa/Adult (3d)
Su(var)3-3	FBgn0260397	Lysine demethylase	3.04214	Embryo/Larva/Pupa/Adult (3d)
Utx	FBgn0260749	Lysine demethylase	1.60552	Adult (3d)
p120ctn	FBgn0260799	Casein	1.63035	Larva/Pupa/Adult (3d)
Ire1	FBgn0261984	Others	1.28768	Pupa
mbf1	FBgn0262732	Others	1.38794	Embryo/Larva/Pupa/Adult (3d)
l(3)72Dn	FBgn0263605	Others	2.06776	Embryo/Larva/Pupa/Adult (3d)
Rcd5	FBgn0263832	Others	1.63309	Embryo
Caf1-55	FBgn0263979	RBBP	1.15876	Embryo/Larva/Pupa/Adult (3d)
Det	FBgn0264291	Others	3.29418	Embryo/Larva/Pupa/Adult (3d)
CkIIalpha	FBgn0264492	Casein	1.62661	Embryo/Larva/Pupa/Adult (3d)
Rap2l	FBgn0283666	Others	2.11901	Embryo/Larva/Pupa/Adult (3d)
