# Supplementary material for: Hidden features of NAD-RNA epitranscriptome in Drosophila life cycle
Source: iScience. 2023 Dec 2;27(1):108618. doi: 10.1016/j.isci.2023.108618 (PMC10775904; doi:10.1016/j.isci.2023.108618)
Supplement: Table S5. Sequences of primers and other nucleotides used for qRT-PCR analysis of selected genes for data validation, related to STAR Methods, Figures S3 and S1D — (A) qPCR primers for data validation. (B) Oligonucleotides used in modified CapZyme-seq method for validation of NAD-RNA. [file mmc6.xlsx]

## Sheet: A
Template name	Forward primer (5'-3')	Reverse primer (5'-3')
500nt ATP	TATCATGGCCGACAAGCAGA	GGTGCTCAGGTAGTGGTTGT
500nt NAD	ATGGTGTGCTTGGGCGTGGT	AGAACAACAGGGACAGCAAG
500nt m7G	ACATGGAGGGCTCCGTGAAC	GGAGCCGTACATGAACTGAG
TwdlL	CAACGAGCAGGACTTCGATG	TTCTCCAGACCACGGTTCTC
RpL9	CCTGAAGGTGGAGAAGTGGT	TTGTTCTCGGAGGTGACACA
CG11454	TTCCTGCCCAATGAAAACGG	GACGCCCATTGTTATCGGTC
S1P	TCCTGGTTCCTGGATGCATT	TGTTTAGCGTGCCGTACAAG
TwdlG	CATCCGTGATTGGCGTACTG	AAGCACGCAGATTAGTTGGC
mt:srRNA	TCAGATCAAGGTGTAGCTTA	CCTTAATAATAAGAGCGACG
C1d	CCCATTGGAACAAGCAAAGGTGG	GTTCCTGCTTCACTGGATGCTC
Akr1c20	CATAGTGCTCTGGGAAGTAACCG	ATCAGCGCAGGCGTTCGATTGT
Apom	AACAGACCTGTTCTCCAGCTCG	GTCCAAGCAAGAGGTCAGAGAC
Dbi	GCCTCAAGACTCAGCCAACTGA	AGTCCCACTTGGCTTTGCCCTT

## Sheet: B
Name	Sequence (5'-3')
5' adaptor Oligo	AAGCAGUGGUAUCAACGCAGAGUACAUNNNNNNNNNNN
designed primer	AAGCAGTGGTATCAACGCAGAGTACTTTTTTTTTTTTTTTTTTTTTTTTTTTTTTVN
adaptor-specific PCR primer (forward/reverse)	AAGCAGTGGTATCAACGCAGAGT
